# Supplementary material for: De novo emergence of adaptive membrane proteins from thymine-rich genomic sequences
Source: Nat Commun. 2020 Feb 7;11:781. doi: 10.1038/s41467-020-14500-z (PMC7005711; doi:10.1038/s41467-020-14500-z)
Supplement: Supplementary file 3 — Supplementary Data 1 [file 41467_2020_14500_MOESM3_ESM.xlsx]

## Sheet: Data
Supplementary Data 1
	orf_name	quality	emergence_status	barflex_space	overexpression_relative_fitness	overexpression_competitive_fitness	expr_level	Length	percent_disorder	overlap	loss_fitness	no_helices_TMHMM	no_helices_PHOBIUS	GC	percent_phobius	percent_tmhmm	strain_goodalign	strained_conserved_orf	strain_pi
1	YAL001C	Verified	Established ORFs	yes	unchanged	0.089	1.66922	3573	0.302586	0	0.8655	0	0	0.372	0	8.62e-06	1954	0	0.00328986
2	YAL002W	Verified	Established ORFs	yes	unchanged	NA	0.577175	3825	0.175039	0	0.764	0	0	0.372	0	0.00311617	1962	1957	0.00205977
3	YAL003W	Verified	Established ORFs	no	NA	NA	5.34036	987	0.495146	0	NA	0	0	0.448	0	0	1736	0	0.00097124
4	YAL005C	Verified	Established ORFs	yes	unchanged	0.428	2.29546	1929	0.4081	1	1.0405	0	0	0.441	0	0	12	12	0.00325259
5	YAL007C	Verified	Established ORFs	yes	unchanged	-0.499	3.86749	648	0.27907	0	1.026	2	1	0.372	0.12093	0.210605	2004	2004	0.00233668
6	YAL008W	Verified	Established ORFs	yes	decreased	0.168	2.13535	597	0.171717	0	1.0445	2	3	0.389	0.318182	0.298939	1984	1983	0.00581939
7	YAL009W	Verified	Established ORFs	yes	unchanged	NA	2.90406	780	0.250965	0	0.9165	2	2	0.414	0.158301	0.166641	2002	2002	0.00380154
8	YAL010C	Verified	Established ORFs	yes	decreased	-3.407	1.80088	1482	0.41785	0	0.6365	0	0	0.368	0	2.03e-05	1988	1983	0.00494253
9	YAL011W	Verified	Established ORFs	no	NA	-0.607	1.03851	1878	0.6752	0	0.9	0	0	0.417	0	0	1920	1916	0.00575099
10	YAL012W	Verified	Established ORFs	yes	decreased	0.455	2.84386	1185	0.164975	0	0.804	0	0	0.488	0	2.54e-05	1978	1971	0.00272725
11	YAL013W	Verified	Established ORFs	no	NA	NA	1.68213	1263	0.483333	0	0.832	0	0	0.513	0	0	1964	1956	0.00426856
12	YAL014C	Verified	Established ORFs	no	NA	NA	2.18245	768	0.596078	0	1.0182	1	1	0.451	0.0705882	0.0743922	1886	1885	0.00595583
13	YAL015C	Verified	Established ORFs	no	NA	NA	2.24918	1200	0.238095	0	1.0345	0	0	0.435	0	0.00100251	1972	1966	0.00504124
14	YAL016C-A	Dubious	Emerging ORFs	no	NA	NA	-1.28374	315	0.259615	1	NA	0	1	0.413	0.192308	0.215962	1992	1992	0.00338497
15	YAL016C-B	Dubious	Emerging ORFs	yes	unchanged	0.48	-6.90776	186	0.213115	0	0.9975	0	0	0.257	0	0.0281967	1984	1944	0.0100538
16	YAL016W	Verified	Established ORFs	yes	unchanged	0.401	3.27533	1908	0.125984	1	NA	0	0	0.383	0	0.000377953	1958	1956	0.00369914
17	YAL017W	Verified	Established ORFs	yes	decreased	-1.86	0.987308	4071	0.531711	0	0.9895	0	0	0.389	0	7.37e-06	1926	1914	0.00400974
18	YAL018C	Uncharacterized	Established ORFs	yes	decreased	0.172	-2.10373	978	0.123077	0	1.023	5	5	0.379	0.307692	0.387569	1964	1963	0.00634089
19	YAL019W	Verified	Established ORFs	yes	decreased	-1.1	1.56004	3396	0.548187	0	0.959	0	0	0.406	0	0.000503979	1888	1884	0.00483749
20	YAL019W-A	Dubious	Emerging ORFs	no	NA	NA	-2.99573	570	0.0899471	1	NA	0	0	0.515	0	0.0068254	1952	1729	0.00427294
21	YAL020C	Verified	Established ORFs	yes	unchanged	0.986	2.20816	1002	0.198198	1	0.9842	0	0	0.553	0	6.01e-05	1934	1931	0.00732324
22	YAL021C	Verified	Established ORFs	no	NA	NA	1.2375	2514	0.442055	0	0.721	0	0	0.457	0	1.19e-05	1688	1677	0.00489391
23	YAL022C	Verified	Established ORFs	yes	decreased	0.191	2.97512	1554	0.255319	0	0.9872	11	11	0.458	0.437137	0.463868	1958	1958	0.00475538
24	YAL023C	Verified	Established ORFs	yes	decreased	-0.189	2.58964	2280	0.16469	0	1.0708	10	10	0.446	0.270092	0.279117	1970	1968	0.00258099
25	YAL024C	Verified	Established ORFs	no	NA	NA	0.460584	4308	0.656446	0	0.922	0	0	0.371	0	0.00122648	1948	1948	0.00398603
26	YAL025C	Verified	Established ORFs	yes	decreased	-0.231	3.68593	921	0.604575	0	0.6928	0	0	0.424	0	0	2000	2000	0.00174838
27	YAL026C	Verified	Established ORFs	no	NA	NA	1.53923	4068	0.248708	1	0.692	9	9	0.376	0.137269	0.144812	1962	1958	0.00265484
28	YAL026C-A	Dubious	Emerging ORFs	no	NA	NA	1.61462	438	0.193103	1	NA	1	2	0.336	0.268966	0.209862	1958	1388	0.00687242
29	YAL027W	Uncharacterized	Established ORFs	yes	decreased	-0.484	2.76172	786	0.126437	1	1.0277	0	0	0.384	0	0.000344828	1996	1981	0.0119262
30	YAL028W	Verified	Established ORFs	no	NA	NA	0.266203	1587	0.793561	0	0.9822	1	1	0.426	0.0378788	0.0370833	1974	1971	0.00571864
31	YAL029C	Verified	Established ORFs	no	NA	NA	1.61004	4416	0.218219	0	1.0277	0	0	0.372	0	0.000129164	1944	1930	0.00540097
32	YAL030W	Verified	Established ORFs	no	NA	NA	1.68027	467	0.581197	0	1.052	1	1	0.425	0.17094	0.183761	2002	0	0.00428621
33	YAL031C	Verified	Established ORFs	yes	decreased	-3.273	1.38454	2283	0.489474	1	1.0028	0	1	0.401	0.025	0.0159079	1984	1983	0.00408075
34	YAL031W-A	Dubious	Emerging ORFs	no	NA	NA	-6.90776	309	0.294118	1	NA	1	0	0.402	0	0.184412	2006	1231	0.00409397
35	YAL032C	Verified	Established ORFs	no	NA	NA	1.87134	1140	0.569921	0	1.0405	0	0	0.453	0	0	1986	1235	0.0045166
36	YAL033W	Verified	Established ORFs	yes	unchanged	-0.197	3.57114	522	0.289017	0	NA	0	0	0.416	0	0.000289017	2010	2010	0.0018777
37	YAL034C	Verified	Established ORFs	yes	decreased	0.031	-0.058689	1242	0.687651	0	1.003	0	0	0.423	0	0	1994	1990	0.0041403
38	YAL034C-B	Dubious	Emerging ORFs	yes	unchanged	NA	-1.95193	354	0.290598	1	NA	0	0	0.345	0	0.057094	1824	1291	0.00506072
39	YAL034W-A	Verified	Established ORFs	yes	unchanged	0.256	1.68991	870	0.622837	1	0.8447	0	0	0.386	0	0	2002	2002	0.00411952
40	YAL035W	Verified	Established ORFs	yes	decreased	-1.87	3.12645	3009	0.506986	0	NA	0	0	0.413	0	3.99e-05	1316	957	0.00432551
41	YAL036C	Verified	Established ORFs	yes	unchanged	NA	3.61792	1110	0.271003	0	1.0055	0	0	0.437	0	0.000840108	1964	1962	0.00411449
42	YAL037C-A	Uncharacterized	Emerging ORFs	yes	decreased	0.072	-0.891598	93	0.2	0	1.012	0	0	0.322	0	0	1994	1990	0.0102892
43	YAL037W	Uncharacterized	Established ORFs	yes	unchanged	0.47	1.52866	804	0.228464	0	1.021	0	0	0.392	0	0.000973783	1964	1950	0.0067338
44	YAL038W	Verified	Established ORFs	yes	decreased	0.547	5.87287	1503	0.148	1	0.876	0	0	0.463	0	2e-05	2002	2002	0.00123509
45	YAL039C	Verified	Established ORFs	yes	unchanged	-0.024	2.30678	810	0.594796	0	0.7895	0	0	0.533	0	0	1716	1695	0.00639436
46	YAL040C	Verified	Established ORFs	yes	decreased	NA	1.05292	1743	0.467241	0	0.9575	0	2	0.411	0.0672414	0.00353448	1952	1951	0.00575756
47	YAL041W	Verified	Established ORFs	yes	unchanged	-0.134	2.07656	2565	0.508197	0	0.789615	0	0	0.389	0	0	1852	1852	0.00433972
48	YAL042C-A	Dubious	Emerging ORFs	no	NA	NA	-2.48891	378	0.736	1	0.98425	1	1	0.483	0.16	0.15224	2010	1998	0.00399352
49	YAL042W	Verified	Established ORFs	yes	unchanged	NA	4.23892	1248	0.250602	1	1.0085	1	2	0.496	0.101205	0.0808916	1996	1996	0.00506268
50	YAL043C	Verified	Established ORFs	yes	decreased	-0.547	1.69562	2358	0.495541	0	0.96225	0	1	0.46	0.0216561	0.00228026	1912	1910	0.00488043
51	YAL044C	Verified	Established ORFs	no	NA	NA	5.17513	513	0.541176	0	0.817	0	0	0.482	0	0	1998	1998	0.00335625
52	YAL044W-A	Uncharacterized	Established ORFs	yes	decreased	NA	2.79049	333	0.309091	1	1.0115	0	0	0.473	0	0	2006	2006	0.00416432
53	YAL046C	Uncharacterized	Established ORFs	yes	unchanged	NA	2.75716	357	0.322034	0	0.9525	0	0	0.483	0	0	2004	1997	0.0054067
54	YAL047C	Verified	Established ORFs	no	NA	NA	1.22935	1869	0.709003	0	NA	0	0	0.365	0	0	1976	1974	0.00610525
55	YAL047W-A	Dubious	Established ORFs	no	NA	NA	-0.0618754	330	0.192661	1	NA	1	2	0.358	0.431193	0.271468	1994	1978	0.0065575
56	YAL048C	Verified	Established ORFs	yes	decreased	0.614	0.907048	1989	0.154079	1	0.869	1	1	0.4	0.0317221	0.0393656	1964	1962	0.00623162
57	YAL049C	Uncharacterized	Established ORFs	yes	unchanged	0.842	3.06903	741	0.134146	0	1.0105	0	0	0.42	0	0.00113821	1860	1860	0.0044156
58	YAL051W	Verified	Established ORFs	no	NA	NA	1.0065	3144	0.341929	0	0.9767	0	3	0.374	0.0563515	0.0156734	1962	1961	0.00586079
59	YAL053W	Verified	Established ORFs	yes	decreased	NA	2.19098	2352	0.256705	0	0.9782	9	7	0.42	0.201788	0.254355	1982	1979	0.00498271
60	YAL054C	Verified	Established ORFs	no	NA	NA	-0.470004	2142	0.208976	0	0.9985	0	0	0.454	0	0.0042777	1974	1974	0.00298205
61	YAL055W	Verified	Established ORFs	yes	unchanged	-0.311	1.70202	543	0.327778	0	0.8815	1	1	0.426	0.111111	0.100278	1980	1980	0.0111341
62	YAL056C-A	Dubious	Emerging ORFs	no	NA	NA	-3.12357	351	0.25	1	0.96623	0	0	0.417	0	0.019569	1970	1915	0.00601401
63	YAL056W	Verified	Established ORFs	yes	unchanged	-0.35	2.35906	2643	0.376136	0	1.0457	0	0	0.395	0	1.14e-05	1972	1970	0.00557098
64	YAL058W	Verified	Established ORFs	no	NA	NA	2.09519	1509	0.294821	1	0.9683	1	1	0.434	0.0378486	0.0614542	1980	1975	0.0071074
65	YAL059W	Verified	Established ORFs	yes	unchanged	-0.168	3.74611	639	0.75	1	1.0355	0	0	0.403	0	0	2002	37	0.00697557
66	YAL060W	Verified	Established ORFs	yes	unchanged	0.19	3.14044	1149	0.112565	0	1.0108	0	0	0.452	0	0.0148953	1946	1946	0.00709719
67	YAL061W	Uncharacterized	Established ORFs	yes	unchanged	1.017	1.06368	1254	0.189448	0	1.0365	0	0	0.484	0	0.00976019	1936	1903	0.00806897
68	YAL062W	Verified	Established ORFs	yes	unchanged	-0.018	0.448525	1374	0.170678	0	1.006	0	0	0.487	0	2.19e-05	1914	1898	0.00786508
69	YAL063C	Verified	Established ORFs	no	NA	NA	-2.7181	3969	0.80938	0	1.062	1	1	0.447	0.0128593	0.0226475	0	0	0.0099069
70	YAL063C-A	Uncharacterized	Emerging ORFs	no	NA	NA	-1.31304	291	0.104167	0	1.0015	0	0	0.285	0	0.000520833	410	388	0.00636149
71	YAL064C-A	Uncharacterized	Established ORFs	yes	unchanged	-0.641	-6.90776	381	0.0952381	0	1.0075	0	0	0.439	0	0.00587302	174	101	0.0175523
72	YAL064W	Verified	Emerging ORFs	yes	unchanged	1.544	-6.90776	327	0.0833333	0	1.06	0	0	0.373	0	0.00138889	164	42	0.0192183
73	YAL064W-B	Uncharacterized	Established ORFs	no	NA	NA	-1.32426	381	0.277778	0	NA	3	3	0.455	0.515873	0.45619	48	48	0.00730042
74	YAL065C	Uncharacterized	Established ORFs	yes	unchanged	0.428	-2.6173	387	0.75	0	1.0132	1	0	0.445	0	0.137734	310	307	0.015102
75	YAL066W	Dubious	Emerging ORFs	yes	unchanged	0.113	-1.6874	309	0.186275	0	0.9625	2	2	0.288	0.372549	0.315	954	448	0.0145115
76	YAL067C	Verified	Established ORFs	yes	decreased	0.368	-0.41855	1782	0.172007	0	1.0197	12	12	0.361	0.41484	0.424098	898	835	0.00782998
77	YAL067W-A	Uncharacterized	Emerging ORFs	yes	unchanged	0.629	-6.90776	228	0.04	0	1.0415	0	0	0.413	0	0.000533333	66	45	0.0435219
78	YAL068C	Uncharacterized	Established ORFs	yes	decreased	0.048	-6.90776	363	0.183333	0	1.0217	0	0	0.497	0	0.0383333	20	20	0.010312
79	YAL068W-A	Dubious	Emerging ORFs	no	NA	NA	-6.90776	255	0.297619	1	NA	0	0	0.357	0	0.155	16	16	0.0211305
80	YAL069W	Dubious	Emerging ORFs	yes	unchanged	0.68	-6.90776	315	0.25	1	NA	0	0	0.439	0	0.153558	12	12	0.0232063
81	YAR002C-A	Verified	Established ORFs	yes	unchanged	NA	4.20984	660	0.200913	0	1.0065	2	1	0.396	0.086758	0.188402	2006	2006	0.00199738
82	YAR002W	Verified	Established ORFs	yes	unchanged	0.737	2.60712	1620	0.953618	0	0.989	0	0	0.395	0	0	1962	1961	0.0042448
83	YAR003W	Verified	Established ORFs	yes	unchanged	0.998	2.66061	1281	0.215962	0	0.8655	0	0	0.401	0	2.35e-05	1980	1977	0.00232516
84	YAR007C	Verified	Established ORFs	yes	unchanged	NA	2.50838	1866	0.202899	0	0.8691	0	0	0.396	0	0	1964	1963	0.00395236
85	YAR008W	Verified	Established ORFs	yes	decreased	0.05	2.79098	828	0.32	0	NA	0	0	0.394	0	0.00221818	1986	1984	0.00469757
86	YAR014C	Verified	Established ORFs	no	NA	NA	2.47906	2124	0.855728	0	0.8958	0	0	0.418	0	0	1958	1958	0.00413887
87	YAR015W	Verified	Established ORFs	yes	decreased	-0.132	4.60085	921	0.245098	0	1.005	0	0	0.435	0	0	1964	1964	0.00430684
88	YAR018C	Verified	Established ORFs	yes	decreased	-1.536	1.38854	1308	0.349425	0	0.9333	0	0	0.394	0	0.000275862	1988	1985	0.00220165
89	YAR019C	Verified	Established ORFs	no	NA	NA	0.254642	2925	0.253593	1	0.676775	0	0	0.401	0	0.000246407	1938	1938	0.00312717
90	YAR019W-A	Dubious	Emerging ORFs	no	NA	NA	-0.543005	345	0.27193	1	NA	0	0	0.444	0	0.0447368	1988	1980	0.00811982
91	YAR020C	Verified	Established ORFs	yes	unchanged	-0.723	0.134531	168	0.4	0	1.0217	1	0	0.448	0	0.301818	1906	362	0.00473198
92	YAR023C	Uncharacterized	Established ORFs	yes	decreased	0.336	1.66051	540	0.0782123	0	1.0037	1	0	0.404	0	0.182402	1490	1486	0.0173308
93	YAR027W	Verified	Established ORFs	yes	decreased	0.037	3.32823	708	0.229787	0	1.0057	2	2	0.374	0.174468	0.178809	904	902	0.00784694
94	YAR028W	Uncharacterized	Established ORFs	yes	unchanged	NA	2.75404	705	0.277778	0	1.038	2	2	0.415	0.17094	0.180598	1202	706	0.0110646
95	YAR029W	Uncharacterized	Established ORFs	yes	unchanged	-0.045	2.33843	225	0.581081	1	0.8395	0	0	0.374	0	0	732	304	0.0155359
96	YAR030C	Dubious	Emerging ORFs	no	NA	NA	-0.295714	342	0.0707965	1	0.9875	0	1	0.366	0.141593	0.0828319	322	249	0.0143587
97	YAR031W	Verified	Established ORFs	yes	unchanged	0.962	1.22701	897	0.244966	1	1.0117	2	2	0.388	0.134228	0.141846	72	61	0.0245294
98	YAR033W	Verified	Established ORFs	no	NA	NA	0.816249	705	0.269231	0	1.052	2	2	0.412	0.183761	0.185171	582	553	0.00867374
99	YAR035C-A	Uncharacterized	Emerging ORFs	yes	unchanged	1.201	-6.90776	81	1	0	1.0095	0	0	0.449	0	0	1988	635	0.00151775
100	YAR035W	Verified	Established ORFs	yes	decreased	NA	-0.886732	2064	0.296943	0	1.0195	0	0	0.581	0	4.37e-05	1640	1510	0.00536646
101	YAR042W	Verified	Established ORFs	yes	decreased	-2.553	0.750472	3567	0.430135	0	1.023	0	0	0.441	0	1.68e-05	1740	1729	0.00613114
102	YAR047C	Dubious	Emerging ORFs	no	NA	NA	-0.616186	321	0.0943396	0	0.98	2	1	0.318	0.198113	0.351792	132	124	0.00261883
103	YAR050W	Verified	Established ORFs	no	NA	NA	-2.02495	4614	0.834743	0	1.0175	1	1	0.453	0.0110605	0.016851	2	2	0.0102979
104	YAR053W	Dubious	Emerging ORFs	yes	unchanged	0.566	-0.800732	297	0.0714286	0	NA	0	2	0.323	0.428571	0.347653	62	60	0.0122273
105	YAR060C	Dubious	Emerging ORFs	no	NA	NA	-6.90776	336	0.666667	0	NA	0	0	0.387	0	9.01e-05	2022	2022	0
106	YAR064W	Uncharacterized	Emerging ORFs	yes	unchanged	NA	-6.90776	300	0.545455	0	NA	0	1	0.481	0.191919	0.0414141	150	150	0.00462941
107	YAR066W	Uncharacterized	Emerging ORFs	yes	unchanged	NA	-6.90776	612	0.719212	0	1.022	0	0	0.471	0	0.000147783	312	288	0.0020857
108	YAR068W	Uncharacterized	Established ORFs	yes	unchanged	0.195	-6.90776	486	0.801242	0	0.9875	0	3	0.474	0.347826	0.274348	1026	1016	0.0027394
109	YAR069C	Dubious	Emerging ORFs	no	NA	NA	-6.90776	294	0.0824742	0	NA	2	2	0.392	0.494845	0.367216	146	145	0.00275144
110	YAR070C	Dubious	Emerging ORFs	no	NA	NA	-0.173164	300	0.040404	0	NA	0	0	0.394	0	0.0917172	178	178	0.00472955
111	YAR071W	Verified	Established ORFs	yes	unchanged	1.345	0.466874	1404	0.11349	0	1.071	0	0	0.423	0	0.001606	108	108	0.00582329
112	YAR075W	Dubious	Established ORFs	yes	unchanged	0.203	-0.606969	474	0.382166	1	0.9755	0	0	0.41	0	0.0408917	52	44	0.0112324
113	YBL001C	Verified	Established ORFs	no	NA	NA	4.21658	315	0.326923	0	1.023	0	0	0.394	0	0.000769231	2018	2002	0.0010283
114	YBL002W	Verified	Established ORFs	no	NA	NA	5.21473	396	0.59542	0	1.001	0	0	0.42	0	0	2008	2006	0.00206179
115	YBL003C	Verified	Established ORFs	yes	unchanged	0.296	6.16349	399	0.363636	0	1.0115	0	0	0.414	0	0.00984849	2012	2011	0.00151895
116	YBL004W	Verified	Established ORFs	no	NA	NA	1.57567	7482	0.168071	0	0.986	0	0	0.355	0	0.000120337	1952	1950	0.00243141
117	YBL005W	Verified	Established ORFs	yes	decreased	NA	0.945461	2931	0.286885	0	1.0365	0	0	0.36	0	0.000215164	1972	1933	0.00339854
118	YBL006C	Verified	Established ORFs	yes	decreased	0.183	4.0831	543	0.511111	1	0.793	0	0	0.487	0	0	2004	1998	0.00382361
119	YBL007C	Verified	Established ORFs	yes	decreased	-0.557	1.73112	3735	0.728296	0	0.8322	0	0	0.434	0	0	1734	1672	0.00291002
120	YBL008W	Verified	Established ORFs	yes	unchanged	0.197	1.59311	2523	0.32381	0	0.9477	0	0	0.396	0	1.19e-05	1066	1058	0.00229833
121	YBL008W-A	Uncharacterized	Emerging ORFs	yes	decreased	1.389	-0.200893	240	0.202532	0	0.989	0	0	0.338	0	0.0137975	2020	1968	0.00147368
122	YBL009W	Verified	Established ORFs	yes	decreased	-1.061	1.05257	2031	0.554734	0	1.015	0	0	0.381	0	1.48e-05	1972	1947	0.0050148
123	YBL010C	Uncharacterized	Established ORFs	yes	unchanged	NA	2.27562	843	0.614286	0	0.987	0	0	0.382	0	0	2002	2001	0.00285571
124	YBL011W	Verified	Established ORFs	yes	decreased	-0.314	1.8297	2280	0.339921	1	0.9173	4	3	0.43	0.0922266	0.103465	1348	1295	0.00410014
125	YBL012C	Dubious	Emerging ORFs	no	NA	NA	-6.90776	402	0.203008	1	NA	1	1	0.449	0.142857	0.148421	1988	1765	0.00344361
126	YBL013W	Verified	Established ORFs	yes	decreased	-0.676	-0.549913	1206	0.169576	0	0.974	0	0	0.492	0	0.000274314	1518	1510	0.00420734
127	YBL014C	Verified	Established ORFs	yes	decreased	NA	1.73572	2685	0.388143	0	1.008	0	0	0.393	0	0	1988	1988	0.00353245
128	YBL015W	Verified	Established ORFs	yes	unchanged	-0.196	1.47247	1581	0.157795	0	0.9855	0	0	0.46	0	0	1966	1963	0.00258472
129	YBL016W	Verified	Established ORFs	yes	unchanged	NA	2.59518	1062	0.110482	0	NA	0	0	0.458	0	8.5e-05	1986	1985	0.00318934
130	YBL017C	Verified	Established ORFs	yes	decreased	-1.136	1.82035	4740	0.275491	0	0.9715	1	1	0.39	0.0120329	0.0150918	1214	1204	0.0064598
131	YBL018C	Verified	Established ORFs	yes	unchanged	0.37	3.40423	477	0.390977	0	0.755	0	0	0.371	0	7.52e-05	2014	0	0.0118059
132	YBL019W	Verified	Established ORFs	yes	decreased	-0.253	1.72455	1563	0.298077	0	1.039	0	0	0.375	0	3.85e-05	1954	1951	0.00447253
133	YBL020W	Verified	Established ORFs	yes	decreased	-0.967	2.57969	1725	0.123693	0	0.949	12	12	0.383	0.412892	0.429669	1988	1987	0.00401061
134	YBL021C	Verified	Established ORFs	no	NA	NA	3.05772	435	0.590278	0	0.8702	0	0	0.481	0	0.000347222	2010	2001	0.00197891
135	YBL022C	Verified	Established ORFs	yes	decreased	-0.771	1.76524	3402	0.385702	0	0.333	0	0	0.407	0	8.83e-06	1968	1965	0.00301369
136	YBL023C	Verified	Established ORFs	yes	decreased	-0.465	1.60382	2607	0.41129	0	0.954267	0	0	0.401	0	0	1944	1943	0.00234803
137	YBL024W	Verified	Established ORFs	yes	decreased	-0.741	2.82465	2055	0.24269	0	1.0082	0	0	0.387	0	0	1988	1988	0.0031608
138	YBL025W	Verified	Established ORFs	yes	unchanged	0.478	3.08767	438	0.22069	0	NA	0	0	0.402	0	0.000137931	2014	2011	0.00319749
139	YBL026W	Verified	Established ORFs	no	NA	NA	3.56826	416	0.147368	0	0.9408	0	0	0.347	0	0.000105263	2010	0	0.00127879
140	YBL027W	Verified	Established ORFs	no	NA	NA	5.63337	954	0.566138	0	0.788	0	0	0.446	0	0	1980	0	0.00430279
141	YBL028C	Verified	Established ORFs	yes	unchanged	NA	4.69743	321	1	0	1.0368	0	0	0.368	0	0	2020	2018	0.00329245
142	YBL029C-A	Uncharacterized	Established ORFs	yes	decreased	-0.448	2.8206	285	0.265957	0	1.04	0	0	0.401	0	0.0106383	2018	1986	0.00105623
143	YBL029W	Uncharacterized	Established ORFs	yes	decreased	-1.786	1.20207	1131	0.651596	0	1.0488	0	0	0.38	0	0	1682	1653	0.00405456
144	YBL030C	Verified	Established ORFs	yes	decreased	0.035	2.78581	957	0.122642	0	NA	3	2	0.431	0.125786	0.231792	1982	1982	0.00473945
145	YBL031W	Verified	Established ORFs	no	NA	NA	1.28288	1017	1	0	0.896	0	0	0.398	0	0	2000	1997	0.00227255
146	YBL032W	Verified	Established ORFs	yes	unchanged	0.092	2.61586	1146	0.459318	0	1.0455	0	0	0.463	0	2.62e-05	1972	1901	0.00354735
147	YBL033C	Verified	Established ORFs	yes	unchanged	0.194	2.44807	1038	0.269565	0	NA	0	0	0.481	0	2.9e-05	2000	1988	0.00324465
148	YBL034C	Verified	Established ORFs	no	NA	NA	0.301585	4542	0.462657	0	0.80578	0	0	0.354	0	0.00720423	1950	1943	0.00362652
149	YBL035C	Verified	Established ORFs	no	NA	NA	0.863312	2118	0.398582	0	0.780233	0	0	0.394	0	0	1884	540	0.00465424
150	YBL036C	Verified	Established ORFs	yes	unchanged	NA	3.82067	774	0.22179	0	0.975	0	0	0.37	0	0	1992	1990	0.00330069
151	YBL037W	Verified	Established ORFs	no	NA	-0.771	0.902192	3078	0.213659	0	1.0055	0	0	0.376	0	0.000273171	1946	1927	0.00332549
152	YBL038W	Verified	Established ORFs	yes	unchanged	-0.261	3.48652	699	0.340517	0	0.924	0	0	0.397	0	0	2000	2000	0.00430499
153	YBL039C	Verified	Established ORFs	yes	unchanged	0.885	4.0822	1740	0.139896	1	0.9788	0	0	0.402	0	0.0218998	1986	1986	0.00330897
154	YBL039W-B	Uncharacterized	Established ORFs	yes	decreased	NA	2.65991	180	0.322034	0	1.017	1	1	0.345	0.305085	0.368136	2018	1961	0.00496523
155	YBL040C	Verified	Established ORFs	no	NA	NA	4.23058	757	0.0776256	0	0.68715	4	7	0.364	0.598174	0.417717	2004	0	0.00253085
156	YBL041W	Verified	Established ORFs	yes	decreased	0.323	3.43328	726	0.207469	0	0.834967	0	0	0.416	0	4.15e-05	2000	1999	0.00176307
157	YBL042C	Verified	Established ORFs	yes	unchanged	0.606	2.27542	1920	0.175274	0	0.9968	10	12	0.418	0.384977	0.397527	1960	1877	0.00300689
158	YBL043W	Verified	Established ORFs	yes	decreased	0.064	-0.151986	774	0.723735	0	1.0053	0	0	0.433	0	0	1990	1989	0.00378443
159	YBL044W	Uncharacterized	Emerging ORFs	yes	unchanged	-0.147	-0.299755	369	0.614754	0	1.038	0	0	0.475	0	0.000163934	526	53	0.00350207
160	YBL045C	Verified	Established ORFs	yes	decreased	0.654	2.68995	1374	0.308534	0	1.003	0	0	0.422	0	2.19e-05	2008	1992	0.00226415
161	YBL046W	Verified	Established ORFs	no	NA	NA	2.39653	1326	0.641723	0	1.0255	0	0	0.408	0	0	1966	1957	0.00524694
162	YBL047C	Verified	Established ORFs	yes	decreased	-0.34	1.44031	4146	0.812455	0	0.982	0	0	0.413	0	7.24e-06	1816	1814	0.00360945
163	YBL048W	Dubious	Emerging ORFs	yes	unchanged	0.832	0.118672	312	0.00970874	0	1.0315	2	2	0.311	0.427184	0.472524	2000	578	0.00172867
164	YBL049W	Verified	Established ORFs	yes	unchanged	0.476	-0.223144	417	0.369565	0	1.0103	0	0	0.391	0	0	2012	2012	0.0024067
165	YBL050W	Verified	Established ORFs	no	NA	NA	3.43888	995	0.339041	0	0.764467	0	0	0.4	0	0	2014	0	0.00188317
166	YBL051C	Verified	Established ORFs	yes	decreased	-0.495	1.32389	2007	0.796407	0	0.917	0	0	0.391	0	1.5e-05	1948	1939	0.00431914
167	YBL052C	Verified	Established ORFs	no	NA	NA	2.04769	2496	0.415162	1	1.004	0	0	0.355	0	0	982	962	0.00539333
168	YBL053W	Dubious	Emerging ORFs	no	NA	NA	-0.558616	375	0.709677	1	0.984	1	1	0.376	0.153226	0.176532	2012	2006	0.00745123
169	YBL054W	Uncharacterized	Established ORFs	yes	decreased	-2.721	2.27501	1578	0.83619	0	1.033	0	0	0.416	0	0	1910	1893	0.00442746
170	YBL055C	Verified	Established ORFs	yes	unchanged	NA	2.86801	1257	0.181818	0	1.0148	0	0	0.406	0	0	1992	1982	0.00557089
171	YBL056W	Verified	Established ORFs	yes	decreased	-0.647	3.77758	1407	0.472222	0	1.0225	0	0	0.39	0	0	2010	2009	0.00200516
172	YBL057C	Verified	Established ORFs	yes	unchanged	NA	3.50493	645	0.317757	0	1.0343	1	0	0.425	0	0.0864953	1994	1984	0.00200431
173	YBL058W	Verified	Established ORFs	yes	unchanged	0.014	3.36079	1272	0.640662	0	0.773	0	0	0.442	0	0	1950	1947	0.00820092
174	YBL059C-A	Uncharacterized	Established ORFs	yes	unchanged	0.217	2.99518	415	0.688073	0	0.754	0	0	0.376	0	0	1986	0	0.00282584
175	YBL059W	Uncharacterized	Established ORFs	no	NA	NA	1.729	651	0.284974	0	0.9118	2	2	0.392	0.207254	0.208549	2002	0	0.00438059
176	YBL060W	Uncharacterized	Established ORFs	no	NA	NA	2.03979	2064	0.403202	0	0.9915	0	0	0.378	0	1.46e-05	1972	1966	0.00513472
177	YBL061C	Verified	Established ORFs	no	NA	NA	2.742	2091	0.579023	1	1.0023	0	0	0.394	0	0	1518	1347	0.00528487
178	YBL063W	Verified	Established ORFs	yes	decreased	-3.405	0.688637	3336	0.59856	0	1.0228	0	0	0.362	0	1.8e-05	1976	1976	0.00347214
179	YBL064C	Verified	Established ORFs	yes	unchanged	NA	2.16631	786	0.195402	0	1.0082	0	0	0.419	0	0	2008	1954	0.0036765
180	YBL065W	Dubious	Emerging ORFs	no	NA	NA	0.188138	345	0.236842	1	0.9845	1	2	0.386	0.333333	0.296228	1966	1827	0.00200809
181	YBL066C	Verified	Established ORFs	no	NA	NA	-0.299755	3447	0.59669	1	0.9958	0	0	0.403	0	0.00010453	1982	1980	0.00350538
182	YBL067C	Verified	Established ORFs	no	NA	NA	1.80006	2244	0.558233	0	0.9353	0	0	0.372	0	9.37e-05	1998	1991	0.00358554
183	YBL068W	Verified	Established ORFs	no	NA	NA	3.2951	984	0.180428	0	1.0092	0	0	0.39	0	6.12e-05	2014	2014	0.00235513
184	YBL069W	Verified	Established ORFs	no	NA	NA	1.99565	1290	0.214452	1	0.9985	0	0	0.406	0	0.00671329	2006	2006	0.00184369
185	YBL070C	Dubious	Emerging ORFs	no	NA	NA	0.911077	321	0.0283019	1	1.0195	2	1	0.384	0.179245	0.462075	2018	1802	0.00394703
186	YBL071C	Dubious	Emerging ORFs	yes	unchanged	0.311	-0.320205	309	0.352941	1	0.972	0	0	0.363	0	0.208137	1958	1655	0.00580349
187	YBL071C-B	Uncharacterized	Emerging ORFs	yes	unchanged	1.018	2.78581	99	0.28125	0	0.55	0	0	0.333	0	0.0346875	2016	2008	0.00325199
188	YBL071W-A	Verified	Established ORFs	yes	decreased	-0.151	3.24162	249	0.353659	1	0.564	0	0	0.451	0	0	2002	2002	0.00769226
189	YBL072C	Verified	Established ORFs	yes	decreased	0.68	4.84982	918	0.545	0	0.571	0	0	0.437	0	0	1996	1996	0.000661217
190	YBL073W	Dubious	Emerging ORFs	yes	unchanged	0.075	-1.9951	312	0.106796	1	NA	0	2	0.408	0.368932	0.0809709	1888	1819	0.00653816
191	YBL074C	Verified	Established ORFs	yes	unchanged	0.33	1.80911	1068	0.295775	1	0.729733	0	0	0.381	0	0.000338028	2010	2004	0.00354127
192	YBL075C	Verified	Established ORFs	no	NA	NA	1.83306	1950	0.460709	0	1.0248	0	0	0.416	0	1.54e-05	1980	1974	0.00543272
193	YBL076C	Verified	Established ORFs	yes	decreased	-1.149	3.66564	3219	0.137127	1	0.866633	0	0	0.389	0	2.8e-05	1982	1981	0.00284554
194	YBL077W	Dubious	Established ORFs	no	NA	NA	-6.90776	432	0.195804	1	NA	0	0	0.354	0	0.00979021	2016	2010	0.000887192
195	YBL078C	Verified	Established ORFs	yes	unchanged	-0.052	1.82164	354	0.376068	0	0.8428	0	0	0.399	0	0.0216239	2018	1976	0.00139663
196	YBL079W	Verified	Established ORFs	yes	decreased	-0.065	1.68306	4509	0.23968	0	0.627	0	0	0.373	0	0.00296937	1846	1843	0.00389908
197	YBL080C	Verified	Established ORFs	yes	unchanged	0.017	1.71775	1626	0.207024	0	0.466	0	0	0.412	0	1.85e-05	1978	1973	0.00514472
198	YBL081W	Uncharacterized	Established ORFs	yes	decreased	0.108	1.44809	1107	0.972826	0	0.8902	0	0	0.448	0	0	1030	941	0.00428886
199	YBL082C	Verified	Established ORFs	yes	unchanged	0.084	2.20783	1377	0.100437	1	1.0102	9	10	0.479	0.462882	0.439454	2004	2004	0.00310115
200	YBL084C	Verified	Established ORFs	no	NA	NA	1.3517	2277	0.348285	0	0.73774	0	0	0.372	0	6.6e-05	1898	990	0.00279289
201	YBL085W	Verified	Established ORFs	no	NA	NA	1.77105	2943	0.760204	0	1.0187	0	0	0.4	0	0	1980	1972	0.00371214
202	YBL086C	Uncharacterized	Established ORFs	yes	unchanged	1.046	2.02485	1401	0.600858	0	0.9572	0	0	0.412	0	0	1988	1982	0.00401809
203	YBL087C	Verified	Established ORFs	yes	unchanged	NA	5.34162	918	0.240876	0	0.8575	0	0	0.472	0	0.00116788	1664	0	0.00487138
204	YBL088C	Verified	Established ORFs	no	NA	NA	0.196389	8364	0.132759	0	1.0038	0	0	0.358	0	0.001385	1952	1942	0.00320554
205	YBL089W	Verified	Established ORFs	yes	unchanged	0.852	2.4692	1380	0.148148	0	0.9787	9	8	0.388	0.35512	0.512418	2000	2000	0.00370264
206	YBL090W	Verified	Established ORFs	yes	decreased	0.883	3.38646	534	0.949153	0	0.3145	0	0	0.394	0	0	2012	2012	0.00342774
207	YBL091C	Verified	Established ORFs	yes	unchanged	0.308	2.88753	1266	0.268409	0	0.966	0	0	0.434	0	0	2006	2004	0.00182368
208	YBL091C-A	Verified	Established ORFs	yes	decreased	0.448	1.61681	616	0.228571	0	1.014	1	1	0.44	0.108571	0.104057	2000	0	0.00480161
209	YBL092W	Verified	Established ORFs	yes	decreased	0.874	5.83271	726	0.553846	0	NA	0	0	0.446	0	0	2022	2022	0.00021073
210	YBL093C	Verified	Established ORFs	yes	decreased	0.197	3.9964	663	0.654545	0	NA	0	0	0.444	0	0	2014	2014	0.00126227
211	YBL095W	Uncharacterized	Established ORFs	yes	decreased	NA	3.01401	813	0.166667	1	0.9848	0	0	0.432	0	0.0192593	1998	1997	0.00516714
212	YBL096C	Dubious	Emerging ORFs	yes	unchanged	0.065	-0.796288	309	0.264706	1	0.994	0	0	0.448	0	0.0211765	1806	1573	0.00550606
213	YBL097W	Verified	Established ORFs	yes	decreased	-3.482	1.39228	2265	0.612732	0	0.75914	0	0	0.378	0	1.33e-05	1986	1985	0.0042718
214	YBL098W	Verified	Established ORFs	yes	unchanged	0.113	2.65928	1383	0.169565	0	1.0072	0	0	0.386	0	0.0259565	1990	1984	0.003242
215	YBL099W	Verified	Established ORFs	yes	unchanged	-0.076	2.75817	1638	0.284404	1	NA	0	0	0.438	0	3.67e-05	1942	1942	0.00157175
216	YBL100C	Dubious	Established ORFs	yes	decreased	0.447	-1.4065	315	0.423077	1	1.0175	1	1	0.436	0.153846	0.18625	866	761	0.00111845
217	YBL100W-C	Uncharacterized	Emerging ORFs	yes	unchanged	NA	-2.00992	120	0.282051	0	0.989	0	0	0.368	0	0.00205128	1958	1860	0.00604057
218	YBL101C	Verified	Established ORFs	yes	decreased	NA	0.356975	3354	0.669651	0	1.0368	0	0	0.414	0	8.95e-06	1978	1942	0.00316513
219	YBL102W	Verified	Established ORFs	yes	unchanged	0.049	3.79353	648	0.302326	0	0.9902	4	4	0.448	0.381395	0.406372	2008	2008	0.00146991
220	YBL103C	Verified	Established ORFs	yes	decreased	NA	2.02499	1461	0.87037	0	0.6907	0	0	0.397	0	0	1998	1997	0.00272179
221	YBL104C	Uncharacterized	Established ORFs	yes	decreased	-1.377	1.10592	3117	0.2842	0	0.934	0	0	0.39	0	2.89e-05	1676	1674	0.00232198
222	YBL105C	Verified	Established ORFs	no	NA	-1.278	1.41779	3456	0.52563	0	0.790364	0	0	0.388	0	0	1868	1867	0.00266527
223	YBL106C	Verified	Established ORFs	no	NA	NA	0.740031	3033	0.162376	0	1.0077	0	0	0.389	0	0.000376238	1960	1791	0.00528265
224	YBL107C	Uncharacterized	Established ORFs	yes	decreased	NA	3.14148	591	0.510204	0	1.0185	0	0	0.374	0	0	2006	1989	0.00461744
225	YBL107W-A	Dubious	Established ORFs	yes	unchanged	1.8	-6.90776	105	0.147059	0	NA	0	0	0.284	0	0	732	724	0.00435178
226	YBL108C-A	Uncharacterized	Established ORFs	no	NA	NA	-6.90776	129	0.309524	0	0.9865	0	0	0.492	0	0.000238095	356	356	0.00645384
227	YBL108W	Dubious	Emerging ORFs	yes	unchanged	NA	-1.84516	306	0.0792079	0	NA	0	0	0.422	0	0.04	142	129	0.0284649
228	YBL109W	Dubious	Established ORFs	no	NA	NA	-6.90776	336	0.72973	0	NA	0	0	0.462	0	0.00891892	8	6	0.0176065
229	YBL111C	Uncharacterized	Established ORFs	yes	decreased	-0.409	-6.90776	2103	0.233883	0	1.0645	0	0	0.449	0	0.00152924	58	0	0.000113082
230	YBL112C	Uncharacterized	Established ORFs	no	NA	0.108	-6.90776	318	0.104762	1	1.033	0	0	0.429	0	9.52e-05	12	4	0.00219868
231	YBL113C	Uncharacterized	Established ORFs	no	NA	NA	-1.87732	2379	0.611111	1	1.024	0	1	0.469	0.020202	0.00195707	0	0	0.00316917
232	YBR001C	Verified	Established ORFs	yes	decreased	-0.051	1.47224	2343	0.239744	0	1.0108	0	0	0.394	0	8.97e-05	1974	1968	0.00322397
233	YBR002C	Verified	Established ORFs	no	NA	NA	3.24544	861	0.230769	0	0.997	0	0	0.423	0	6.99e-05	1994	1980	0.00294185
234	YBR003W	Verified	Established ORFs	yes	decreased	0.199	2.04368	1422	0.357294	0	0.7405	0	0	0.406	0	0.000338266	1980	1980	0.00322561
235	YBR004C	Verified	Established ORFs	no	NA	NA	1.84118	1302	0.0646651	0	0.948967	8	9	0.343	0.454965	0.40127	2000	1953	0.00255996
236	YBR005W	Verified	Established ORFs	yes	unchanged	-0.189	2.65591	642	0.755869	0	0.991	1	1	0.469	0.0985915	0.10723	1998	1986	0.00383093
237	YBR006W	Verified	Established ORFs	no	NA	NA	1.53191	1494	0.17505	0	1.006	0	0	0.408	0	0.000120724	1970	1961	0.00371604
238	YBR007C	Uncharacterized	Established ORFs	yes	unchanged	-0.125	1.13366	2211	0.802989	0	1.0152	0	0	0.385	0	2.72e-05	1896	1813	0.00361647
239	YBR008C	Verified	Established ORFs	yes	decreased	NA	1.47614	1647	0.182482	0	1.0195	12	12	0.412	0.479927	0.484343	1938	1889	0.00449803
240	YBR009C	Verified	Established ORFs	yes	unchanged	-0.015	6.10068	312	0.417476	0	0.9553	0	0	0.43	0	0	1988	1986	0.000981199
241	YBR010W	Verified	Established ORFs	yes	unchanged	0.184	6.6382	411	0.470588	0	0.994	0	0	0.434	0	0	2014	1976	0.00145674
242	YBR011C	Verified	Established ORFs	yes	unchanged	NA	4.08846	864	0.320558	0	0.7187	0	0	0.427	0	0	2016	2016	0.00208498
243	YBR012C	Dubious	Established ORFs	yes	unchanged	-0.465	3.1954	420	0.115108	0	1.035	0	0	0.338	0	0	424	420	0.0106068
244	YBR013C	Uncharacterized	Emerging ORFs	yes	unchanged	0.148	1.33526	390	0.162791	0	1.0185	0	0	0.331	0	0.0211628	1740	1734	0.00471371
245	YBR014C	Uncharacterized	Established ORFs	yes	unchanged	0.098	3.48047	612	0.418719	0	0.9947	1	0	0.391	0	0.0899507	2010	2006	0.00378621
246	YBR015C	Verified	Established ORFs	yes	decreased	-0.047	1.90017	1794	0.298157	0	1.0072	1	0	0.417	0	0.0366499	1996	1996	0.00530477
247	YBR016W	Uncharacterized	Established ORFs	yes	unchanged	-0.005	2.46411	387	0.84375	0	1.018	0	0	0.51	0	0.008125	1094	1083	0.003478
248	YBR017C	Verified	Established ORFs	no	NA	NA	2.45565	2757	0.137255	0	0.8165	0	0	0.39	0	0.000991285	616	136	0.0028847
249	YBR018C	Verified	Established ORFs	yes	unchanged	0.229	0.583332	1101	0.229508	0	1.0145	0	0	0.384	0	0.000163934	1908	1905	0.00340249
250	YBR019C	Verified	Established ORFs	yes	unchanged	-0.629	-1.44392	2100	0.0872675	0	0.9835	0	0	0.402	0	0.00118741	1926	1918	0.00248869
251	YBR020W	Verified	Established ORFs	yes	unchanged	-1.097	-0.761426	1587	0.111742	0	0.9925	0	0	0.415	0	0.000984848	1910	1849	0.00246718
252	YBR021W	Verified	Established ORFs	yes	decreased	0.165	0.674983	1902	0.153239	0	NA	13	12	0.4	0.394945	0.419889	1912	1861	0.00357
253	YBR022W	Verified	Established ORFs	yes	unchanged	0.301	3.00781	534	0.20339	0	1.0003	0	0	0.382	0	0.00694915	2002	1998	0.00490434
254	YBR023C	Verified	Established ORFs	yes	decreased	0.005	2.4386	3498	0.364807	0	0.993	6	6	0.392	0.111588	0.118661	1974	1974	0.0036405
255	YBR024W	Verified	Established ORFs	yes	decreased	-0.955	1.87595	906	0.262458	0	1.002	0	1	0.4	0.0564784	0.0313289	2000	1991	0.00449732
256	YBR025C	Verified	Established ORFs	yes	unchanged	-0.422	4.63679	1185	0.213198	0	0.8862	0	0	0.396	0	0.000558376	2012	2012	0.00197265
257	YBR026C	Verified	Established ORFs	yes	unchanged	0.837	2.32913	1143	0.252632	0	0.7155	0	0	0.388	0	2.63e-05	1986	1979	0.00557152
258	YBR027C	Dubious	Emerging ORFs	no	NA	NA	1.74641	333	0.0636364	0	0.984	2	1	0.345	0.181818	0.375636	1894	1320	0.0043385
259	YBR028C	Uncharacterized	Established ORFs	yes	unchanged	0.096	2.10047	1578	0.451429	0	0.9935	0	0	0.382	0	0	1996	1995	0.00226214
260	YBR029C	Verified	Established ORFs	no	NA	0.856	1.9373	1374	0.164114	0	0.889133	6	8	0.385	0.36105	0.337899	2000	1995	0.00210751
261	YBR030W	Uncharacterized	Established ORFs	yes	decreased	-1.026	2.35375	1659	0.398551	0	0.9832	0	0	0.405	0	0.000108696	286	269	0.00545654
262	YBR031W	Verified	Established ORFs	yes	unchanged	-0.228	3.65827	1089	0.400552	0	0.904	0	0	0.483	0	0.00292818	634	634	0.00179073
263	YBR032W	Dubious	Emerging ORFs	no	NA	NA	0.471253	303	0.04	0	1.018	0	0	0.437	0	0.0001	2000	1864	0.00697392
264	YBR033W	Uncharacterized	Established ORFs	yes	decreased	-0.091	-1.17441	2760	0.454842	0	1.043	0	1	0.387	0.0184984	0.0232209	1928	1838	0.00591358
265	YBR034C	Verified	Established ORFs	yes	unchanged	-0.272	4.09206	1047	0.244253	0	0.9605	0	0	0.407	0	0.000632184	1996	1996	0.0015506
266	YBR035C	Verified	Established ORFs	yes	unchanged	-0.241	3.46157	687	0.469298	0	0.4735	0	0	0.434	0	0	2000	2000	0.00260575
267	YBR036C	Verified	Established ORFs	yes	unchanged	0.204	3.18594	1233	0.234146	0	0.6375	8	9	0.434	0.404878	0.450537	1970	1968	0.00435518
268	YBR037C	Verified	Established ORFs	yes	unchanged	0.021	2.04795	888	0.230508	0	0.7495	0	1	0.451	0.0542373	0.037661	1976	1976	0.00409962
269	YBR038W	Verified	Established ORFs	yes	decreased	-0.525	0.864576	2892	0.387331	0	1.011	7	8	0.404	0.170301	0.168318	1872	1863	0.00367326
270	YBR039W	Verified	Established ORFs	yes	unchanged	NA	2.98163	936	0.344051	0	0.407	0	0	0.391	0	3.22e-05	1992	1992	0.00351246
271	YBR040W	Verified	Established ORFs	yes	unchanged	0.26	0.359072	897	0.157718	0	1.019	4	4	0.349	0.305369	0.299396	1946	1924	0.00404207
272	YBR041W	Verified	Established ORFs	yes	decreased	NA	2.28605	2010	0.140508	0	0.991	3	2	0.377	0.0568012	0.0858296	1936	1935	0.00376108
273	YBR042C	Verified	Established ORFs	yes	unchanged	-0.176	3.20806	1194	0.168766	0	0.985	4	4	0.371	0.201511	0.213652	1932	1927	0.00569269
274	YBR043C	Verified	Established ORFs	yes	decreased	-0.708	2.53868	2070	0.349782	0	0.999	12	12	0.41	0.364296	0.3773	1958	1882	0.00357377
275	YBR044C	Verified	Established ORFs	no	NA	NA	2.31333	1722	0.200698	0	0.9417	0	0	0.391	0	0.0004363	1960	1949	0.00506115
276	YBR045C	Verified	Established ORFs	no	NA	NA	0.539413	1722	0.884817	0	0.9898	0	0	0.364	0	0	1984	1978	0.0041927
277	YBR046C	Verified	Established ORFs	yes	unchanged	-0.362	1.98733	1005	0.110778	0	1.0163	0	2	0.39	0.101796	0.0381737	1986	1979	0.00259645
278	YBR047W	Uncharacterized	Established ORFs	yes	unchanged	0.144	2.31283	528	0.302857	0	0.9715	0	0	0.368	0	0.00108571	1996	1995	0.00347623
279	YBR048W	Verified	Established ORFs	yes	unchanged	0.339	4.13865	982	0.333333	0	0.7287	0	0	0.44	0	0.00025641	984	0	0.00618093
280	YBR049C	Verified	Established ORFs	yes	decreased	NA	1.78154	2433	0.754321	0	0.8355	0	0	0.388	0	0	1976	1976	0.00268252
281	YBR050C	Verified	Established ORFs	yes	decreased	-0.06	0.0544882	1017	0.550296	1	1.034	0	0	0.393	0	0.0014497	1826	1763	0.00456913
282	YBR051W	Dubious	Emerging ORFs	no	NA	NA	-1.37833	351	0.353448	1	1.0155	2	2	0.374	0.336207	0.381207	2014	1835	0.00263522
283	YBR052C	Verified	Established ORFs	yes	unchanged	0.294	3.37451	633	0.190476	0	0.9945	0	0	0.444	0	0.00047619	2002	1981	0.00249171
284	YBR053C	Uncharacterized	Established ORFs	yes	unchanged	0.325	2.67999	1077	0.223464	0	0.9945	0	0	0.39	0	0	1998	1998	0.0048088
285	YBR054W	Verified	Established ORFs	yes	decreased	0.156	1.51666	1035	0.258721	0	1.0125	7	7	0.408	0.415698	0.445174	1980	1978	0.00330603
286	YBR055C	Verified	Established ORFs	yes	decreased	0.855	1.82954	2700	0.304783	0	0.9137	0	0	0.373	0	0	1972	1968	0.00462751
287	YBR056W	Uncharacterized	Established ORFs	yes	decreased	-1.244	2.39343	1506	0.249501	0	0.9948	0	0	0.384	0	0.00291417	2006	2006	0.00255771
288	YBR056W-A	Dubious	Established ORFs	yes	unchanged	-0.195	3.16935	201	0.984848	1	0.9755	0	0	0.434	0	0.00606061	1924	1188	0.00498942
289	YBR057C	Verified	Established ORFs	yes	decreased	-0.942	2.27696	1101	0.863388	0	0.9477	0	0	0.384	0	0	2006	2006	0.00208601
290	YBR058C	Verified	Established ORFs	yes	decreased	-0.691	2.27675	2346	0.363636	0	0.9065	0	0	0.379	0	2.56e-05	1972	1969	0.00364436
291	YBR058C-A	Verified	Established ORFs	yes	unchanged	NA	4.6347	243	0.3	0	0.763267	1	1	0.35	0.275	0.277875	2010	2010	0.00550483
292	YBR059C	Verified	Established ORFs	yes	decreased	-4.215	1.06918	3327	0.712996	0	0.984	0	0	0.403	0	0.000947653	1808	1808	0.00372551
293	YBR060C	Verified	Established ORFs	yes	unchanged	0.263	1.61939	1863	0.569355	0	0.7282	0	0	0.387	0	0.000112903	1954	1952	0.00348788
294	YBR061C	Verified	Established ORFs	yes	decreased	0.794	2.86665	933	0.358065	0	0.265	0	0	0.404	0	9.68e-05	1956	1956	0.00408672
295	YBR062C	Uncharacterized	Established ORFs	yes	unchanged	0.093	3.01126	625	0.583333	0	1.0263	0	0	0.402	0	0	1964	0	0.00354452
296	YBR063C	Uncharacterized	Emerging ORFs	yes	decreased	-0.348	1.85895	1215	0.269802	1	1.0337	0	1	0.352	0.0445545	0.0531188	1860	1749	0.00596905
297	YBR065C	Verified	Established ORFs	yes	decreased	-0.984	1.89236	1095	0.340659	0	1.0112	0	0	0.373	0	0.00032967	1958	1957	0.00352089
298	YBR066C	Verified	Established ORFs	yes	unchanged	-0.513	3.08931	663	0.7	0	1.0132	0	0	0.38	0	0	1980	1980	0.00217242
299	YBR067C	Verified	Established ORFs	no	NA	NA	4.24363	633	0.514286	0	1.0043	0	0	0.479	0	0.00480952	752	672	0.00438069
300	YBR068C	Verified	Established ORFs	yes	unchanged	-0.07	4.22552	1830	0.231527	0	0.9792	12	12	0.403	0.399015	0.414598	1998	1995	0.0032221
301	YBR069C	Verified	Established ORFs	yes	unchanged	-1.162	3.75317	1860	0.277868	0	1.016	12	12	0.418	0.416801	0.419499	1952	1941	0.0057006
302	YBR070C	Verified	Established ORFs	no	NA	NA	2.48123	714	0.0801688	0	0.788367	1	1	0.395	0.092827	0.1673	2006	2006	0.00511802
303	YBR071W	Uncharacterized	Established ORFs	yes	unchanged	-0.355	2.34956	636	0.895735	0	0.9935	0	0	0.436	0	0	1984	1980	0.00363038
304	YBR072C-A	Uncharacterized	Emerging ORFs	yes	decreased	NA	0.363948	162	0.754717	0	1.014	0	0	0.39	0	0	88	64	0.0119047
305	YBR072W	Verified	Established ORFs	yes	decreased	NA	1.70711	645	0.448598	0	1.0228	0	0	0.427	0	0	1986	1986	0.0060764
306	YBR073W	Verified	Established ORFs	yes	decreased	-2.317	1.99647	2775	0.404762	0	0.9805	0	0	0.379	0	6.49e-05	2	0	0.00462622
307	YBR074W	Uncharacterized	Established ORFs	yes	decreased	-3.578	2.22786	2931	0.254098	0	1.0037	9	9	0.379	0.184426	0.196814	1954	1931	0.00367468
308	YBR076C-A	Dubious	Emerging ORFs	no	NA	NA	2.22926	267	0.125	1	NA	2	2	0.405	0.522727	0.501023	642	542	0.00530625
309	YBR076W	Verified	Established ORFs	no	NA	NA	-0.235722	1020	0.20059	1	0.9855	0	0	0.359	0	0.000176991	1984	1981	0.00430414
310	YBR077C	Verified	Established ORFs	yes	unchanged	NA	3.29224	489	0.37037	0	0.781	0	0	0.391	0	0.0167284	1948	1948	0.00661919
311	YBR078W	Verified	Established ORFs	no	NA	NA	4.07679	1737	0.442308	0	1.1118	2	2	0.407	0.0811966	0.0901496	1762	0	0.00477762
312	YBR079C	Verified	Established ORFs	yes	decreased	-0.841	2.91517	2895	0.474066	0	0.74968	0	0	0.405	0	0	1494	1459	0.00440306
313	YBR080C	Verified	Established ORFs	yes	decreased	-0.48	2.05181	2277	0.170185	0	0.3502	0	0	0.385	0	0	1990	1990	0.00210444
314	YBR081C	Verified	Established ORFs	yes	decreased	-1.005	1.33131	3999	0.627628	0	NA	0	0	0.367	0	2.25e-05	1954	1946	0.00410054
315	YBR082C	Verified	Established ORFs	no	NA	NA	3.95478	542	0.27027	0	0.9042	0	0	0.437	0	0.00101351	1998	0	0.00340036
316	YBR083W	Verified	Established ORFs	yes	decreased	-3.246	1.04063	1461	0.62963	0	1.0463	0	0	0.405	0	0	1864	1845	0.00271504
317	YBR084C-A	Verified	Established ORFs	no	NA	NA	5.18182	1076	0.566138	0	0.722	0	0	0.441	0	0	1366	0	0.00316491
318	YBR084W	Verified	Established ORFs	yes	decreased	-0.402	3.12025	2928	0.203077	0	0.9722	0	0	0.416	0	0.000174359	1994	1993	0.0028714
319	YBR085C-A	Uncharacterized	Established ORFs	yes	unchanged	-0.501	4.37455	258	0.564706	0	1.02	0	0	0.412	0	0.000352941	2018	2018	0.00348538
320	YBR085W	Verified	Established ORFs	yes	unchanged	0.078	2.59704	924	0.0879479	0	0.9857	4	4	0.405	0.254072	0.284072	1996	1990	0.00358585
321	YBR086C	Verified	Established ORFs	yes	decreased	-0.64	2.07556	2841	0.44186	0	0.984	8	8	0.38	0.184989	0.189355	1560	1131	0.00581113
322	YBR087W	Verified	Established ORFs	yes	unchanged	0.32	3.61601	1065	0.152542	0	0.8769	0	0	0.372	0	8.47e-05	1998	1997	0.00701677
323	YBR088C	Verified	Established ORFs	no	NA	NA	3.31237	777	0.139535	1	0.958964	0	0	0.385	0	0	2008	1990	0.0030894
324	YBR089C-A	Verified	Established ORFs	yes	decreased	-0.016	3.29424	684	0.686869	1	1.021	0	0	0.448	0	0	1986	1984	0.00586828
325	YBR090C	Uncharacterized	Emerging ORFs	yes	unchanged	NA	2.86066	726	0.483607	1	0.9752	1	1	0.445	0.139344	0.156393	1844	0	0.00468734
326	YBR091C	Verified	Established ORFs	yes	unchanged	NA	3.16577	330	0.256881	0	NA	0	0	0.446	0	0	2020	2020	0.00290793
327	YBR092C	Verified	Established ORFs	yes	decreased	0.356	3.49466	1404	0.0770878	0	0.9863	0	0	0.43	0	0.00835118	1370	1357	0.00801563
328	YBR093C	Verified	Established ORFs	yes	unchanged	-0.114	3.26835	1404	0.0706638	0	1.0415	0	0	0.424	0	0.00182013	1362	1358	0.00483301
329	YBR094W	Verified	Established ORFs	yes	decreased	-0.365	2.08667	2262	0.185923	0	0.9802	0	0	0.374	0	2.66e-05	1926	1889	0.00421462
330	YBR095C	Verified	Established ORFs	no	NA	-0.795	2.18053	1293	0.546512	0	0.8593	0	0	0.378	0	2.33e-05	2002	2002	0.00431932
331	YBR096W	Uncharacterized	Established ORFs	yes	decreased	-0.178	3.64477	693	0.0695652	0	0.9945	0	0	0.375	0	0.0738261	2018	2006	0.00210769
332	YBR097W	Verified	Established ORFs	no	NA	NA	0.615186	4365	0.177442	0	0.235	0	0	0.347	0	0.000137552	1966	1963	0.00349708
333	YBR098W	Verified	Established ORFs	yes	unchanged	0.377	1.08957	2076	0.581766	1	0.9912	0	0	0.366	0	0	1996	1995	0.00407349
334	YBR101C	Verified	Established ORFs	yes	decreased	-0.447	3.90689	873	0.231034	0	0.8785	0	0	0.382	0	0	2002	2001	0.00491455
335	YBR102C	Verified	Established ORFs	no	NA	NA	0.97456	2262	0.596282	0	0.861633	0	0	0.38	0	0	1956	1935	0.00358577
336	YBR103C-A	Dubious	Established ORFs	no	NA	NA	-1.74297	144	0.595745	0	NA	0	0	0.376	0	0	2014	1998	0.00343889
337	YBR103W	Verified	Established ORFs	yes	decreased	0.228	2.82293	1608	0.224299	0	0.8425	0	0	0.407	0	3.74e-05	1972	1968	0.00365255
338	YBR104W	Verified	Established ORFs	yes	decreased	NA	3.72846	990	0.215805	0	0.9742	0	0	0.414	0	0.099848	2008	2007	0.001695
339	YBR105C	Verified	Established ORFs	yes	unchanged	NA	1.16471	1089	0.447514	0	0.9547	0	0	0.424	0	2.76e-05	1996	1995	0.00426346
340	YBR106W	Verified	Established ORFs	yes	decreased	0.007	5.63151	567	0.340426	0	0.89	1	1	0.434	0.101064	0.163883	1782	1782	0.00377358
341	YBR107C	Verified	Established ORFs	yes	unchanged	-0.033	1.41731	738	0.0857143	0	0.9985	0	0	0.422	0	4.08e-05	1992	1992	0.0077227
342	YBR108W	Uncharacterized	Established ORFs	no	NA	NA	-0.301105	2844	0.996832	0	1.0192	0	0	0.463	0	0	700	663	0.00634223
343	YBR109C	Verified	Established ORFs	yes	unchanged	0.044	4.05742	444	0.578231	0	0.818267	0	0	0.39	0	0	2014	2014	0.00166238
344	YBR109W-A	Dubious	Emerging ORFs	no	NA	NA	1.54735	225	0.0945946	0	NA	1	1	0.383	0.364865	0.265	2010	633	0.00906099
345	YBR110W	Verified	Established ORFs	yes	decreased	0.694	2.94454	1350	0.091314	0	0.987467	1	1	0.363	0.0579065	0.094588	2002	1999	0.00295429
346	YBR111C	Verified	Established ORFs	yes	decreased	0.312	3.72142	696	0.242424	0	0.995	0	0	0.407	0	0	2006	2006	0.00375221
347	YBR111W-A	Verified	Established ORFs	yes	unchanged	NA	2.95554	441	0.4375	0	0.855	0	0	0.344	0	0	2010	0	0.00383112
348	YBR112C	Verified	Established ORFs	yes	decreased	-1.823	1.40585	2901	0.658385	1	0.93925	0	0	0.438	0	0	384	358	0.00473639
349	YBR113W	Dubious	Emerging ORFs	no	NA	NA	-1.22758	483	0.275	1	NA	2	3	0.419	0.3875	0.395875	1740	552	0.00694728
350	YBR114W	Verified	Established ORFs	yes	unchanged	-0.796	0.710004	2373	0.275949	0	1.0042	0	0	0.401	0	1.27e-05	1970	1965	0.00363659
351	YBR115C	Verified	Established ORFs	yes	decreased	0.361	1.5373	4179	0.191092	0	NA	0	0	0.4	0	0.000193966	1840	1835	0.00336041
352	YBR116C	Dubious	Emerging ORFs	yes	unchanged	0.363	-0.181522	528	0.228571	1	1.019	1	1	0.396	0.114286	0.129714	1940	628	0.00439681
353	YBR117C	Verified	Established ORFs	yes	unchanged	0.381	-0.972861	2046	0.267254	1	1.024	0	0	0.45	0	0.000881057	2000	1761	0.00252484
354	YBR118W	Verified	Established ORFs	yes	unchanged	-0.361	3.64071	1377	0.248908	0	0.9307	0	0	0.447	0	0.00010917	234	234	0.000952184
355	YBR119W	Verified	Established ORFs	yes	unchanged	0.349	1.81678	986	0.687919	0	1.0057	0	0	0.38	0	0	1888	0	0.00787327
356	YBR120C	Verified	Established ORFs	yes	unchanged	0.463	2.55015	489	0.444444	0	0.7165	0	0	0.348	0	0	2012	2012	0.00454482
357	YBR121C	Verified	Established ORFs	no	NA	-0.301	4.29878	2004	0.250375	1	0.778767	0	0	0.393	0	0.000269865	1986	1984	0.00255512
358	YBR122C	Verified	Established ORFs	yes	decreased	0.19	3.82019	534	0.745763	0	0.2605	0	0	0.399	0	0	2006	2006	0.00366596
359	YBR123C	Verified	Established ORFs	yes	unchanged	NA	1.83832	1950	0.557781	1	0.875033	0	0	0.386	0	0	1284	984	0.00356416
360	YBR124W	Dubious	Emerging ORFs	no	NA	NA	-1.96611	360	0.252101	1	NA	1	1	0.403	0.210084	0.199916	2018	1988	0.00379049
361	YBR125C	Verified	Established ORFs	yes	unchanged	-0.404	2.49601	1182	0.21883	0	1.0068	0	0	0.406	0	5.09e-05	2002	2002	0.00228518
362	YBR126C	Verified	Established ORFs	no	NA	NA	2.90417	1488	0.131313	0	0.52725	0	0	0.453	0	4.04e-05	1984	1984	0.00342858
363	YBR126W-A	Dubious	Established ORFs	no	NA	NA	4.76906	207	0.529412	1	NA	1	1	0.5	0.308824	0.311471	2008	2000	0.00181043
364	YBR127C	Verified	Established ORFs	yes	decreased	NA	4.14556	1554	0.16441	0	NA	0	0	0.424	0	0	2010	2010	0.000882274
365	YBR128C	Verified	Established ORFs	yes	decreased	0.747	1.13847	1035	0.31686	0	0.9652	0	0	0.381	0	0.0172093	2000	1965	0.00538316
366	YBR129C	Verified	Established ORFs	no	NA	NA	3.28433	987	0.429878	0	0.9848	0	0	0.375	0	0	2000	1996	0.00312104
367	YBR130C	Verified	Established ORFs	yes	unchanged	0.125	1.88388	1278	0.929412	0	1.0035	0	0	0.36	0	0	2002	2002	0.0031407
368	YBR131W	Verified	Established ORFs	yes	decreased	0.202	1.30806	2115	0.332386	1	0.7722	0	0	0.376	0	2.84e-05	1976	1973	0.00511843
369	YBR132C	Verified	Established ORFs	yes	unchanged	NA	0.225541	1791	0.238255	0	1.0268	12	12	0.407	0.421141	0.434228	1950	1906	0.00455162
370	YBR133C	Verified	Established ORFs	yes	decreased	-0.405	1.59432	2484	0.274486	1	1.034	0	0	0.407	0	0.000314389	1992	1989	0.00308305
371	YBR134W	Dubious	Emerging ORFs	no	NA	NA	-0.823256	402	0.270677	1	1.041	0	0	0.376	0	0.026015	1194	265	0.0052463
372	YBR135W	Verified	Established ORFs	yes	decreased	-0.092	2.44617	453	0.426667	0	0.6543	0	0	0.48	0	0	1986	1986	0.0038021
373	YBR136W	Verified	Established ORFs	yes	decreased	NA	-0.130109	7107	0.131757	0	0.9375	0	0	0.364	0	0.00105997	1926	1924	0.0039134
374	YBR137W	Uncharacterized	Established ORFs	yes	unchanged	0.224	3.27173	540	0.27933	0	1.016	0	0	0.393	0	0	2010	1998	0.00304646
375	YBR138C	Uncharacterized	Established ORFs	yes	decreased	-0.935	1.75682	1575	0.818702	0	1.0068	0	0	0.354	0	0	1994	1981	0.00514919
376	YBR139W	Verified	Established ORFs	yes	unchanged	0.282	1.59797	1527	0.149606	0	0.9862	0	0	0.406	0	0.00600394	2000	1983	0.00570598
377	YBR140C	Verified	Established ORFs	no	NA	NA	0.285179	9279	0.254528	0	1.065	0	4	0.362	0.0245796	0.00340233	1878	1829	0.00605086
378	YBR141C	Uncharacterized	Established ORFs	yes	decreased	-0.342	1.77088	1014	0.35905	1	1.004	0	0	0.405	0	0.000385757	2000	2000	0.00576682
379	YBR142W	Verified	Established ORFs	no	NA	NA	2.56672	2322	0.499353	0	0.724567	0	0	0.371	0	0.000815006	1972	1949	0.00532945
380	YBR143C	Verified	Established ORFs	yes	unchanged	-0.733	4.64199	1314	0.155606	0	0.6308	0	0	0.37	0	2.29e-05	1966	1965	0.00276823
381	YBR144C	Dubious	Emerging ORFs	no	NA	NA	-0.71335	315	0.0673077	0	NA	0	0	0.394	0	0.00567308	1628	1502	0.0149268
382	YBR145W	Verified	Established ORFs	no	NA	1.041	2.16482	1056	0.0626781	0	1.0583	0	0	0.426	0	0.0109687	1994	1989	0.00292129
383	YBR146W	Verified	Established ORFs	yes	decreased	0.042	2.8382	837	0.381295	0	0.4265	0	0	0.388	0	7.19e-05	2000	1999	0.00452487
384	YBR147W	Uncharacterized	Established ORFs	yes	unchanged	0.167	0.663718	891	0.148649	0	1.0312	7	7	0.373	0.469595	0.507264	1940	1882	0.00726518
385	YBR148W	Verified	Established ORFs	no	NA	NA	0.174793	1830	0.71757	0	1.0263	0	0	0.355	0	6.57e-05	1068	738	0.00827949
386	YBR149W	Verified	Established ORFs	yes	unchanged	-0.501	2.47072	1035	0.136628	0	1.0505	0	0	0.416	0	2.91e-05	1894	1889	0.00303531
387	YBR150C	Verified	Established ORFs	no	NA	NA	0.193921	3285	0.402194	0	0.984	0	1	0.36	0.0182815	0.000173675	244	69	0.00758185
388	YBR151W	Verified	Established ORFs	yes	decreased	0.25	3.47658	951	0.272152	0	1.0397	0	0	0.401	0	6.33e-05	2000	1960	0.00269697
389	YBR152W	Verified	Established ORFs	yes	unchanged	-0.37	1.31184	876	1	0	0.9691	0	0	0.395	0	0	1954	1920	0.00479544
390	YBR153W	Verified	Established ORFs	yes	unchanged	-0.173	2.92305	735	0.184426	0	0.9056	0	0	0.413	0	0.000163934	1982	1975	0.00770552
391	YBR154C	Verified	Established ORFs	yes	unchanged	0.013	4.66807	648	0.339535	0	0.7234	0	0	0.374	0	0	2012	2012	0.00140183
392	YBR155W	Verified	Established ORFs	yes	unchanged	0.533	1.92074	1158	0.558442	0	0.999	0	0	0.389	0	0	1974	1974	0.00570661
393	YBR156C	Verified	Established ORFs	yes	decreased	-3.129	0.34359	2097	0.861032	0	0.705733	0	0	0.373	0	0	1964	1964	0.00521477
394	YBR157C	Verified	Established ORFs	yes	decreased	-3.091	3.13576	768	0.886275	0	1.0112	0	0	0.388	0	0	2008	2002	0.0054434
395	YBR158W	Verified	Established ORFs	no	NA	NA	3.74349	1650	0.346084	0	0.9405	0	0	0.381	0	0.000255009	2000	1995	0.00380786
396	YBR159W	Verified	Established ORFs	yes	decreased	-0.216	4.11524	1044	0.152738	0	NA	1	1	0.38	0.0691643	0.0806916	1980	1976	0.00494913
397	YBR160W	Verified	Established ORFs	yes	decreased	-0.528	3.34903	897	0.0771812	0	0.873563	0	0	0.413	0	3.36e-05	1994	1994	0.00183283
398	YBR161W	Verified	Established ORFs	yes	decreased	NA	2.4037	1131	0.228723	0	1.0442	3	3	0.382	0.164894	0.169362	1960	1929	0.00308218
399	YBR162C	Verified	Established ORFs	yes	unchanged	0.491	3.28166	1368	0.446154	0	1.0217	0	0	0.435	0	0.000395604	1902	1901	0.00419084
400	YBR162W-A	Verified	Established ORFs	yes	unchanged	0.686	4.78707	198	0.569231	0	1.0097	1	1	0.405	0.307692	0.321077	2014	2014	0.00418044
401	YBR163W	Verified	Established ORFs	yes	unchanged	-0.019	1.86656	1758	0.275214	0	0.5625	0	0	0.361	0	0.000358974	1978	1952	0.00550727
402	YBR164C	Verified	Established ORFs	yes	unchanged	-0.571	4.14094	552	0.289617	0	0.9225	0	0	0.384	0	0.000273224	2016	2015	0.00212912
403	YBR165W	Verified	Established ORFs	yes	unchanged	-0.112	3.10598	834	0.393502	0	1.0112	0	0	0.378	0	7.22e-05	1998	1998	0.00362837
404	YBR166C	Verified	Established ORFs	yes	unchanged	0.3	3.1629	1359	0.139381	0	0.952	0	0	0.374	0	0.00172566	1990	1988	0.00408657
405	YBR167C	Verified	Established ORFs	yes	unchanged	-0.034	2.49774	423	0.435714	0	0.793567	0	0	0.364	0	0.000142857	2018	2018	0.00270053
406	YBR168W	Verified	Established ORFs	yes	unchanged	0.171	2.30767	1242	0.154964	0	0.85825	4	5	0.355	0.244552	0.216199	2000	1993	0.00375975
407	YBR169C	Verified	Established ORFs	yes	unchanged	NA	0.830297	2082	0.353535	0	0.979	0	0	0.407	0	0	1932	1868	0.00506948
408	YBR170C	Verified	Established ORFs	no	NA	NA	2.08902	1743	0.298276	0	0.5655	0	0	0.399	0	0	1996	1995	0.00280547
409	YBR171W	Verified	Established ORFs	yes	decreased	NA	3.57414	621	0.300971	0	0.9862	1	1	0.361	0.0970874	0.104515	2012	2012	0.00152036
410	YBR172C	Verified	Established ORFs	yes	decreased	NA	2.35489	2223	0.727027	0	1.0045	0	0	0.404	0	0	1936	1931	0.00593195
411	YBR173C	Verified	Established ORFs	yes	unchanged	0.262	2.98871	447	0.695946	0	0.615	0	0	0.446	0	0	2016	2016	0.00205956
412	YBR174C	Dubious	Emerging ORFs	no	NA	NA	-0.313342	315	0.317308	1	NA	0	0	0.423	0	0.00586538	2006	1984	0.00838448
413	YBR175W	Verified	Established ORFs	yes	unchanged	-0.251	3.57243	948	0.0666667	1	0.829	0	0	0.428	0	0.00161905	2004	2003	0.00450119
414	YBR176W	Verified	Established ORFs	yes	unchanged	0.338	2.65268	939	0.0833333	0	1.0092	0	0	0.399	0	0.00358974	1998	1987	0.00365321
415	YBR177C	Verified	Established ORFs	no	NA	NA	2.20265	1356	0.215078	1	1.0005	0	0	0.412	0	0.00223947	1990	1987	0.00329475
416	YBR178W	Dubious	Emerging ORFs	no	NA	NA	0.213497	375	0.169355	1	1.015	0	0	0.374	0	0.0897581	1736	899	0.00617889
417	YBR179C	Verified	Established ORFs	yes	decreased	-2.743	1.58944	2568	0.290058	0	0.4775	0	1	0.368	0.019883	0.0217778	1954	1953	0.00416686
418	YBR180W	Verified	Established ORFs	yes	unchanged	NA	-1.03002	1719	0.269231	0	0.9992	12	12	0.396	0.452797	0.455122	1968	1946	0.00430131
419	YBR181C	Verified	Established ORFs	yes	decreased	0.329	4.3804	1063	0.555085	0	0.669	0	0	0.432	0	0.00233051	616	0	0.00393662
420	YBR182C	Verified	Established ORFs	yes	decreased	-3.059	1.6799	1359	0.74115	0	0.99	0	0	0.417	0	0.000331858	1970	1965	0.00594381
421	YBR182C-A	Uncharacterized	Emerging ORFs	yes	decreased	1.046	0.130151	195	0.25	0	1.031	0	0	0.359	0	0.00078125	1448	106	0.0068675
422	YBR183W	Verified	Established ORFs	yes	decreased	-0.562	2.16894	951	0.056962	0	1.0072	4	6	0.411	0.414557	0.379367	2008	2007	0.00340998
423	YBR184W	Uncharacterized	Emerging ORFs	yes	decreased	0.888	1.36354	1572	0.413002	0	1.028	0	0	0.349	0	0.000133843	1988	1936	0.00515888
424	YBR185C	Verified	Established ORFs	yes	decreased	NA	2.25644	837	0.309353	0	0.9073	0	0	0.376	0	0.000323741	1996	1993	0.00462846
425	YBR186W	Verified	Established ORFs	yes	unchanged	NA	-0.366725	1808	0.276596	0	1.0177	0	0	0.377	0	0.000212766	1876	0	0.00592407
426	YBR187W	Uncharacterized	Established ORFs	yes	unchanged	0.14	4.29924	843	0.275	0	0.9925	5	6	0.424	0.428571	0.461393	1928	1927	0.00407483
427	YBR188C	Verified	Established ORFs	yes	unchanged	-0.008	2.42152	423	0.714286	0	1.0252	0	0	0.402	0	0	1922	1917	0.00917964
428	YBR189W	Verified	Established ORFs	no	NA	NA	6.47312	1001	0.476923	0	0.336	0	0	0.431	0	0	1674	0	0.00245886
429	YBR190W	Dubious	Emerging ORFs	no	NA	NA	3.72193	312	0.640777	1	0.4725	0	0	0.472	0	0	1980	1906	0.00701233
430	YBR191W	Verified	Established ORFs	yes	unchanged	0.033	5.52076	871	0.4625	1	0.3705	0	0	0.421	0	0.0008125	1950	0	0.00384341
431	YBR191W-A	Dubious	Established ORFs	no	NA	NA	6.84169	75	0.0833333	0	NA	0	0	0.208	0	0.000833333	2014	2014	0.000529631
432	YBR192W	Verified	Established ORFs	yes	decreased	-0.698	3.12386	1134	0.217507	0	0.957	0	0	0.388	0	0.055305	1996	1994	0.00311148
433	YBR193C	Verified	Established ORFs	yes	unchanged	NA	2.03901	672	0.470852	0	0.70864	0	0	0.422	0	0	2012	2012	0.00308629
434	YBR194W	Uncharacterized	Established ORFs	no	NA	NA	2.74849	372	0.634146	0	0.9295	0	0	0.396	0	0	2004	2004	0.00725019
435	YBR195C	Verified	Established ORFs	yes	decreased	-0.662	2.39325	1269	0.263033	0	0.9575	0	0	0.416	0	0	2002	2002	0.00239994
436	YBR196C	Verified	Established ORFs	yes	unchanged	-0.039	5.11232	1665	0.166065	0	0.919167	0	0	0.433	0	0.00229242	1996	1995	0.00333103
437	YBR196C-A	Uncharacterized	Emerging ORFs	yes	unchanged	0.447	0.937661	150	0.0612245	0	0.823	1	1	0.327	0.44898	0.473061	1998	1921	0.00485999
438	YBR196C-B	Uncharacterized	Emerging ORFs	yes	decreased	2.276	0.198851	105	0.176471	0	1.014	0	0	0.402	0	0.0714706	1994	1847	0.00612781
439	YBR197C	Uncharacterized	Established ORFs	yes	unchanged	-0.231	1.41779	654	0.870968	0	1.0275	0	0	0.472	0	0	1978	609	0.0064158
440	YBR198C	Verified	Established ORFs	yes	unchanged	NA	1.62511	2397	0.453634	0	0.683429	0	1	0.406	0.0213033	0.0160777	1982	1982	0.00340319
441	YBR199W	Verified	Established ORFs	yes	unchanged	-1.39	3.80902	1395	0.241379	0	1.0302	1	1	0.384	0.0387931	0.0436853	1982	1980	0.00622906
442	YBR200W	Verified	Established ORFs	no	NA	NA	2.11058	1656	0.470054	0	0.6143	0	0	0.384	0	0.000217786	1992	1992	0.00236721
443	YBR200W-A	Uncharacterized	Emerging ORFs	yes	unchanged	0.351	-1.96611	165	0.0925926	0	0.9865	0	0	0.42	0	0.00425926	1990	1845	0.00696804
444	YBR201C-A	Uncharacterized	Established ORFs	no	NA	NA	1.95161	204	0.462687	0	NA	1	1	0.418	0.253731	0.317463	2008	1978	0.00655614
445	YBR201W	Verified	Established ORFs	yes	unchanged	0.062	3.17639	636	0.0663507	0	1.0497	4	4	0.384	0.417062	0.40673	1994	1994	0.00504124
446	YBR202W	Verified	Established ORFs	no	NA	NA	2.15513	2538	0.292308	0	0.705133	0	0	0.411	0	0	1994	1994	0.00320515
447	YBR203W	Verified	Established ORFs	no	NA	NA	-0.31061	2775	0.594156	0	1.037	0	0	0.388	0	4.33e-05	1962	1951	0.00388107
448	YBR204C	Uncharacterized	Established ORFs	no	NA	NA	2.1694	1128	0.130667	0	1.03	0	0	0.39	0	0.00024	1998	1940	0.00648513
449	YBR205W	Verified	Established ORFs	yes	decreased	NA	3.65413	1215	0.0965347	1	1.008	1	0	0.408	0	0.047599	2002	1988	0.00288888
450	YBR206W	Dubious	Emerging ORFs	no	NA	NA	3.75338	324	0.64486	1	1.0395	0	0	0.417	0	0.000560748	2018	2018	0.0011491
451	YBR207W	Verified	Established ORFs	no	NA	NA	2.99962	1398	0.335484	0	1.0065	7	5	0.408	0.24086	0.330774	1972	1954	0.00430016
452	YBR208C	Verified	Established ORFs	yes	decreased	-0.829	0.877134	5508	0.163488	0	1.0528	0	0	0.408	0	0.000196185	1962	1957	0.00341311
453	YBR209W	Dubious	Emerging ORFs	no	NA	NA	-6.90776	318	0.4	0	NA	1	1	0.422	0.180952	0.199048	1950	1821	0.00454325
454	YBR210W	Verified	Established ORFs	yes	unchanged	-0.599	3.23593	429	0.084507	0	1.0208	3	2	0.362	0.330986	0.470986	2010	2010	0.00500672
455	YBR211C	Verified	Established ORFs	yes	unchanged	NA	2.97965	975	0.567901	0	0.8481	0	0	0.367	0	0.000246914	1990	1988	0.00458327
456	YBR212W	Verified	Established ORFs	yes	decreased	-3.745	0.904218	2019	0.690476	0	0.9173	0	0	0.418	0	0	1640	402	0.00357994
457	YBR213W	Verified	Established ORFs	yes	unchanged	-0.391	0.487352	825	0.0985401	0	0.9975	0	0	0.477	0	3.65e-05	1972	1972	0.00500415
458	YBR214W	Verified	Established ORFs	no	NA	NA	0.579418	1584	0.42315	0	1.0017	0	0	0.456	0	3.8e-05	1986	1939	0.00373169
459	YBR215W	Verified	Established ORFs	no	NA	NA	1.45722	1962	0.8768	0	0.9842	0	0	0.374	0	0	1980	0	0.0060395
460	YBR216C	Verified	Established ORFs	no	NA	NA	2.15374	2025	0.261128	0	0.9988	0	0	0.358	0	4.45e-05	2002	1972	0.00317902
461	YBR217W	Verified	Established ORFs	yes	unchanged	0.474	2.81325	561	0.666667	0	0.9698	0	0	0.366	0	0.000430108	2022	2022	0.00173023
462	YBR218C	Verified	Established ORFs	yes	unchanged	0.08	1.61184	3543	0.154237	0	1.0057	0	0	0.433	0	0.000101695	1822	1817	0.00293221
463	YBR219C	Uncharacterized	Established ORFs	no	NA	NA	2.44209	805	0.0787402	1	1.0357	3	2	0.417	0.322835	0.443228	1900	0	0.00504272
464	YBR220C	Uncharacterized	Established ORFs	yes	unchanged	0.124	2.89431	1683	0.119643	1	1.0235	10	10	0.431	0.380357	0.424411	2000	2000	0.00298436
465	YBR221C	Verified	Established ORFs	yes	decreased	NA	4.01994	1101	0.177596	0	0.8575	0	0	0.433	0	8.2e-05	2008	2008	0.00117184
466	YBR221W-A	Uncharacterized	Emerging ORFs	yes	decreased	0.241	-1.24827	105	1	0	0.847	0	0	0.441	0	0	2014	1999	0.00170768
467	YBR222C	Verified	Established ORFs	no	NA	NA	2.03183	1632	0.187845	0	1.0192	0	0	0.445	0	0.0021547	2002	2001	0.00262452
468	YBR223C	Verified	Established ORFs	yes	decreased	-0.392	0.288931	1635	0.235294	1	1.0288	0	0	0.429	0	1.84e-05	1986	1977	0.00363863
469	YBR224W	Dubious	Emerging ORFs	no	NA	NA	-0.896488	516	0.204678	1	0.9275	3	4	0.392	0.438596	0.369298	2012	1984	0.00447859
470	YBR225W	Uncharacterized	Established ORFs	yes	decreased	-0.865	0.158712	2703	0.543333	1	0.9938	0	0	0.389	0	0.000211111	1992	1991	0.00345265
471	YBR226C	Dubious	Emerging ORFs	no	NA	NA	0.13715	411	0.0882353	1	1.0015	0	0	0.343	0	0.0483824	1986	638	0.00470981
472	YBR227C	Verified	Established ORFs	yes	decreased	-0.535	1.93369	1563	0.430769	0	1.034	0	0	0.379	0	0.00142308	1998	1998	0.00254645
473	YBR228W	Verified	Established ORFs	yes	unchanged	0.217	1.8415	915	0.144737	0	1.0237	0	0	0.385	0	3.29e-05	1998	1990	0.00434523
474	YBR229C	Verified	Established ORFs	yes	unchanged	NA	1.58678	2865	0.139413	0	1.0152	0	0	0.39	0	0.00396226	1946	1939	0.00488096
475	YBR230C	Verified	Established ORFs	no	NA	NA	1.80055	502	0.320896	0	1.021	0	0	0.448	0	0.241567	2004	0	0.00437517
476	YBR230W-A	Uncharacterized	Established ORFs	no	NA	NA	2.33302	201	0.227273	0	1.003	0	0	0.53	0	0.000909091	2002	1990	0.00920664
477	YBR231C	Verified	Established ORFs	yes	unchanged	0.906	1.71757	912	0.805281	0	0.807	0	0	0.491	0	0	1980	1980	0.00431917
478	YBR232C	Dubious	Emerging ORFs	no	NA	NA	-2.78062	360	0.378151	1	0.9995	0	0	0.445	0	0.032437	2004	1996	0.00455803
479	YBR233W	Verified	Established ORFs	yes	decreased	-2.366	1.11087	1242	0.409201	1	0.9913	0	0	0.416	0	0.000290557	1992	1992	0.00255374
480	YBR233W-A	Verified	Established ORFs	yes	unchanged	0.243	3.17459	285	0.723404	0	NA	0	0	0.39	0	0.00117021	2010	2009	0.00193453
481	YBR234C	Verified	Established ORFs	yes	unchanged	-0.204	2.47199	1155	0.21875	0	0.775033	0	0	0.422	0	0.00130208	2006	2005	0.00273543
482	YBR235W	Uncharacterized	Established ORFs	yes	unchanged	-0.229	0.853564	3363	0.303571	0	0.9482	10	12	0.401	0.21875	0.217536	1760	1753	0.00373377
483	YBR236C	Verified	Established ORFs	yes	decreased	NA	2.60985	1311	0.392202	0	0.740925	0	0	0.388	0	2.29e-05	2004	1983	0.00306497
484	YBR237W	Verified	Established ORFs	yes	decreased	-0.063	1.59432	2550	0.542992	0	0.702267	0	0	0.381	0	0	1984	1979	0.00502
485	YBR238C	Verified	Established ORFs	no	NA	NA	0.541161	2196	0.344733	0	0.8908	0	0	0.383	0	2.74e-05	1996	1996	0.00235622
486	YBR239C	Uncharacterized	Established ORFs	yes	unchanged	-0.07	0.377066	1590	0.415879	0	1.0035	0	0	0.42	0	1.89e-05	1996	1995	0.00291858
487	YBR240C	Verified	Established ORFs	yes	decreased	-0.342	0.770108	1353	0.313333	0	1.0108	0	0	0.446	0	0.00228889	1992	1989	0.00407936
488	YBR241C	Uncharacterized	Established ORFs	yes	unchanged	-0.015	0.440189	1467	0.129098	0	1.0078	11	11	0.507	0.446721	0.487008	1978	1977	0.00380736
489	YBR242W	Uncharacterized	Established ORFs	yes	unchanged	NA	2.78883	717	0.231092	0	1.0285	0	0	0.41	0	0	2002	2002	0.00445479
490	YBR243C	Verified	Established ORFs	no	NA	NA	1.99211	1347	0.111607	0	0.65	7	10	0.407	0.450893	0.417634	2006	2006	0.00289865
491	YBR244W	Verified	Established ORFs	yes	unchanged	NA	4.17612	489	0.290123	0	1.0205	0	0	0.372	0	0	2018	1887	0.00286428
492	YBR245C	Verified	Established ORFs	yes	decreased	-0.016	1.34703	3390	0.444641	0	1.0323	0	0	0.378	0	0	1984	1662	0.00230627
493	YBR246W	Uncharacterized	Established ORFs	yes	unchanged	0.456	2.53718	1164	0.0852713	0	0.977	0	0	0.4	0	0	1958	1958	0.00568906
494	YBR247C	Verified	Established ORFs	yes	decreased	-0.094	2.53987	1452	0.480331	0	0.5933	0	0	0.398	0	6.21e-05	1976	1976	0.00243388
495	YBR248C	Verified	Established ORFs	yes	unchanged	-0.187	3.13632	1659	0.164855	0	NA	0	0	0.415	0	1.81e-05	1998	1997	0.0026482
496	YBR249C	Verified	Established ORFs	yes	unchanged	-0.048	4.49225	1113	0.221622	0	1.021	0	0	0.438	0	0	1998	1998	0.00246138
497	YBR250W	Verified	Established ORFs	yes	decreased	-4.327	-0.176737	1572	0.298279	0	0.996	0	0	0.351	0	1.91e-05	2004	1996	0.00375669
498	YBR251W	Verified	Established ORFs	yes	unchanged	-0.483	3.05589	924	0.228013	0	NA	0	0	0.407	0	6.51e-05	2010	2010	0.00333893
499	YBR252W	Verified	Established ORFs	yes	unchanged	0.644	3.95589	444	0.244898	0	0.8805	0	0	0.476	0	0.000544218	2010	2010	0.00263576
500	YBR253W	Verified	Established ORFs	yes	unchanged	-0.015	3.27086	366	0.264463	0	0.8577	0	0	0.424	0	0	2004	2002	0.00569416
501	YBR254C	Verified	Established ORFs	yes	unchanged	0.042	3.18792	528	0.245714	0	0.7025	0	0	0.396	0	0.0123429	2004	1994	0.00391581
502	YBR255C-A	Uncharacterized	Established ORFs	yes	unchanged	1.081	1.36558	457	0.316667	0	1.0275	1	1	0.403	0.183333	0.192417	1994	0	0.00406669
503	YBR255W	Uncharacterized	Established ORFs	no	NA	NA	1.61263	2085	0.586455	0	0.9543	1	2	0.387	0.0504323	0.0321037	1966	1966	0.00321773
504	YBR256C	Verified	Established ORFs	yes	unchanged	0.44	3.77803	717	0.147059	0	1.019	0	0	0.387	0	4.2e-05	1998	1998	0.00649708
505	YBR257W	Verified	Established ORFs	yes	unchanged	0.058	2.28615	840	0.448029	0	0.7455	0	0	0.346	0	0.000358423	1990	1984	0.00399025
506	YBR258C	Verified	Established ORFs	yes	unchanged	-0.12	2.50135	429	0.838028	0	0.9575	0	0	0.369	0	0	2014	1985	0.00417852
507	YBR259W	Uncharacterized	Established ORFs	no	NA	NA	1.51754	2067	0.162791	0	1.0172	0	0	0.354	0	7.27e-05	1978	1972	0.00620816
508	YBR260C	Verified	Established ORFs	no	NA	NA	1.09994	2001	0.503003	0	1.028	0	0	0.398	0	1.5e-05	1980	1979	0.00494865
509	YBR261C	Uncharacterized	Established ORFs	yes	unchanged	0.058	2.44278	699	0.271552	0	1.0187	0	0	0.487	0	0.000862069	2002	2000	0.00438357
510	YBR262C	Uncharacterized	Established ORFs	yes	decreased	0.538	3.66415	321	0.160377	0	1.0072	0	0	0.459	0	0.135094	2018	2018	0.00177307
511	YBR263W	Verified	Established ORFs	yes	unchanged	-0.353	2.72123	1473	0.253061	0	1.0297	0	0	0.448	0	2.04e-05	1992	1992	0.00278953
512	YBR264C	Verified	Established ORFs	yes	unchanged	1.351	2.58407	600	0.21608	0	1.0435	0	0	0.432	0	0.000100503	2000	1986	0.00545529
513	YBR265W	Verified	Established ORFs	yes	unchanged	0.032	2.61476	963	0.08125	0	0.899667	1	1	0.454	0.06875	0.0743125	1996	1992	0.00334796
514	YBR267W	Verified	Established ORFs	yes	unchanged	NA	3.27208	1182	0.582697	1	0.47	0	0	0.447	0	2.54e-05	1990	1990	0.00421276
515	YBR268W	Verified	Established ORFs	no	NA	NA	3.14152	318	0.380952	0	0.2485	0	0	0.467	0	0	2012	2012	0.00387926
516	YBR269C	Uncharacterized	Established ORFs	yes	unchanged	NA	1.74694	417	0.869565	0	0.9532	0	0	0.481	0	0	2014	2014	0.0029337
517	YBR270C	Uncharacterized	Established ORFs	yes	unchanged	-0.135	1.41415	1638	0.537615	0	1.034	0	0	0.41	0	0.000275229	1996	1996	0.00321482
518	YBR271W	Uncharacterized	Established ORFs	yes	unchanged	0.526	2.54757	1260	0.205251	0	1.0157	0	0	0.395	0	2.39e-05	2008	2004	0.00267296
519	YBR272C	Verified	Established ORFs	yes	unchanged	NA	2.40397	1443	0.114583	0	1.0267	0	0	0.367	0	6.25e-05	2006	1	0.00229276
520	YBR273C	Verified	Established ORFs	yes	decreased	-2.29	2.71503	1311	0.623853	0	1.006	0	0	0.43	0	0	2002	2002	0.00268209
521	YBR274W	Verified	Established ORFs	yes	unchanged	0.387	2.21146	1584	0.142315	0	0.9403	0	0	0.378	0	5.69e-05	2002	1995	0.00287013
522	YBR275C	Verified	Established ORFs	no	NA	NA	0.668342	5751	0.450939	0	0.9957	0	0	0.362	0	4.7e-05	1946	1935	0.00474739
523	YBR276C	Verified	Established ORFs	yes	decreased	NA	2.08368	2424	0.173482	0	1.0108	0	0	0.382	0	0.000446097	1990	1987	0.00433352
524	YBR277C	Dubious	Emerging ORFs	no	NA	NA	-0.841647	402	0.398496	1	0.9695	0	0	0.391	0	0.246842	2014	1981	0.00591813
525	YBR278W	Verified	Established ORFs	yes	unchanged	-0.032	2.84159	606	0.741294	1	0.9605	0	0	0.415	0	0.00353234	1934	1928	0.0044827
526	YBR279W	Verified	Established ORFs	yes	unchanged	0.119	2.47131	1338	0.568539	0	0.249	0	0	0.39	0	0	2002	1989	0.00495988
527	YBR280C	Verified	Established ORFs	no	NA	NA	0.681075	1914	0.414443	0	1.011	0	0	0.417	0	7.85e-05	1984	1983	0.00410726
528	YBR281C	Verified	Established ORFs	yes	unchanged	0.326	1.49672	2637	0.240319	0	0.9895	0	0	0.373	0	0.000501139	1994	1989	0.00325907
529	YBR282W	Verified	Established ORFs	yes	unchanged	0.029	3.19933	441	0.328767	0	NA	0	0	0.402	0	0	1996	1996	0.00409183
530	YBR283C	Verified	Established ORFs	yes	decreased	-0.32	3.35432	1473	0.044898	0	0.9308	9	10	0.387	0.422449	0.418837	2000	2000	0.00275357
531	YBR284W	Uncharacterized	Established ORFs	yes	unchanged	1.218	0.1415	2394	0.209536	0	0.992	0	0	0.389	0	0.000150565	1968	1852	0.0033133
532	YBR285W	Uncharacterized	Established ORFs	yes	unchanged	0.35	-0.671386	435	0.569444	0	0.9855	0	0	0.375	0	0	2018	2016	0.00181391
533	YBR286W	Verified	Established ORFs	no	NA	-0.307	3.8279	1614	0.208566	0	0.9877	0	0	0.428	0	0.00350093	1996	1995	0.00252253
534	YBR287W	Uncharacterized	Established ORFs	yes	unchanged	0.235	2.3988	1284	0.177986	0	0.9805	6	8	0.4	0.391101	0.359555	1996	1995	0.00380128
535	YBR288C	Verified	Established ORFs	no	NA	-0.043	2.78155	1452	0.242236	0	0.984	0	0	0.357	0	0.000269151	2002	2000	0.0035271
536	YBR289W	Verified	Established ORFs	yes	decreased	-1.608	0.931376	2718	0.651934	0	0.2545	0	0	0.424	0	5.52e-05	946	916	0.00389601
537	YBR290W	Verified	Established ORFs	yes	unchanged	-0.268	3.44792	966	0.5919	0	1.017	3	3	0.386	0.183801	0.190592	2012	2000	0.00220537
538	YBR291C	Verified	Established ORFs	yes	decreased	NA	2.66145	900	0.197324	0	0.9625	0	1	0.418	0.0702341	0.225351	2004	2004	0.00349143
539	YBR292C	Dubious	Emerging ORFs	no	NA	NA	0.78982	372	0.211382	0	0.959	2	2	0.328	0.341463	0.356992	1206	357	0.0125985
540	YBR293W	Verified	Established ORFs	yes	decreased	NA	2.62771	1425	0.0654008	0	0.9987	12	13	0.38	0.550633	0.537595	1948	1848	0.00554137
541	YBR294W	Verified	Established ORFs	yes	unchanged	-0.384	-1.16155	2580	0.208382	0	0.978	9	10	0.399	0.251455	0.246764	1934	1726	0.00345713
542	YBR295W	Verified	Established ORFs	yes	decreased	0.012	0.279902	3651	0.415296	0	1.0035	7	8	0.415	0.146382	0.135609	1780	1516	0.00753825
543	YBR296C	Verified	Established ORFs	no	NA	-0.616	3.3006	1725	0.155052	0	1.0052	10	11	0.408	0.404181	0.402979	1942	1833	0.00521253
544	YBR296C-A	Uncharacterized	Emerging ORFs	yes	unchanged	0.644	-0.759287	120	0.461538	0	1.002	0	0	0.376	0	0.00846154	1972	1968	0.00388072
545	YBR297W	Verified	Established ORFs	yes	decreased	NA	1.21075	1407	0.17094	0	1.0122	0	0	0.387	0	8.55e-05	78	74	0.0177334
546	YBR298C	Verified	Established ORFs	yes	decreased	0.154	0.496524	1845	0.315961	0	0.9763	8	10	0.408	0.337134	0.362199	322	317	0.0144943
547	YBR298C-A	Uncharacterized	Emerging ORFs	no	NA	NA	-6.90776	222	0.506849	0	1.014	0	0	0.411	0	0.0330137	1332	1229	0.00470984
548	YBR299W	Verified	Established ORFs	yes	unchanged	-0.168	-6.90776	1755	0.22774	0	1.0493	0	0	0.404	0	0	368	368	0.00184892
549	YBR300C	Dubious	Emerging ORFs	no	NA	NA	-2.19823	498	0.139394	1	1.002	1	1	0.418	0.121212	0.117818	530	518	0.00386612
550	YBR301W	Verified	Established ORFs	yes	decreased	0.46	-6.90776	363	0.183333	1	1.0245	0	0	0.492	0	0.0381667	464	456	0.00865039
551	YBR302C	Verified	Established ORFs	no	NA	0.031	-6.90776	1140	0.137203	0	NA	4	4	0.376	0.203166	0.221953	2	2	0.00542889
552	YCL001W	Verified	Established ORFs	no	NA	NA	4.07559	567	0.255319	0	0.995	2	3	0.346	0.292553	0.268085	1888	1883	0.00357043
553	YCL001W-A	Uncharacterized	Established ORFs	no	NA	NA	-0.695149	462	0.385621	0	1.012	0	0	0.314	0	0.00111111	1880	1705	0.00588572
554	YCL001W-B	Uncharacterized	Established ORFs	yes	unchanged	NA	-1.16796	255	0.416667	0	NA	0	0	0.369	0	0	1920	1903	0.0120683
555	YCL002C	Uncharacterized	Established ORFs	no	NA	NA	2.80584	832	0.0159363	0	1.0475	6	4	0.348	0.354582	0.500637	1882	0	0.00395091
556	YCL004W	Verified	Established ORFs	yes	unchanged	-0.317	0.586119	1566	0.149712	0	NA	0	0	0.383	0	0.00869482	1906	1904	0.00315237
557	YCL005W	Verified	Established ORFs	yes	unchanged	NA	2.58158	771	0.460938	0	NA	2	3	0.431	0.25	0.22625	1922	1922	0.00530917
558	YCL005W-A	Verified	Established ORFs	yes	unchanged	0.246	3.57145	395	0.205479	1	NA	2	2	0.447	0.561644	0.592466	1918	0	0.0058013
559	YCL007C	Dubious	Emerging ORFs	no	NA	NA	-1.48281	393	0.507692	1	NA	1	1	0.382	0.138462	0.115846	1918	1750	0.0058421
560	YCL008C	Verified	Established ORFs	no	NA	NA	1.06574	1158	0.293507	0	NA	0	0	0.485	0	7.79e-05	1926	1921	0.0044103
561	YCL009C	Verified	Established ORFs	yes	unchanged	1.555	2.6111	930	0.381877	0	1.0065	0	0	0.502	0	9.71e-05	1948	1948	0.00333819
562	YCL010C	Verified	Established ORFs	yes	unchanged	0.033	2.85859	780	0.459459	0	0.737	0	0	0.467	0	0	2004	2004	0.00402515
563	YCL011C	Verified	Established ORFs	yes	unchanged	0.227	4.14708	1284	0.494145	0	1.0155	0	0	0.426	0	0	1996	1994	0.00226765
564	YCL012C	Verified	Established ORFs	yes	unchanged	1.316	1.18998	472	0.470149	0	NA	1	0	0.386	0	0.142388	2016	0	0.00195735
565	YCL014W	Verified	Established ORFs	yes	decreased	-0.254	0.303801	4911	0.598411	0	1.022	0	0	0.38	0	0	1946	1940	0.00461062
566	YCL016C	Verified	Established ORFs	yes	unchanged	-0.005	2.44487	1143	0.165789	0	0.916	0	0	0.432	0	0	1988	1988	0.0052235
567	YCL017C	Verified	Established ORFs	yes	decreased	-0.741	2.40225	1494	0.207243	0	NA	0	0	0.432	0	2.01e-05	1992	1971	0.00350374
568	YCL018W	Verified	Established ORFs	yes	decreased	0.583	-6.90776	1095	0.195055	0	NA	0	0	0.441	0	2.75e-05	1978	1974	0.00261825
569	YCL021W-A	Uncharacterized	Established ORFs	yes	decreased	0.112	1.98321	378	0.424	0	NA	1	1	0.413	0.16	0.15592	1878	1870	0.00587536
570	YCL023C	Dubious	Emerging ORFs	no	NA	NA	-2.37516	348	0.130435	1	0.9895	2	2	0.435	0.382609	0.356261	1966	1432	0.00450993
571	YCL024W	Verified	Established ORFs	no	NA	NA	1.07603	3114	0.620058	1	0.99	0	0	0.403	0	9.64e-05	1894	1864	0.00495705
572	YCL025C	Verified	Established ORFs	no	NA	0.592	1.81271	1902	0.251185	0	0.877	12	12	0.438	0.417062	0.408705	1950	1948	0.00389342
573	YCL026C-A	Verified	Established ORFs	yes	unchanged	0.243	0.124869	582	0.124352	0	1.0305	0	0	0.444	0	0.000207254	1948	1911	0.00654266
574	YCL026C-B	Uncharacterized	Established ORFs	yes	unchanged	0.093	-0.733969	582	0.165803	0	NA	0	0	0.47	0	5.18e-05	1986	1986	0.00215376
575	YCL027W	Verified	Established ORFs	yes	unchanged	-0.044	1.62452	1539	0.662109	0	1.0565	1	1	0.409	0.046875	0.0524609	1940	1938	0.00379582
576	YCL028W	Verified	Established ORFs	yes	decreased	NA	2.54679	1218	1	0	1.038	0	0	0.454	0	4.94e-05	1556	1491	0.00495894
577	YCL029C	Verified	Established ORFs	no	NA	NA	2.07342	1323	0.822727	0	0.9645	0	0	0.437	0	4.55e-05	1998	1998	0.00325532
578	YCL030C	Verified	Established ORFs	no	NA	NA	3.66307	2400	0.202753	0	NA	0	0	0.425	0	0.000100125	1984	1974	0.00509585
579	YCL031C	Verified	Established ORFs	yes	decreased	-0.122	4.01143	894	0.474747	0	NA	0	0	0.361	0	0	2010	2010	0.00235814
580	YCL032W	Verified	Established ORFs	no	NA	-0.276	2.4365	1041	0.531792	0	0.728	0	0	0.438	0	0	1842	1824	0.00279419
581	YCL033C	Uncharacterized	Established ORFs	yes	unchanged	0.573	2.83268	507	0.136905	0	1.0555	0	0	0.49	0	0	2002	1986	0.00229322
582	YCL034W	Verified	Established ORFs	no	NA	NA	3.26713	1065	0.40113	0	1.034	0	0	0.486	0	2.82e-05	1974	1969	0.0041282
583	YCL035C	Verified	Established ORFs	yes	unchanged	1.088	3.42361	333	0.272727	0	1.033	0	0	0.421	0	0.000272727	2016	1960	0.00242041
584	YCL036W	Verified	Established ORFs	no	NA	NA	3.59975	1701	0.257951	0	1.04	0	0	0.474	0	1.77e-05	1928	1565	0.00410364
585	YCL037C	Verified	Established ORFs	yes	decreased	-1.853	1.97241	1305	0.723502	0	NA	0	0	0.449	0	0	2000	1997	0.0026276
586	YCL038C	Verified	Established ORFs	yes	unchanged	NA	1.70019	1587	0.130682	0	0.939	10	10	0.395	0.390152	0.426856	1372	1372	0.00220249
587	YCL039W	Verified	Established ORFs	yes	unchanged	0.013	1.01196	2238	0.260403	0	1.0025	0	0	0.451	0	8.05e-05	1952	1952	0.00407652
588	YCL040W	Verified	Established ORFs	no	NA	NA	2.75309	1503	0.252	1	1.027	0	0	0.497	0	0.00062	1982	1981	0.00403659
589	YCL041C	Dubious	Emerging ORFs	no	NA	NA	2.09137	495	0.097561	1	NA	3	2	0.413	0.256098	0.397012	1354	176	0.007
590	YCL042W	Uncharacterized	Emerging ORFs	yes	unchanged	0.395	1.86547	360	0.714286	1	1.0115	0	0	0.521	0	8.4e-05	888	325	0.0040409
591	YCL043C	Verified	Established ORFs	yes	decreased	-0.24	3.73457	1569	0.204981	1	NA	0	0	0.474	0	0.00032567	1402	1402	0.00315774
592	YCL044C	Verified	Established ORFs	yes	decreased	-0.72	0.831168	1254	0.381295	0	0.939	0	2	0.453	0.0863309	0.0530935	1992	1992	0.00328815
593	YCL045C	Uncharacterized	Established ORFs	yes	unchanged	0.102	2.34181	2283	0.151316	1	1.026	2	1	0.386	0.0236842	0.0451842	2002	1998	0.0031575
594	YCL046W	Dubious	Emerging ORFs	yes	decreased	-0.207	-1.30933	324	0.691589	1	1.0275	0	0	0.417	0	9.35e-05	2010	1989	0.00284969
595	YCL047C	Uncharacterized	Established ORFs	yes	unchanged	NA	2.72208	777	0.139535	0	1.022	0	0	0.391	0	3.88e-05	2004	2004	0.00294713
596	YCL048W	Verified	Established ORFs	yes	decreased	-4.14	-1.67665	1392	0.181425	0	1.0245	1	0	0.37	0	0.0433909	1970	1969	0.00372439
597	YCL048W-A	Uncharacterized	Established ORFs	no	NA	NA	-2.00992	240	0.468354	0	NA	1	1	0.498	0.265823	0.318987	1930	1928	0.00313278
598	YCL049C	Uncharacterized	Established ORFs	yes	unchanged	NA	1.94848	939	0.237179	0	0.9955	0	0	0.436	0	0.0111218	1976	1544	0.00585207
599	YCL050C	Verified	Established ORFs	yes	decreased	0.32	3.1	966	0.367601	0	0.9825	0	0	0.394	0	0	2004	2004	0.00274755
600	YCL051W	Verified	Established ORFs	no	NA	NA	1.24875	1752	0.981132	0	1.0565	0	0	0.421	0	0	1990	1976	0.00410419
601	YCL052C	Verified	Established ORFs	yes	decreased	0.588	2.83609	1251	0.122596	0	NA	1	1	0.386	0.0432692	0.0429327	2010	1998	0.00438168
602	YCL054W	Verified	Established ORFs	no	NA	NA	2.98412	2526	0.60761	0	NA	0	0	0.382	0	7.13e-05	1996	1995	0.00319288
603	YCL055W	Verified	Established ORFs	yes	decreased	0.23	3.13462	1008	0.265672	0	1.012	0	0	0.383	0	5.97e-05	2008	2004	0.00363217
604	YCL056C	Uncharacterized	Established ORFs	yes	decreased	-0.693	2.73638	435	0.0833333	0	1.045	0	0	0.338	0	0.0855556	2018	2009	0.000965382
605	YCL057C-A	Uncharacterized	Established ORFs	yes	unchanged	-0.252	3.13788	294	0.381443	0	NA	1	1	0.515	0.195876	0.246804	2002	2002	0.00394434
606	YCL057W	Verified	Established ORFs	no	NA	NA	1.84309	2139	0.289326	0	1.0405	0	0	0.397	0	0.00011236	1992	1988	0.0036863
607	YCL058C	Dubious	Emerging ORFs	yes	increased	0.282	1.24011	459	0.0263158	1	NA	2	4	0.419	0.578947	0.478487	2014	1978	0.00253867
608	YCL059C	Verified	Established ORFs	yes	decreased	0.425	3.97991	951	0.471519	0	0.70305	0	0	0.384	0	3.16e-05	2012	2010	0.00186527
609	YCL061C	Verified	Established ORFs	yes	decreased	NA	0.792087	3291	0.94708	0	0.8785	0	0	0.377	0	0	1970	1970	0.00539679
610	YCL063W	Verified	Established ORFs	yes	decreased	-0.449	1.60322	1272	0.947991	0	0.8965	0	0	0.403	0	0	1996	1994	0.00396818
611	YCL064C	Verified	Established ORFs	yes	decreased	-0.948	4.40834	1083	0.138889	0	1.051	0	0	0.394	0	0.00025	2004	1993	0.00419714
612	YCL065W	Dubious	Emerging ORFs	yes	unchanged	0.89	-6.90776	369	0.0655738	1	NA	3	3	0.352	0.590164	0.537049	1142	1068	0.013628
613	YCL066W	silenced_gene%3AVeri	Established ORFs	no	NA	-0.606	-6.90776	528	0.422857	1	NA	0	0	0.379	0	0.000114286	480	480	0.000272859
614	YCL067C	silenced_gene%3AVeri	Established ORFs	no	NA	0.218	-6.90776	633	0.590476	0	NA	0	0	0.351	0	0	2022	2022	0
615	YCL068C	Uncharacterized	Established ORFs	yes	decreased	NA	-6.90776	783	0.130769	0	NA	0	0	0.436	0	0.000153846	36	36	0.00138165
616	YCL069W	Verified	Established ORFs	yes	decreased	NA	-6.90776	1377	0.0873362	0	1.018	11	11	0.394	0.491266	0.521725	282	276	0.00144709
617	YCL073C	Uncharacterized	Established ORFs	yes	unchanged	0.099	-6.90776	1848	0.164228	0	NA	12	13	0.404	0.40813	0.418602	298	69	0.00512032
618	YCL076W	Dubious	Emerging ORFs	yes	decreased	NA	-3.35241	744	0.412955	0	0.988	0	0	0.387	0	0	678	605	0.00654678
619	YCR001W	Dubious	Emerging ORFs	yes	decreased	-0.358	-0.787458	315	0.0865385	0	1.065	1	2	0.304	0.365385	0.236923	1822	1744	0.00454939
620	YCR002C	Verified	Established ORFs	yes	unchanged	0.036	2.63146	969	0.152174	0	0.8682	0	0	0.371	0	9.32e-05	1882	1881	0.00479423
621	YCR003W	Verified	Established ORFs	yes	decreased	-0.445	3.569	552	0.562842	0	NA	0	0	0.375	0	0.00153006	1932	1905	0.00335745
622	YCR004C	Verified	Established ORFs	yes	unchanged	-0.026	3.60141	744	0.433198	0	NA	0	0	0.451	0	0.000121457	1880	1880	0.00398815
623	YCR005C	Verified	Established ORFs	no	NA	NA	6.13464	1383	0.280435	0	1.071	0	0	0.399	0	0.000695652	1896	1892	0.00294916
624	YCR006C	Dubious	Emerging ORFs	yes	unchanged	-0.721	0.721735	474	0.10828	0	1.0695	0	0	0.467	0	0.00101911	1854	1396	0.00371426
625	YCR007C	Uncharacterized	Established ORFs	yes	decreased	0.96	1.44739	720	0.246862	0	1.025	2	2	0.363	0.179916	0.182259	1918	1892	0.0029999
626	YCR008W	Verified	Established ORFs	yes	unchanged	0.341	2.10657	1812	0.580431	0	0.9235	0	0	0.392	0	1.66e-05	1886	1880	0.00551857
627	YCR009C	Verified	Established ORFs	yes	unchanged	0.485	3.89416	798	0.290566	0	0.804	0	0	0.384	0	0	1912	1912	0.00595117
628	YCR010C	Verified	Established ORFs	yes	unchanged	0.435	-0.74866	852	0.201413	0	1.0415	5	6	0.422	0.402827	0.442403	1938	1938	0.000898544
629	YCR011C	Verified	Established ORFs	yes	decreased	-0.195	2.69901	3150	0.237369	0	1.0495	8	9	0.379	0.178265	0.169094	1984	1982	0.00214774
630	YCR012W	Verified	Established ORFs	no	NA	NA	6.85919	1251	0.189904	1	NA	0	0	0.462	0	0	2012	2012	0.00114237
631	YCR013C	Dubious	Established ORFs	no	NA	NA	0.915891	648	0.813953	1	NA	0	0	0.45	0	0.0153953	2016	1992	0.000775239
632	YCR014C	Verified	Established ORFs	yes	decreased	-0.196	1.82407	1749	0.264605	0	1.0415	0	0	0.36	0	0	1746	1425	0.00374135
633	YCR015C	Uncharacterized	Established ORFs	yes	unchanged	-0.328	2.49988	954	0.0914826	0	1.0455	0	0	0.349	0	0.000126183	2004	2002	0.00203436
634	YCR016W	Uncharacterized	Established ORFs	yes	decreased	-0.069	3.05894	873	0.755172	0	0.971	0	0	0.362	0	0	2006	1999	0.00319515
635	YCR017C	Verified	Established ORFs	no	NA	NA	2.17179	2862	0.132214	0	1.0415	19	19	0.396	0.392445	0.420797	1996	1994	0.00287724
636	YCR018C	Verified	Established ORFs	no	NA	NA	3.17576	666	0.864253	0	NA	0	0	0.374	0	0.000180995	1978	1765	0.00590039
637	YCR018C-A	Dubious	Established ORFs	no	NA	NA	-0.026344	255	0.178571	0	NA	2	2	0.325	0.535714	0.511786	1330	1318	0.0173555
638	YCR019W	Verified	Established ORFs	yes	unchanged	0.247	2.13582	1092	0.137741	0	1.0515	0	0	0.407	0	0.022562	1974	1971	0.00395294
639	YCR020C	Verified	Established ORFs	yes	unchanged	0.4	2.07531	648	0.0837209	0	1.0375	0	0	0.389	0	0.000139535	1996	1957	0.00267286
640	YCR020C-A	Verified	Established ORFs	yes	unchanged	0.181	3.5588	267	0.261364	0	1.0495	0	0	0.394	0	0.000454545	2004	2004	0.00363433
641	YCR020W-B	Verified	Established ORFs	yes	unchanged	0.856	3.91372	237	0.717949	0	NA	0	0	0.333	0	0	2018	2017	0.00398929
642	YCR021C	Verified	Established ORFs	no	NA	NA	0.694147	999	0.243976	0	1.0585	7	7	0.429	0.439759	0.436988	1992	1992	0.00294068
643	YCR022C	Dubious	Emerging ORFs	yes	unchanged	-0.539	0.433729	345	0.710526	0	1.0325	0	0	0.447	0	0.000526316	1982	1334	0.0061096
644	YCR023C	Uncharacterized	Established ORFs	yes	decreased	NA	2.10243	1836	0.230769	0	1.032	10	12	0.381	0.396072	0.376727	1976	1966	0.00229971
645	YCR024C	Verified	Established ORFs	yes	decreased	-0.735	0.66114	1479	0.22561	0	NA	0	0	0.373	0	2.03e-05	1998	1997	0.00169541
646	YCR024C-A	Verified	Established ORFs	yes	unchanged	0.295	5.02645	123	0.225	0	1.02	1	1	0.367	0.525	0.57025	2022	2022	0.000663374
647	YCR024C-B	Uncharacterized	Emerging ORFs	no	NA	NA	5.47234	267	0.0113636	0	NA	2	3	0.333	0.647727	0.560227	2012	165	0.00207666
648	YCR025C	Dubious	Emerging ORFs	no	NA	NA	-0.174353	411	0.352941	0	0.995	0	0	0.444	0	0.00411765	1920	1733	0.00573019
649	YCR026C	Verified	Established ORFs	no	NA	NA	2.1001	2229	0.299191	0	1.044	1	1	0.403	0.0296496	0.0310243	1600	1526	0.00377368
650	YCR027C	Verified	Established ORFs	yes	decreased	0.512	2.44919	630	0.239234	0	1.0335	0	0	0.397	0	0.00076555	2002	2001	0.00312974
651	YCR028C	Verified	Established ORFs	yes	decreased	NA	2.30877	1539	0.175781	0	NA	12	10	0.402	0.398438	0.488184	1986	1970	0.00355512
652	YCR028C-A	Verified	Established ORFs	yes	unchanged	-0.016	3.49826	491	0.4	0	0.746	0	0	0.385	0	0	2020	0	0.00105943
653	YCR030C	Verified	Established ORFs	yes	decreased	NA	0.847155	2613	0.56092	0	1.056	0	0	0.417	0	0	1966	1966	0.00276748
654	YCR031C	Verified	Established ORFs	yes	unchanged	-0.136	4.92586	721	0.518248	0	0.978	0	0	0.46	0	0.000145985	1984	0	0.00158815
655	YCR032W	Verified	Established ORFs	no	NA	NA	0.805136	6504	0.121827	0	1.055	0	0	0.351	0	0.00173973	1950	1942	0.00402899
656	YCR033W	Verified	Established ORFs	yes	decreased	-1.411	1.42959	3681	0.82708	0	0.993	0	0	0.396	0	3.26e-05	1882	1874	0.00480651
657	YCR034W	Verified	Established ORFs	yes	decreased	0.66	3.42273	1044	0.126801	0	1.012	7	7	0.383	0.414986	0.429539	1998	1981	0.00234876
658	YCR035C	Verified	Established ORFs	yes	decreased	0.347	3.60278	1185	0.149746	0	NA	0	0	0.383	0	0.000431472	1996	1986	0.00318725
659	YCR036W	Verified	Established ORFs	yes	unchanged	0.494	3.32053	1002	0.117117	0	1.0085	0	0	0.399	0	3e-05	1958	1956	0.00604912
660	YCR037C	Verified	Established ORFs	yes	decreased	-0.532	2.62503	2772	0.273023	0	1.058	12	13	0.386	0.310943	0.285991	1982	1980	0.00354456
661	YCR038C	Verified	Established ORFs	yes	unchanged	NA	0.477476	1929	0.0950156	1	NA	0	0	0.394	0	0.000825545	1012	936	0.00244914
662	YCR039C	Verified	Established ORFs	yes	decreased	0.042	-6.90776	633	0.590476	1	NA	0	0	0.351	0	0	1248	1248	6.55e-05
663	YCR040W	Verified	Established ORFs	yes	decreased	-0.551	-6.90776	528	0.422857	1	NA	0	0	0.379	0	0.000114286	564	564	0.000140488
664	YCR041W	Dubious	Emerging ORFs	yes	unchanged	1.143	-0.45413	333	0.0272727	1	NA	3	3	0.361	0.527273	0.549636	1868	1669	0.012081
665	YCR042C	Verified	Established ORFs	yes	decreased	-0.658	1.60764	4224	0.336176	1	NA	0	0	0.368	0	0.000326937	1710	1681	0.00511236
666	YCR043C	Uncharacterized	Established ORFs	yes	unchanged	1.006	3.48407	384	0.338583	0	NA	1	1	0.373	0.15748	0.172992	2008	1973	0.00221878
667	YCR044C	Verified	Established ORFs	yes	unchanged	0.672	2.81049	1074	0.0672269	0	1.012	6	7	0.409	0.389356	0.375154	1964	1944	0.0037365
668	YCR045C	Uncharacterized	Established ORFs	yes	decreased	0.176	-0.414001	1476	0.138493	1	1.024	0	0	0.479	0	0.00146639	1932	1929	0.00533546
669	YCR046C	Verified	Established ORFs	yes	unchanged	0.191	2.05348	510	0.289941	0	NA	0	0	0.525	0	0	1984	1984	0.00313567
670	YCR047C	Verified	Established ORFs	yes	unchanged	0.499	3.36547	828	0.414545	1	NA	0	0	0.527	0	0.000327273	1988	1987	0.00397372
671	YCR048W	Verified	Established ORFs	yes	decreased	-0.084	1.94462	1833	0.286885	1	0.991	9	9	0.499	0.306557	0.317262	1088	1058	0.00437027
672	YCR049C	Dubious	Emerging ORFs	no	NA	NA	-2.19823	447	0.554054	1	1.004	0	1	0.547	0.121622	0.0391216	1142	1097	0.00613294
673	YCR051W	Uncharacterized	Established ORFs	yes	unchanged	0.118	3.07339	669	0.405405	0	1.071	0	0	0.533	0	0	1984	1984	0.00534005
674	YCR052W	Verified	Established ORFs	yes	unchanged	NA	2.19109	1452	0.530021	0	1.0178	0	0	0.459	0	0	1956	1955	0.00519704
675	YCR053W	Verified	Established ORFs	yes	decreased	0.716	3.53788	1545	0.266537	0	0.6425	0	0	0.405	0	0.000175097	1990	1988	0.00364002
676	YCR054C	Verified	Established ORFs	no	NA	NA	2.11203	1692	0.175844	0	NA	0	0	0.361	0	0	2006	2004	0.00383543
677	YCR057C	Verified	Established ORFs	yes	decreased	-0.328	2.52485	2772	0.2026	0	NA	0	0	0.414	0	2.17e-05	1978	1974	0.00314684
678	YCR059C	Verified	Established ORFs	yes	unchanged	-0.306	2.83398	777	0.321705	0	1.036	0	0	0.532	0	0.0174031	1986	1980	0.00378821
679	YCR060W	Verified	Established ORFs	yes	unchanged	0.478	3.23683	336	0.189189	0	1.0225	0	0	0.498	0	0	1982	1981	0.00958916
680	YCR061W	Uncharacterized	Established ORFs	yes	unchanged	0.288	-0.0491902	1896	0.259905	0	1.0395	10	11	0.491	0.356577	0.396688	1588	1573	0.00379639
681	YCR063W	Verified	Established ORFs	yes	unchanged	-0.35	0.924259	474	0.509554	1	0.5485	0	0	0.482	0	0	2012	2011	0.00269535
682	YCR064C	Dubious	Emerging ORFs	no	NA	NA	0.851859	411	0.0147059	1	NA	0	0	0.446	0	0.00845588	1630	1533	0.00394968
683	YCR065W	Verified	Established ORFs	yes	decreased	-1.458	1.53558	1695	0.625886	0	0.999	0	0	0.418	0	1.77e-05	1984	1982	0.00284026
684	YCR066W	Verified	Established ORFs	no	NA	NA	1.80944	1464	0.776181	0	NA	0	0	0.379	0	4.11e-05	1980	1980	0.00332927
685	YCR067C	Verified	Established ORFs	no	NA	NA	1.40069	3198	0.644131	0	1.0255	0	1	0.401	0.0169014	0.0131737	1230	1213	0.00634294
686	YCR068W	Verified	Established ORFs	yes	unchanged	NA	0.394067	1563	0.313462	0	0.887	1	1	0.481	0.0423077	0.0439615	1972	1965	0.00399467
687	YCR069W	Verified	Established ORFs	yes	unchanged	0.104	1.97018	957	0.22327	0	1.053	0	1	0.435	0.0534591	0.0112579	1988	1987	0.00328956
688	YCR071C	Verified	Established ORFs	no	NA	-0.549	2.62184	441	0.0753425	0	0.5975	0	0	0.404	0	0	2010	2010	0.00290513
689	YCR072C	Verified	Established ORFs	yes	decreased	-0.429	2.723	1548	0.192233	0	NA	0	0	0.434	0	0	1968	1967	0.00434661
690	YCR073C	Verified	Established ORFs	yes	decreased	-3.906	0.686626	3996	0.180316	0	1.012	0	3	0.393	0.0398197	0.000480841	1926	169	0.00462388
691	YCR073W-A	Verified	Established ORFs	yes	decreased	-0.529	1.67466	948	0.307937	0	1.0165	0	0	0.496	0	6.35e-05	1944	1943	0.0039529
692	YCR075C	Verified	Established ORFs	yes	decreased	-0.099	2.89657	783	0.0884615	0	1.019	6	7	0.433	0.557692	0.524731	1968	1928	0.00207583
693	YCR075W-A	Uncharacterized	Established ORFs	yes	decreased	0.533	2.25098	228	0.173333	0	NA	0	0	0.431	0	0	2018	2018	0.00246441
694	YCR076C	Uncharacterized	Established ORFs	yes	unchanged	0.041	2.6666	753	0.748	0	0.954	0	0	0.483	0	0.00044	1930	1920	0.00451099
695	YCR077C	Verified	Established ORFs	no	NA	NA	1.9386	2391	0.574121	0	0.893	0	0	0.435	0	0.00208543	1930	1930	0.00369739
696	YCR079W	Verified	Established ORFs	no	NA	-0.053	1.31292	1329	0.190045	0	1.057	0	0	0.479	0	2.26e-05	1968	1967	0.00443784
697	YCR081W	Verified	Established ORFs	no	NA	NA	0.581098	4284	0.183602	1	NA	0	0	0.352	0	9.81e-05	1958	1952	0.0034428
698	YCR082W	Verified	Established ORFs	yes	unchanged	0.471	3.65273	387	0.09375	0	1.046	0	0	0.396	0	0	2012	2012	0.00207485
699	YCR083W	Verified	Established ORFs	yes	unchanged	-0.411	2.49188	384	0.0787402	0	1.051	0	0	0.417	0	0	2014	2014	0.00243115
700	YCR084C	Verified	Established ORFs	yes	decreased	0.041	1.82809	2142	0.569425	0	NA	0	0	0.456	0	4.21e-05	1854	1806	0.00237296
701	YCR085W	Dubious	Emerging ORFs	no	NA	NA	-0.983499	354	0.017094	0	1.029	1	1	0.345	0.230769	0.207436	1994	1655	0.00448044
702	YCR086W	Verified	Established ORFs	yes	unchanged	0.148	1.70183	573	0.505263	0	0.951	0	0	0.442	0	5.26e-05	2012	2008	0.00163534
703	YCR088W	Verified	Established ORFs	yes	decreased	NA	1.74972	1779	0.761824	0	1.009	0	0	0.459	0	0	1970	1969	0.00360517
704	YCR089W	Verified	Established ORFs	no	NA	NA	-0.49758	4830	0.886886	0	0.963	0	0	0.418	0	0.00168428	762	755	0.00655804
705	YCR090C	Uncharacterized	Established ORFs	yes	unchanged	0.271	3.87482	549	0.214286	0	0.9445	0	0	0.366	0	0	2012	2012	0.00224963
706	YCR091W	Verified	Established ORFs	yes	decreased	-0.807	-0.460449	2163	0.606944	0	1.002	0	0	0.4	0	2.78e-05	1936	1929	0.00283363
707	YCR092C	Verified	Established ORFs	no	NA	-0.166	1.27229	3057	0.25835	0	1.001	0	0	0.368	0	9.82e-06	1514	1470	0.00527111
708	YCR093W	Verified	Established ORFs	no	NA	NA	0.951658	6327	0.239089	0	0.7941	0	3	0.364	0.0246679	0.00710152	1952	1900	0.00332655
709	YCR094W	Verified	Established ORFs	yes	unchanged	0.481	1.72277	1176	0.258312	0	NA	2	2	0.368	0.107417	0.137468	1996	1996	0.00342767
710	YCR095C	Uncharacterized	Established ORFs	yes	unchanged	0.213	3.08621	1089	0.309392	0	1.034	0	0	0.341	0	2.76e-05	2006	2006	0.00373313
711	YCR095W-A	Uncharacterized	Emerging ORFs	no	NA	NA	0.48858	159	0.25	0	NA	0	0	0.308	0	0.00461538	1984	1701	0.00232041
712	YCR096C	silenced_gene%3AVeri	Established ORFs	no	NA	NA	-6.90776	360	0.445378	0	NA	0	0	0.373	0	0	1756	1755	0.000350242
713	YCR097W	silenced_gene%3AVeri	Established ORFs	yes	unchanged	NA	3.57876	487	0.571429	0	NA	0	0	0.312	0	0	1380	0	0.00467782
714	YCR097W-A	Dubious	Emerging ORFs	no	NA	NA	-6.90776	267	0.0340909	0	NA	2	2	0.341	0.477273	0.492045	1428	1383	0.0108226
715	YCR098C	Verified	Established ORFs	no	NA	NA	1.38304	1557	0.214286	0	1.037	11	12	0.383	0.478764	0.457317	1806	1684	0.00639543
716	YCR099C	Uncharacterized	Established ORFs	yes	unchanged	0.32	1.07364	468	0.4	1	1.0495	0	0	0.378	0	0	1182	950	0.0118923
717	YCR100C	Uncharacterized	Established ORFs	yes	unchanged	-0.737	0.957049	951	0.177215	1	1.0335	0	0	0.383	0	9.49e-05	1584	903	0.0147329
718	YCR101C	Uncharacterized	Established ORFs	yes	unchanged	0.35	0.798858	549	0.032967	0	1.0195	0	0	0.372	0	0.0437363	958	921	0.0100948
719	YCR102C	Uncharacterized	Established ORFs	yes	decreased	0.002	-0.50916	1107	0.111413	0	0.976	0	0	0.443	0	0.00190217	348	327	0.00634823
720	YCR102W-A	Dubious	Established ORFs	yes	decreased	0.663	-2.23493	198	0.153846	0	0.9895	0	0	0.359	0	0.133692	886	658	0.0226059
721	YCR104W	Verified	Established ORFs	yes	unchanged	-0.301	-6.90776	375	0.153226	0	NA	1	0	0.478	0	0.136371	1000	1000	0.00373199
722	YCR105W	Verified	Established ORFs	yes	unchanged	-0.102	-0.0304592	1086	0.110803	0	0.997	0	0	0.437	0	0.00598338	1288	1243	0.00228627
723	YCR106W	Verified	Established ORFs	yes	decreased	0.136	0.63074	2499	0.276442	0	1.033	0	0	0.369	0	0.00242788	874	794	0.007258
724	YCR107W	Verified	Established ORFs	yes	unchanged	-0.977	0.449163	1092	0.267218	0	1.037	0	0	0.41	0	0.000220386	638	598	0.0126835
725	YCR108C	Uncharacterized	Emerging ORFs	no	NA	NA	-6.90776	192	0.492063	0	NA	0	0	0.471	0	0	10	10	0.0166104
726	YDL001W	Verified	Established ORFs	yes	decreased	0.223	2.40559	1293	0.362791	0	0.9697	1	1	0.374	0.0511628	0.0483256	1992	1988	0.00221463
727	YDL002C	Verified	Established ORFs	yes	unchanged	0.061	3.59182	612	0.852217	0	0.718	0	0	0.381	0	0	2008	2008	0.000924264
728	YDL003W	Verified	Established ORFs	no	NA	NA	2.67842	1701	0.659011	0	0.81715	0	0	0.384	0	1.77e-05	1986	1985	0.0024599
729	YDL004W	Verified	Established ORFs	yes	unchanged	0.041	3.28702	483	0.44375	0	0.5305	0	0	0.398	0	0	2002	2002	0.00388745
730	YDL005C	Verified	Established ORFs	yes	decreased	-0.168	2.37955	1296	0.897912	0	0.388	0	0	0.384	0	0	1764	1742	0.00391032
731	YDL006W	Verified	Established ORFs	yes	unchanged	NA	3.14415	846	0.117438	0	0.607	0	0	0.384	0	0	2010	2010	0.00166954
732	YDL007C-A	Uncharacterized	Emerging ORFs	no	NA	NA	-6.90776	258	0.482353	0	NA	0	0	0.357	0	0.0135294	1966	1960	0.00100414
733	YDL007W	Verified	Established ORFs	yes	decreased	-0.287	3.84623	1314	0.482838	0	0.797567	0	0	0.391	0	0	1886	1886	0.00235461
734	YDL008W	Verified	Established ORFs	yes	unchanged	NA	3.04913	498	0.327273	0	0.67185	0	0	0.432	0	0	1972	1969	0.00316639
735	YDL009C	Dubious	Emerging ORFs	no	NA	NA	0.404131	324	0.0654206	1	NA	1	1	0.355	0.186916	0.202991	1796	1291	0.0122796
736	YDL010W	Uncharacterized	Established ORFs	no	NA	NA	2.31095	696	0.545455	1	1.0128	1	0	0.38	0	0.0907792	1974	1974	0.0042196
737	YDL012C	Uncharacterized	Established ORFs	yes	unchanged	0.189	2.44478	410	0.82243	0	1.0112	0	0	0.47	0	0.000654206	1974	0	0.0020773
738	YDL013W	Verified	Established ORFs	yes	increased	0.53	2.67587	1860	0.720517	0	0.5473	0	0	0.428	0	3.23e-05	1960	1959	0.00301027
739	YDL014W	Verified	Established ORFs	yes	unchanged	0.571	4.25244	984	0.409786	0	0.80135	0	0	0.476	0	0	1972	1972	0.00190502
740	YDL015C	Verified	Established ORFs	yes	unchanged	0.516	4.02145	933	0.229032	0	0.781667	4	6	0.353	0.377419	0.329742	1996	1995	0.00251174
741	YDL016C	Dubious	Emerging ORFs	no	NA	NA	3.1454	303	0.69	1	NA	0	1	0.337	0.17	0.0106	2020	2020	0.00187388
742	YDL017W	Verified	Established ORFs	yes	decreased	0.265	1.85332	1524	0.295858	1	0.67895	0	0	0.385	0	0.000335306	1998	1998	0.00250612
743	YDL018C	Verified	Established ORFs	no	NA	NA	2.88987	678	0.328889	0	1.0457	1	1	0.384	0.115556	0.138	1582	1394	0.00652727
744	YDL019C	Verified	Established ORFs	yes	unchanged	NA	1.16127	3852	0.508963	0	1.0322	0	0	0.404	0	3.12e-05	1968	1962	0.00311824
745	YDL020C	Verified	Established ORFs	yes	decreased	-0.186	2.7499	1596	0.6742	0	0.7663	0	0	0.384	0	0	1984	1983	0.00539261
746	YDL021W	Verified	Established ORFs	yes	unchanged	-0.521	1.4161	936	0.254019	0	1.02	0	0	0.376	0	0	1920	1912	0.0042107
747	YDL022C-A	Dubious	Emerging ORFs	no	NA	NA	-6.90776	249	0.146341	1	NA	0	0	0.407	0	0.0789024	1674	1237	0.00769805
748	YDL022W	Verified	Established ORFs	yes	unchanged	NA	1.94933	1176	0.140665	1	0.9615	0	0	0.439	0	5.12e-05	2002	2002	0.00157304
749	YDL023C	Dubious	Emerging ORFs	yes	unchanged	0.25	-4.34281	321	0.132075	1	0.99	0	0	0.406	0	0.130189	1104	704	0.00126098
750	YDL024C	Verified	Established ORFs	no	NA	NA	-0.675307	1407	0.183761	1	1.0292	0	0	0.4	0	0.018312	1962	1924	0.00522992
751	YDL025C	Uncharacterized	Established ORFs	no	NA	-0.569	2.15895	1863	0.604839	1	1.0292	0	0	0.402	0	0.00101613	1980	1980	0.00417692
752	YDL026W	Dubious	Emerging ORFs	yes	unchanged	0.168	-0.697155	312	0.135922	1	1.0285	2	2	0.401	0.368932	0.41301	1996	1972	0.00611981
753	YDL027C	Uncharacterized	Established ORFs	yes	decreased	-0.401	1.87072	1263	0.283333	1	1.039	2	2	0.359	0.0904762	0.0972857	2002	1989	0.0041303
754	YDL028C	Verified	Established ORFs	no	NA	NA	1.37826	2295	0.591623	0	0.8156	0	0	0.37	0	0	2008	2007	0.00216646
755	YDL029W	Verified	Established ORFs	yes	decreased	0.196	3.96623	1299	0.158568	0	0.7843	0	0	0.415	0	0.00127877	1978	26	0.00256522
756	YDL030W	Verified	Established ORFs	no	NA	NA	2.60476	1593	0.454717	0	0.52434	0	0	0.378	0	1.89e-05	1984	1929	0.00663437
757	YDL031W	Verified	Established ORFs	no	NA	NA	2.46479	2988	0.538693	0	0.8638	0	0	0.389	0	9.05e-05	1888	1888	0.00334375
758	YDL032W	Dubious	Emerging ORFs	yes	unchanged	0.275	-1.76609	312	0.0485437	1	NA	0	1	0.434	0.165049	0.141942	2010	2003	0.00140088
759	YDL033C	Verified	Established ORFs	yes	decreased	0.246	1.53902	1254	0.11271	1	0.8355	0	0	0.456	0	0.000455635	1992	1980	0.00351781
760	YDL034W	Dubious	Emerging ORFs	yes	unchanged	0.001	-1.41882	345	0.114035	1	NA	0	0	0.439	0	0.00394737	1570	363	0.00767181
761	YDL035C	Verified	Established ORFs	yes	decreased	NA	1.58883	2886	0.477627	1	0.8417	6	6	0.366	0.130073	0.141904	1312	1243	0.00419959
762	YDL036C	Verified	Established ORFs	yes	decreased	-0.156	2.12823	1389	0.24026	0	1.0005	0	0	0.385	0	4.33e-05	1724	1719	0.003826
763	YDL037C	Verified	Established ORFs	yes	decreased	-0.297	1.50297	987	0.606707	0	1.015	0	0	0.4	0	9.15e-05	538	315	0.00487315
764	YDL038C	Uncharacterized	Established ORFs	no	NA	NA	1.67391	1752	1	1	0.9998	0	0	0.432	0	0	NA	NA	NA
765	YDL039C	Verified	Emerging ORFs	yes	unchanged	-0.313	1.87103	348	0.73913	1	1.016	0	0	0.414	0	0.0104348	10	10	0.00729829
766	YDL040C	Verified	Established ORFs	yes	decreased	0.164	2.33534	2565	0.288056	0	0.2855	0	0	0.383	0	0.000409836	1968	1964	0.0038832
767	YDL042C	Verified	Established ORFs	no	NA	NA	1.53558	1689	0.275801	1	NA	0	0	0.397	0	7.12e-05	1986	1986	0.00352424
768	YDL043C	Verified	Established ORFs	yes	unchanged	0.225	2.90438	801	0.567669	0	0.607733	0	0	0.371	0	0	2000	1998	0.00603975
769	YDL044C	Verified	Established ORFs	yes	decreased	NA	2.53195	1323	0.368182	0	0.376	0	0	0.372	0	0.00025	1960	1954	0.00523951
770	YDL045C	Verified	Established ORFs	yes	decreased	-0.596	2.18064	921	0.163399	0	0.8057	0	0	0.393	0	0.00202614	1998	1998	0.00486759
771	YDL045W-A	Verified	Established ORFs	yes	unchanged	0.778	2.62336	288	0.473684	0	NA	0	0	0.404	0	0.000105263	2004	2004	0.00729013
772	YDL046W	Verified	Established ORFs	no	NA	NA	2.87605	522	0.144509	0	NA	1	0	0.435	0	0.129075	1996	1994	0.00704741
773	YDL047W	Verified	Established ORFs	yes	decreased	0.461	2.58551	936	0.154341	0	NA	0	0	0.452	0	0.00022508	1998	1998	0.00196991
774	YDL048C	Verified	Established ORFs	no	NA	NA	0.130151	1473	0.806122	0	1.0255	0	0	0.449	0	0	1980	1979	0.00502751
775	YDL049C	Verified	Established ORFs	no	NA	NA	0.72513	807	0.0970149	0	1.04	0	0	0.428	0	0.00854478	1990	1990	0.00413009
776	YDL051W	Verified	Established ORFs	yes	decreased	-0.311	4.59397	828	0.494545	1	1.0345	0	0	0.405	0	0	1998	1994	0.00136756
777	YDL052C	Verified	Established ORFs	yes	unchanged	0.09	2.14803	912	0.145215	0	0.9905	1	0	0.425	0	0.0906601	2006	2005	0.00284287
778	YDL053C	Verified	Established ORFs	yes	unchanged	-0.325	2.74342	558	0.983784	0	0.9832	0	0	0.425	0	0	2008	2008	0.00329321
779	YDL054C	Verified	Established ORFs	yes	decreased	NA	1.62018	1461	0.13786	0	0.8622	11	12	0.413	0.520576	0.518827	1992	1986	0.00310608
780	YDL055C	Verified	Established ORFs	no	NA	NA	5.89506	1086	0.0858726	0	1.007	0	0	0.416	0	5.54e-05	2006	2001	0.00256533
781	YDL056W	Verified	Established ORFs	yes	decreased	NA	1.61343	2502	0.692677	0	1.0057	0	0	0.381	0	0	1806	1468	0.00403783
782	YDL057W	Uncharacterized	Established ORFs	yes	unchanged	0.17	1.6002	987	0.137195	0	1.009	0	0	0.417	0	0.00161585	1964	1959	0.00603811
783	YDL058W	Verified	Established ORFs	no	NA	NA	1.2158	5373	0.667598	0	0.821033	0	0	0.358	0	3.35e-05	1874	1867	0.00474568
784	YDL059C	Verified	Established ORFs	yes	decreased	NA	2.09654	717	0.277311	0	1.015	0	0	0.423	0	0	2002	1910	0.00366065
785	YDL060W	Verified	Established ORFs	yes	decreased	-0.418	3.07079	2367	0.392132	0	0.676367	0	0	0.4	0	0	1980	1980	0.00339593
786	YDL061C	Verified	Established ORFs	yes	unchanged	-0.117	4.72434	592	0.303571	0	0.5607	0	0	0.458	0	0	2022	2022	0.000354761
787	YDL062W	Dubious	Emerging ORFs	no	NA	NA	-0.0377019	426	0.12766	1	0.8365	0	0	0.366	0	0.0175887	2002	1876	0.00448741
788	YDL063C	Uncharacterized	Established ORFs	yes	decreased	-0.122	2.57246	1863	0.214516	1	0.79	0	0	0.356	0	0.000935484	1988	1988	0.00393257
789	YDL064W	Verified	Established ORFs	yes	unchanged	-0.012	2.47326	584	0.490446	0	0.891467	0	0	0.395	0	6.37e-05	2010	0	0.00339111
790	YDL065C	Verified	Established ORFs	no	NA	-0.339	2.71556	1029	0.909357	0	0.8355	0	0	0.372	0	0	1996	1996	0.00373418
791	YDL066W	Verified	Established ORFs	yes	unchanged	0.098	2.72162	1287	0.147196	0	1.0212	0	0	0.426	0	0	1980	1962	0.00372518
792	YDL067C	Verified	Established ORFs	yes	decreased	-1.512	3.90904	180	0.254237	0	0.72525	1	1	0.48	0.338983	0.371864	2014	2014	0.000640187
793	YDL069C	Verified	Established ORFs	no	NA	-0.39	2.29223	690	0.240175	1	0.7565	0	0	0.338	0	0.000305677	2002	2001	0.00674513
794	YDL070W	Verified	Established ORFs	no	NA	NA	2.96362	1917	0.719436	1	0.9952	0	0	0.369	0	0	1986	1980	0.00311406
795	YDL071C	Dubious	Emerging ORFs	no	NA	NA	-0.855666	375	0.193548	1	0.9995	0	1	0.457	0.209677	0.123306	1814	1336	0.00441363
796	YDL072C	Verified	Established ORFs	yes	unchanged	0.231	3.52592	612	0.37931	0	NA	3	3	0.414	0.315271	0.312118	1948	1948	0.00318434
797	YDL073W	Uncharacterized	Established ORFs	no	NA	NA	2.46691	2955	0.268293	0	1.02	0	0	0.343	0	0.0139228	1936	1930	0.0053639
798	YDL074C	Verified	Established ORFs	no	NA	NA	3.10696	2103	0.75	0	0.6118	0	0	0.359	0	0.000357143	1970	1969	0.00208772
799	YDL075W	Verified	Established ORFs	yes	unchanged	0.45	5.52456	763	0.19469	0	NA	0	0	0.437	0	0.000265487	1988	0	0.00652917
800	YDL076C	Verified	Established ORFs	yes	decreased	0.161	3.29172	885	0.384354	0	0.9455	0	0	0.387	0	6.8e-05	1976	1972	0.00821602
801	YDL077C	Verified	Established ORFs	yes	decreased	-1.654	1.6002	3150	0.204957	0	0.6723	0	0	0.358	0	2.86e-05	1968	1960	0.00474351
802	YDL078C	Verified	Established ORFs	yes	increased	0.439	3.79623	1032	0.218659	0	0.9367	0	0	0.44	0	0.000437318	1996	1994	0.00251128
803	YDL079C	Verified	Established ORFs	yes	unchanged	NA	-0.612489	1798	0.293413	0	1.015	0	0	0.393	0	5.99e-05	1220	0	0.00443801
804	YDL080C	Verified	Established ORFs	no	NA	NA	2.49881	1830	0.152709	0	0.8982	0	0	0.409	0	0.00357964	1978	215	0.00452606
805	YDL081C	Verified	Established ORFs	yes	decreased	0.585	6.87842	321	0.5	0	0.592	0	0	0.469	0	0.00716981	2008	2008	0.000594731
806	YDL082W	Verified	Established ORFs	no	NA	NA	4.86403	965	0.462312	0	0.7437	0	0	0.43	0	0.000753769	1984	0	0.00540456
807	YDL083C	Verified	Established ORFs	yes	decreased	-0.19	5.28543	864	0.384615	0	0.5995	0	0	0.441	0	6.99e-05	1884	0	0.00348407
808	YDL084W	Verified	Established ORFs	no	NA	NA	5.05674	1341	0.213004	0	0.7056	0	0	0.39	0	0	2002	2002	0.00216001
809	YDL085C-A	Uncharacterized	Established ORFs	yes	unchanged	NA	3.25963	207	1	0	1.042	0	0	0.422	0	0	2014	2014	0.00315346
810	YDL085W	Verified	Established ORFs	yes	unchanged	-0.234	-1.53712	1638	0.187156	0	1.007	0	0	0.436	0	0.0166055	1994	1925	0.00261602
811	YDL086W	Uncharacterized	Established ORFs	yes	unchanged	0.356	2.70237	822	0.128205	1	1.0155	0	0	0.47	0	0.00032967	2002	1996	0.00335876
812	YDL087C	Verified	Established ORFs	yes	unchanged	0.174	1.39426	786	0.409962	0	0.975267	0	0	0.465	0	0	2004	1999	0.0044878
813	YDL088C	Verified	Established ORFs	yes	decreased	NA	2.36481	1587	0.698864	0	0.9507	0	0	0.379	0	0	2002	1994	0.00249014
814	YDL089W	Uncharacterized	Established ORFs	yes	decreased	-1.315	1.07158	1455	0.427686	0	0.9975	2	4	0.353	0.157025	0.132314	1994	1993	0.00382181
815	YDL090C	Verified	Established ORFs	yes	decreased	-0.123	2.59204	1296	0.132251	0	0.56	0	0	0.4	0	0.000812065	1996	1996	0.00380442
816	YDL091C	Verified	Established ORFs	yes	decreased	0.496	1.57691	1368	0.465934	0	0.9727	1	1	0.375	0.043956	0.045956	2002	2002	0.00262576
817	YDL092W	Verified	Established ORFs	yes	unchanged	0.956	3.99106	441	0.623288	0	NA	0	0	0.379	0	0	1992	1992	0.00350635
818	YDL093W	Verified	Established ORFs	no	NA	NA	1.57629	2232	0.109017	1	1.0197	11	11	0.393	0.281292	0.309367	1972	1970	0.00505114
819	YDL094C	Dubious	Emerging ORFs	no	NA	NA	-0.703198	510	0.130178	1	0.954	1	2	0.355	0.218935	0.19142	1888	18	0.00524123
820	YDL095W	Verified	Established ORFs	yes	unchanged	-0.412	2.92289	2454	0.201958	1	1.0202	9	11	0.428	0.26071	0.248837	1982	1980	0.00268263
821	YDL096C	Dubious	Emerging ORFs	yes	unchanged	0.069	-1.74297	327	0.555556	1	1.0055	0	0	0.491	0	0.0686111	2016	2013	0.00123227
822	YDL097C	Verified	Established ORFs	yes	decreased	0.04	2.99823	1305	0.209677	0	0.74072	0	0	0.413	0	0	1988	1988	0.00279731
823	YDL098C	Verified	Established ORFs	no	NA	NA	2.46061	585	0.515464	0	0.799	0	0	0.375	0	0	2012	2011	0.00267469
824	YDL099W	Verified	Established ORFs	yes	increased	0.623	2.4714	1026	0.914956	0	1.0522	0	0	0.383	0	0	1994	1994	0.00411022
825	YDL100C	Verified	Established ORFs	yes	decreased	NA	4.22376	1065	0.242938	0	0.9887	0	0	0.397	0	0.000367232	1994	1994	0.0038726
826	YDL101C	Verified	Established ORFs	no	NA	NA	2.15304	1542	0.270955	0	0.9345	0	0	0.381	0	0.000467836	1974	1974	0.00480041
827	YDL102W	Verified	Established ORFs	no	NA	NA	1.31265	3294	0.224248	0	0.578657	0	0	0.38	0	0.000100273	1974	1973	0.00314508
828	YDL103C	Verified	Established ORFs	yes	unchanged	-0.384	2.65697	1434	0.32914	0	0.655343	0	0	0.403	0	4.19e-05	1946	1945	0.00663531
829	YDL104C	Uncharacterized	Established ORFs	no	NA	NA	1.65975	1224	0.191646	0	0.8952	0	0	0.391	0	9.83e-05	1804	1801	0.00399102
830	YDL105W	Verified	Established ORFs	no	NA	NA	1.25562	1209	0.549751	0	0.605882	0	0	0.373	0	0	2006	2006	0.00343922
831	YDL106C	Verified	Established ORFs	no	NA	NA	1.03176	1680	0.647585	0	0.9965	0	0	0.37	0	1.79e-05	1886	1474	0.00438559
832	YDL107W	Verified	Established ORFs	no	NA	-0.23	2.18549	1056	0.236467	0	0.7295	0	0	0.36	0	0	1964	1963	0.00503355
833	YDL108W	Verified	Established ORFs	yes	decreased	-0.328	2.70658	1002	0.114379	0	0.764933	0	0	0.397	0	0.00218954	2006	0	0.00172925
834	YDL109C	Uncharacterized	Established ORFs	yes	decreased	0.209	0.576051	1944	0.227202	0	0.994	0	0	0.419	0	0.000540958	1930	1839	0.00521256
835	YDL110C	Verified	Established ORFs	yes	unchanged	0.307	2.12465	453	0.766667	0	0.969	0	0	0.476	0	0	2018	2016	0.00192245
836	YDL111C	Verified	Established ORFs	yes	unchanged	-0.085	2.68171	798	0.256604	0	0.710167	0	0	0.409	0	0.00430189	2006	2006	0.00290762
837	YDL112W	Verified	Established ORFs	no	NA	NA	1.69194	4311	0.115599	0	0.9712	0	0	0.365	0	8.36e-05	1942	1932	0.00426576
838	YDL113C	Verified	Established ORFs	yes	decreased	0.052	1.92425	1923	0.673437	0	0.9995	0	0	0.372	0	0	1852	1851	0.00394991
839	YDL114W	Uncharacterized	Established ORFs	yes	unchanged	-0.116	-1.46534	927	0.155844	0	1.0035	0	0	0.377	0	0.00181818	1998	1995	0.00358032
840	YDL114W-A	Dubious	Emerging ORFs	no	NA	NA	-1.55117	114	0.108108	1	NA	0	0	0.351	0	0.000540541	2022	2020	0.00130081
841	YDL115C	Verified	Established ORFs	yes	decreased	NA	2.75621	1132	0.78187	1	0.7575	0	0	0.379	0	0	1872	0	0.00267529
842	YDL116W	Verified	Established ORFs	no	NA	NA	2.39443	2181	0.172176	0	0.669	0	0	0.367	0	1.38e-05	1982	1982	0.00280336
843	YDL117W	Verified	Established ORFs	yes	decreased	-1.155	1.99972	2658	0.437288	0	0.8123	0	0	0.387	0	0.000463277	1962	1962	0.00408877
844	YDL118W	Uncharacterized	Emerging ORFs	yes	increased	0.409	-6.90776	381	0.126984	1	0.954	1	1	0.415	0.238095	0.263889	1938	1784	0.00268698
845	YDL119C	Uncharacterized	Established ORFs	yes	unchanged	-0.214	2.67235	924	0.175896	1	0.9983	0	0	0.398	0	0.0784039	2006	2006	0.00185543
846	YDL120W	Verified	Established ORFs	yes	unchanged	-0.214	2.98573	525	0.304598	0	NA	0	0	0.41	0	5.75e-05	2014	2012	0.00246016
847	YDL121C	Uncharacterized	Established ORFs	yes	unchanged	0.294	3.93551	450	0.805369	0	1.0222	1	1	0.369	0.134228	0.151678	2006	2001	0.00210143
848	YDL122W	Verified	Established ORFs	yes	decreased	-1.577	2.58173	2430	0.44623	0	1.0267	1	1	0.373	0.0210136	0.0195179	1396	1331	0.00390486
849	YDL123W	Verified	Established ORFs	yes	unchanged	-0.087	1.84182	423	0.421429	0	1.0195	2	2	0.464	0.285714	0.3075	2002	1984	0.00388208
850	YDL124W	Verified	Established ORFs	yes	decreased	0.474	2.29838	939	0.163462	0	1.0128	0	0	0.41	0	0.000160256	1956	1910	0.00669589
851	YDL125C	Verified	Established ORFs	no	NA	NA	3.93	588	0.164557	0	1.0187	0	0	0.435	0	6.33e-05	2004	0	0.00335451
852	YDL126C	Verified	Established ORFs	no	NA	NA	3.83501	2508	0.286228	0	0.752757	0	0	0.418	0	1.2e-05	1990	1989	0.00268785
853	YDL127W	Verified	Established ORFs	yes	decreased	-0.301	1.57733	927	0.474026	0	1.0032	0	0	0.383	0	3.25e-05	2006	2006	0.00239509
854	YDL128W	Verified	Established ORFs	yes	unchanged	0.27	2.75207	1236	0.150852	0	1.0065	11	11	0.421	0.552311	0.575036	2000	1997	0.00459491
855	YDL129W	Uncharacterized	Established ORFs	yes	decreased	-0.379	2.74355	876	0.835052	0	0.9947	0	0	0.426	0	0	1958	1939	0.00492126
856	YDL130W	Verified	Established ORFs	no	NA	NA	5.39274	622	0.462264	0	0.8475	0	0	0.487	0	0.0059434	1860	0	0.00192964
857	YDL130W-A	Verified	Established ORFs	no	NA	NA	2.38711	261	0.767442	0	1.048	0	0	0.388	0	0	1986	1986	0.00356833
858	YDL131W	Verified	Established ORFs	no	NA	-0.296	2.17532	1323	0.172727	0	0.9725	0	0	0.423	0	2.27e-05	1458	1457	0.00286069
859	YDL132W	Verified	Established ORFs	yes	unchanged	0.363	2.46241	2448	0.240491	0	0.586233	0	0	0.377	0	0.000171779	1980	1979	0.00281986
860	YDL133W	Uncharacterized	Established ORFs	no	NA	NA	3.09413	1314	0.409611	0	0.9832	4	4	0.392	0.19222	0.194668	1984	1982	0.00330037
861	YDL134C	Verified	Established ORFs	no	NA	NA	3.50517	1110	0.243902	0	0.997	0	0	0.416	0	2.71e-05	1528	1527	0.00349462
862	YDL135C	Verified	Established ORFs	yes	unchanged	-0.15	3.29149	609	0.425743	0	1.0268	0	0	0.371	0	0	2000	2000	0.00224445
863	YDL136W	Verified	Established ORFs	no	NA	NA	4.49343	768	0.883333	0	0.784	0	0	0.425	0	0	1958	0	0.00732409
864	YDL137W	Verified	Established ORFs	yes	unchanged	0.124	3.9852	917	0.104972	0	0.9888	0	0	0.422	0	0.000276243	1990	1990	0.00143102
865	YDL138W	Verified	Established ORFs	no	NA	NA	1.0862	2292	0.267366	0	1.0103	12	12	0.427	0.328965	0.341376	1952	1917	0.00365553
866	YDL139C	Verified	Established ORFs	no	NA	-0.098	1.61522	672	0.757848	0	0.984	0	0	0.408	0	0	1988	1988	0.00677089
867	YDL140C	Verified	Established ORFs	no	NA	NA	1.41707	5202	0.300635	0	0.612967	0	0	0.409	0	0	1726	1712	0.0013762
868	YDL141W	Verified	Established ORFs	yes	unchanged	0.126	1.16876	2073	0.150725	0	1.0195	0	0	0.403	0	0.000347826	1972	1960	0.00436417
869	YDL142C	Verified	Established ORFs	no	NA	NA	2.7131	852	0.144876	0	0.86	3	6	0.39	0.413428	0.24424	1994	1993	0.00303409
870	YDL143W	Verified	Established ORFs	yes	decreased	-0.79	3.89002	1587	0.297348	0	0.4825	0	0	0.42	0	3.79e-05	1980	1980	0.00244537
871	YDL144C	Uncharacterized	Established ORFs	yes	decreased	0.339	2.17736	1071	0.101124	0	0.9983	0	0	0.487	0	0.0348596	1988	1947	0.00415715
872	YDL145C	Verified	Established ORFs	yes	decreased	-0.335	2.45865	3606	0.184846	0	0.77	0	0	0.4	0	0.00216486	1966	1963	0.00296622
873	YDL146W	Verified	Established ORFs	yes	decreased	-0.011	1.34077	1476	0.311609	0	0.9302	0	0	0.365	0	0.000448065	1972	1965	0.00571238
874	YDL147W	Verified	Established ORFs	yes	decreased	NA	4.13188	1338	0.301124	0	0.70546	0	0	0.359	0	4.49e-05	2002	1999	0.00241435
875	YDL148C	Verified	Established ORFs	no	NA	NA	2.88681	2433	0.651852	0	0.73505	0	0	0.364	0	0.000123457	1990	1990	0.00208713
876	YDL149W	Verified	Established ORFs	no	NA	NA	-0.164875	2994	0.465396	0	0.9315	6	7	0.372	0.135406	0.140722	1940	1937	0.00485444
877	YDL150W	Verified	Established ORFs	yes	unchanged	0.133	3.14841	1269	0.829384	1	0.76815	0	0	0.428	0	0.000118483	1992	1992	0.00308539
878	YDL152W	Dubious	Emerging ORFs	yes	decreased	0.129	-0.850971	366	0.46281	1	NA	1	1	0.366	0.14876	0.155702	2008	1970	0.00475789
879	YDL153C	Verified	Established ORFs	yes	decreased	NA	3.35071	1833	0.927869	1	1.12445	0	0	0.384	0	0.00265574	848	847	0.00310052
880	YDL154W	Verified	Established ORFs	yes	unchanged	0.041	1.02101	2706	0.159822	0	1.028	0	0	0.367	0	5.55e-05	1958	1956	0.00592285
881	YDL155W	Verified	Established ORFs	yes	decreased	-4.878	2.95408	1284	0.346604	0	1.0028	0	0	0.416	0	0.000140515	1996	1996	0.00352911
882	YDL156W	Uncharacterized	Established ORFs	yes	decreased	-0.752	0.539413	1569	0.383142	0	1.0097	0	0	0.422	0	0	118	118	0.00525367
883	YDL157C	Uncharacterized	Established ORFs	yes	unchanged	0.578	3.98525	357	0.440678	0	0.944	0	0	0.393	0	0.0788136	1988	1988	0.00374306
884	YDL158C	Dubious	Emerging ORFs	no	NA	NA	3.10324	309	0.0392157	1	NA	0	2	0.291	0.343137	0.274216	1832	1241	0.00232302
885	YDL159W	Verified	Established ORFs	yes	unchanged	0.08	1.53126	1548	0.44466	1	NA	0	0	0.383	0	3.88e-05	1934	1884	0.00397848
886	YDL159W-A	Uncharacterized	Emerging ORFs	yes	unchanged	0.653	-6.90776	132	0.139535	0	1.0525	0	0	0.318	0	0.0711628	1978	1941	0.00696804
887	YDL160C	Verified	Established ORFs	yes	unchanged	-0.194	2.23858	1521	0.264822	0	NA	0	0	0.393	0	3.95e-05	1974	1971	0.00347316
888	YDL160C-A	Uncharacterized	Established ORFs	yes	unchanged	0.811	2.7209	243	0.5	0	0.988	0	0	0.392	0	0	1984	1983	0.00260474
889	YDL161W	Verified	Established ORFs	yes	decreased	0.248	2.48807	1365	0.755507	1	1.0107	0	0	0.41	0	2.2e-05	1770	1767	0.0016916
890	YDL162C	Dubious	Emerging ORFs	no	NA	NA	-0.266573	357	0.211864	1	0.969	0	0	0.418	0	0.00271186	1066	625	0.00511318
891	YDL164C	Verified	Established ORFs	no	NA	-0.88	1.66165	2268	0.317881	1	0.9281	0	0	0.4	0	0	1956	1956	0.00352819
892	YDL165W	Verified	Established ORFs	yes	unchanged	-0.141	3.35425	576	0.382199	0	0.84695	0	0	0.417	0	5.24e-05	1986	1986	0.00258015
893	YDL166C	Verified	Established ORFs	yes	unchanged	NA	3.3635	594	0.258883	0	0.99	0	0	0.431	0	0	1978	1977	0.0094236
894	YDL167C	Verified	Established ORFs	no	NA	NA	2.79923	2160	0.606398	0	0.9165	0	0	0.377	0	0	1950	1950	0.0034094
895	YDL168W	Verified	Established ORFs	yes	decreased	-0.211	2.84165	1161	0.0466321	0	0.9867	0	0	0.428	0	0.000362694	1904	1887	0.00589027
896	YDL169C	Verified	Established ORFs	yes	unchanged	0.519	-0.97551	672	0.618834	0	1.0015	0	0	0.41	0	8.97e-05	2002	2002	0.00272393
897	YDL170W	Verified	Established ORFs	yes	unchanged	0.022	1.74257	1587	0.297348	0	1.0147	0	0	0.384	0	0.0075	1980	1927	0.00405456
898	YDL171C	Verified	Established ORFs	no	NA	NA	1.77139	6438	0.192541	0	0.9777	0	0	0.401	0	0.000648019	1968	1964	0.00340051
899	YDL173W	Uncharacterized	Established ORFs	no	NA	NA	3.34053	888	0.911864	1	0.921	0	0	0.443	0	0	1980	1980	0.0032332
900	YDL174C	Verified	Established ORFs	yes	unchanged	-0.396	1.89702	1764	0.247019	0	0.9698	0	1	0.448	0.0306644	0.00173765	1994	1992	0.00316337
901	YDL175C	Verified	Established ORFs	yes	increased	0.039	2.30458	1035	0.892442	0	1.0065	0	0	0.395	0	0	2002	2002	0.00232997
902	YDL176W	Uncharacterized	Established ORFs	no	NA	NA	1.58371	2127	0.217514	0	1.0095	0	0	0.365	0	0.00166667	1990	1978	0.00338498
903	YDL177C	Uncharacterized	Established ORFs	yes	unchanged	0.263	3.28339	513	0.447059	0	1.0502	0	0	0.404	0	0.00241177	2008	2008	0.0055813
904	YDL178W	Verified	Established ORFs	yes	decreased	-0.211	3.58394	1593	0.192453	0	1.0155	0	0	0.387	0	0.0010566	1978	1972	0.0024485
905	YDL179W	Verified	Established ORFs	yes	unchanged	-0.205	2.83586	915	0.345395	0	1.0103	0	0	0.386	0	3.29e-05	1982	1966	0.00290017
906	YDL180W	Uncharacterized	Established ORFs	yes	decreased	-0.551	2.67931	1644	0.360146	0	0.8208	7	7	0.386	0.285192	0.287404	1990	1987	0.00424164
907	YDL181W	Verified	Established ORFs	yes	unchanged	0.965	2.13606	258	1	0	0.968	0	0	0.463	0	0	2006	2006	0.00559183
908	YDL182W	Verified	Established ORFs	yes	decreased	0.264	2.21441	1287	0.149533	0	0.9563	0	0	0.442	0	2.34e-05	1444	1444	0.00277234
909	YDL183C	Uncharacterized	Established ORFs	yes	decreased	-0.022	1.89356	963	0.4375	0	0.9842	0	1	0.372	0.0625	0.06275	1996	1994	0.0049802
910	YDL185C-A	Dubious	Emerging ORFs	no	NA	NA	-2.24432	228	0.146667	1	NA	0	1	0.32	0.24	0.149333	2020	2015	0.00170838
911	YDL185W	Verified	Established ORFs	no	NA	NA	3.6901	3216	0.194211	1	0.9605	0	0	0.412	0	0.000102708	1330	1330	0.00929124
912	YDL186W	Uncharacterized	Established ORFs	yes	unchanged	-0.191	-1.4397	834	0.754513	1	1.0095	0	0	0.439	0	0	1966	1963	0.00313235
913	YDL187C	Dubious	Emerging ORFs	yes	unchanged	0.17	1.12882	330	0.211009	1	1.0275	0	1	0.404	0.155963	0.29422	1942	1850	0.00264668
914	YDL188C	Verified	Established ORFs	yes	decreased	-0.421	1.78942	1134	0.244032	0	0.9805	0	0	0.416	0	2.65e-05	1440	1439	0.00261052
915	YDL189W	Verified	Established ORFs	yes	decreased	-2.924	1.89115	1512	0.820569	0	1.0035	0	0	0.4	0	2.19e-05	1970	1968	0.00413747
916	YDL190C	Verified	Established ORFs	no	NA	NA	1.98403	2886	0.258065	0	0.8588	0	0	0.375	0	0.000270552	1986	1976	0.00284053
917	YDL191W	Verified	Established ORFs	yes	decreased	1.041	4.67337	854	0.883333	0	0.8865	0	0	0.422	0	0	568	0	0.00609085
918	YDL192W	Verified	Established ORFs	yes	unchanged	0.569	5.7692	546	0.110497	0	0.5095	0	0	0.4	0	0.000165746	2012	2012	0.00232642
919	YDL193W	Verified	Established ORFs	yes	unchanged	NA	2.201	1128	0.288	0	0.8295	1	1	0.387	0.0506667	0.05928	1996	1991	0.0041344
920	YDL194W	Verified	Established ORFs	no	NA	NA	-0.218156	2655	0.485294	0	0.9953	12	12	0.402	0.280543	0.288303	1970	1958	0.0043499
921	YDL195W	Verified	Established ORFs	yes	decreased	-2.764	1.45349	3822	0.568735	0	0.964867	0	0	0.422	0	7.86e-06	1968	1964	0.00275088
922	YDL196W	Dubious	Established ORFs	no	NA	NA	-0.10425	330	0.357798	0	NA	2	2	0.431	0.348624	0.411743	1946	245	0.00785234
923	YDL197C	Verified	Established ORFs	yes	unchanged	1.05	1.38704	1578	0.754286	0	1.0465	0	0	0.433	0	0	1958	1874	0.00822755
924	YDL198C	Verified	Established ORFs	yes	unchanged	NA	2.28146	903	0.143333	0	NA	0	0	0.424	0	0.0360667	1992	1991	0.00339559
925	YDL199C	Uncharacterized	Established ORFs	yes	decreased	-0.196	0.118672	2064	0.372635	0	1.0092	11	11	0.393	0.330422	0.360087	1882	1811	0.00704109
926	YDL200C	Verified	Established ORFs	no	NA	0.058	2.68839	567	0.25	0	0.98	0	0	0.371	0	0.000744681	2004	1989	0.00258412
927	YDL201W	Verified	Established ORFs	yes	unchanged	0.141	2.16505	861	0.409091	0	0.987	0	0	0.402	0	0.000384615	2004	2004	0.00302848
928	YDL202W	Verified	Established ORFs	yes	unchanged	0.286	2.33959	750	0.26506	0	NA	0	0	0.411	0	4.02e-05	1968	1968	0.00380067
929	YDL203C	Uncharacterized	Established ORFs	yes	decreased	-0.052	1.33632	1872	0.463884	0	0.9842	0	0	0.413	0	1.61e-05	1958	1958	0.00635388
930	YDL204W	Verified	Established ORFs	no	NA	NA	0.886244	1182	0.552163	0	1.0035	2	2	0.422	0.124682	0.116667	1870	1866	0.00516344
931	YDL205C	Verified	Established ORFs	no	NA	NA	3.26778	984	0.140673	0	0.9985	0	0	0.416	0	0	2016	2016	0.00122075
932	YDL206W	Uncharacterized	Established ORFs	no	NA	NA	1.07193	2289	0.25853	0	1.031	12	12	0.354	0.307087	0.330735	1994	1993	0.00412184
933	YDL207W	Verified	Established ORFs	yes	decreased	0.899	2.18087	1617	0.475836	0	0.410467	0	0	0.394	0	9.29e-05	1988	1986	0.00530652
934	YDL208W	Verified	Established ORFs	no	NA	0.521	5.06135	471	0.641026	0	0.7647	0	0	0.417	0	0.000128205	2018	2012	0.000910563
935	YDL209C	Verified	Established ORFs	yes	decreased	NA	2.75582	1020	0.489676	0	0.94865	0	0	0.401	0	0.000147493	2000	1999	0.00330349
936	YDL210W	Verified	Established ORFs	yes	unchanged	0.011	-0.132389	1716	0.120841	0	1.001	11	9	0.404	0.338004	0.413765	1970	1949	0.0038703
937	YDL211C	Uncharacterized	Established ORFs	no	NA	NA	1.09259	1119	0.69086	0	0.9845	1	1	0.401	0.061828	0.0614516	1942	1926	0.0102231
938	YDL212W	Verified	Established ORFs	yes	unchanged	NA	4.62177	633	0.209524	0	0.7105	4	4	0.389	0.404762	0.414905	2002	2002	0.00333227
939	YDL213C	Verified	Established ORFs	yes	unchanged	0.195	3.44872	678	0.76	0	0.9427	0	0	0.422	0	0	2004	2004	0.00292026
940	YDL214C	Verified	Established ORFs	yes	decreased	-0.34	-1.72597	2100	0.484979	0	1	0	0	0.396	0	0.00113019	1954	1876	0.00519834
941	YDL215C	Verified	Established ORFs	no	NA	NA	2.83162	3279	0.178571	0	0.9963	0	0	0.367	0	9.16e-06	1888	25	0.00314916
942	YDL216C	Verified	Established ORFs	no	NA	NA	1.46741	1323	0.531818	0	0.9942	0	0	0.375	0	0.000409091	1994	1986	0.00487735
943	YDL217C	Verified	Established ORFs	yes	unchanged	NA	2.69847	624	0.304348	0	0.866267	2	3	0.432	0.26087	0.235169	1990	1990	0.00438748
944	YDL218W	Uncharacterized	Established ORFs	yes	unchanged	0.627	-0.329894	954	0.495268	0	1.0232	4	3	0.453	0.205047	0.284069	1998	1906	0.00353118
945	YDL219W	Verified	Established ORFs	no	NA	NA	3.46814	524	0.233333	0	0.9895	0	0	0.36	0	0.0004	1916	0	0.00303963
946	YDL220C	Verified	Established ORFs	yes	decreased	NA	0.0989399	2775	0.344156	1	0.5439	0	0	0.44	0	3.25e-05	1950	1943	0.00522611
947	YDL221W	Dubious	Emerging ORFs	no	NA	NA	-1.13943	552	0.202186	1	NA	0	0	0.483	0	0.0278689	1992	1450	0.00620196
948	YDL222C	Verified	Established ORFs	yes	unchanged	0.282	-0.102033	930	0.449838	0	1.0088	4	4	0.495	0.300971	0.288964	1974	1972	0.00368737
949	YDL223C	Verified	Established ORFs	yes	decreased	-0.738	-0.105361	3141	0.979924	0	1.023	0	0	0.426	0	0	1734	1730	0.00549447
950	YDL224C	Verified	Established ORFs	yes	decreased	-4.502	1.37675	1950	0.825886	0	0.9888	0	0	0.404	0	1.54e-05	1996	1996	0.00250098
951	YDL225W	Verified	Established ORFs	no	NA	NA	2.78384	1656	0.568058	0	0.954	0	0	0.379	0	0.0125408	1998	1914	0.00311603
952	YDL226C	Verified	Established ORFs	yes	unchanged	0.589	3.02208	1059	0.622159	0	0.934	0	0	0.438	0	0.00110796	1990	1967	0.00412582
953	YDL227C	Verified	Established ORFs	yes	unchanged	-0.138	2.67187	1761	0.220137	0	NA	0	0	0.41	0	1.71e-05	1634	1545	0.00409602
954	YDL229W	Verified	Established ORFs	yes	decreased	-0.506	4.47337	1842	0.371941	1	0.961	0	0	0.436	0	4.89e-05	1326	1326	0.00122868
955	YDL230W	Verified	Established ORFs	yes	unchanged	0.067	2.30757	1008	0.152239	0	1.0237	0	0	0.452	0	8.96e-05	1990	1990	0.00431641
956	YDL231C	Verified	Established ORFs	yes	decreased	NA	1.83066	3378	0.266667	0	1.0103	9	12	0.397	0.2	0.165929	1998	1977	0.00323458
957	YDL232W	Verified	Established ORFs	no	NA	NA	3.59772	111	0.361111	0	0.6545	1	1	0.426	0.583333	0.590556	2022	2013	0.000143578
958	YDL233W	Uncharacterized	Established ORFs	yes	decreased	-0.919	1.12103	1377	0.502183	0	1.001	0	0	0.422	0	0.011179	1980	1961	0.00442461
959	YDL234C	Verified	Established ORFs	no	NA	NA	1.74624	2241	0.246649	0	0.9873	0	0	0.381	0	0.000898123	1994	1994	0.00234477
960	YDL235C	Verified	Established ORFs	yes	unchanged	NA	3.58746	504	0.245509	0	NA	0	0	0.357	0	0	1986	1986	0.00382316
961	YDL236W	Verified	Established ORFs	yes	unchanged	0.08	3.75249	939	0.141026	0	1.021	0	0	0.403	0	0.000224359	1960	1960	0.00503822
962	YDL237W	Uncharacterized	Established ORFs	yes	unchanged	NA	2.39762	1173	0.123077	0	1.042	1	0	0.389	0	0.0375641	1958	1954	0.00442484
963	YDL238C	Verified	Established ORFs	yes	unchanged	0.364	0.84372	1470	0.161554	0	0.997	0	0	0.429	0	0	1450	1448	0.00464424
964	YDL239C	Verified	Established ORFs	yes	decreased	-0.654	0.585562	2373	0.713924	0	1.0177	0	0	0.343	0	2.53e-05	1938	1929	0.00688388
965	YDL240C-A	Dubious	Emerging ORFs	no	NA	NA	-6.90776	138	0.133333	0	NA	0	0	0.356	0	0.236889	1988	1985	0.0131815
966	YDL240W	Verified	Established ORFs	yes	unchanged	0.161	0.962411	3054	0.277286	0	1.0015	0	0	0.368	0	0.000176991	1966	1962	0.00407367
967	YDL241W	Uncharacterized	Emerging ORFs	yes	unchanged	0.669	1.82664	372	0.276423	0	1.0108	0	0	0.396	0	0.00495935	1866	1770	0.0136948
968	YDL242W	Dubious	Emerging ORFs	no	NA	NA	-1.56065	354	0.307692	0	1.0215	0	0	0.39	0	0.000854701	1728	1249	0.0178777
969	YDL243C	Verified	Established ORFs	yes	unchanged	0.154	0.876302	990	0.276596	0	0.9807	0	0	0.411	0	9.12e-05	26	16	0.0232877
970	YDL244W	Verified	Established ORFs	no	NA	0.68	-2.21641	1023	0.138235	0	1.021	0	0	0.44	0	0.000352941	124	124	0.00543692
971	YDL245C	Verified	Established ORFs	no	NA	NA	-6.90776	1704	0.176367	0	1.009	12	12	0.419	0.42328	0.448871	84	84	0.00172898
972	YDL246C	Uncharacterized	Established ORFs	yes	unchanged	0.157	-6.90776	1074	0.12605	0	1.0165	0	0	0.448	0	0.0107843	2022	2022	0
973	YDL247W	Verified	Established ORFs	no	NA	NA	-6.90776	1830	0.321839	0	NA	12	12	0.406	0.407225	0.380969	12	12	8.33e-05
974	YDL247W-A	Dubious	Emerging ORFs	no	NA	NA	-6.90776	75	0.958333	0	NA	0	0	0.306	0	0	904	895	0.000847332
975	YDL248W	Verified	Established ORFs	no	NA	NA	0.0217615	1152	0.125326	0	0.9485	4	4	0.38	0.201044	0.212507	4	4	0.0203711
976	YDR001C	Verified	Established ORFs	yes	decreased	-0.243	1.65479	2256	0.250333	0	0.953	0	0	0.407	0	0.000173103	1956	1953	0.00170079
977	YDR002W	Verified	Established ORFs	no	NA	NA	5.6026	606	0.631841	0	0.6853	0	0	0.411	0	0	2008	2008	0.0011752
978	YDR003W	Verified	Established ORFs	yes	unchanged	0.685	2.91344	633	0.661905	0	1.029	1	1	0.424	0.1	0.0995238	1994	1989	0.00266006
979	YDR003W-A	Uncharacterized	Emerging ORFs	yes	decreased	0.233	2.86483	123	0.475	0	1.035	0	0	0.317	0	0.00025	2006	1866	0.00521796
980	YDR004W	Verified	Established ORFs	yes	unchanged	0.153	2.98836	1383	0.276087	0	0.8755	0	0	0.389	0	0	1980	1976	0.00300303
981	YDR005C	Verified	Established ORFs	yes	decreased	0.308	2.59876	1268	0.592405	0	0.8795	0	0	0.367	0	0	1986	0	0.0026324
982	YDR006C	Verified	Established ORFs	no	NA	NA	1.61462	2706	0.493896	0	0.9358	0	0	0.386	0	3.33e-05	1954	1954	0.00405319
983	YDR007W	Verified	Established ORFs	yes	unchanged	0.29	3.49971	675	0.191964	1	0.9587	0	0	0.421	0	0	1984	1932	0.00234493
984	YDR008C	Dubious	Emerging ORFs	no	NA	NA	0.24059	351	0.594828	1	NA	1	1	0.394	0.181034	0.191121	1992	1982	0.00266175
985	YDR009W	Verified	Established ORFs	yes	decreased	-0.028	-0.403467	1563	0.075	0	1.0222	0	0	0.414	0	9.62e-05	1948	1803	0.00324713
986	YDR010C	Dubious	Emerging ORFs	no	NA	NA	-1.16155	333	0.127273	0	1.0435	0	0	0.491	0	0.021	896	181	0.00567309
987	YDR011W	Verified	Established ORFs	no	NA	NA	1.89867	4506	0.201865	0	0.9972	12	13	0.396	0.175217	0.172065	1956	1929	0.00281849
988	YDR012W	Verified	Established ORFs	yes	decreased	-0.546	3.2176	1089	0.39779	0	1.0355	0	0	0.483	0	0.00292818	240	240	0.00255963
989	YDR013W	Verified	Established ORFs	yes	unchanged	0.043	2.90685	627	0.158654	0	0.6899	0	0	0.351	0	0	2008	2008	0.00224616
990	YDR014W	Verified	Established ORFs	yes	decreased	NA	1.50984	1944	0.49459	0	0.9925	0	0	0.334	0	0	1934	1932	0.00533966
991	YDR014W-A	Verified	Established ORFs	no	NA	NA	-1.00786	489	0.895062	1	NA	0	0	0.422	0	0	2004	2003	0.0056073
992	YDR016C	Verified	Established ORFs	yes	unchanged	-0.415	3.76813	285	0.37234	0	0.76345	0	0	0.394	0	0.000106383	2012	2012	0.00339236
993	YDR017C	Verified	Established ORFs	no	NA	NA	2.44764	3153	0.677143	0	NA	0	0	0.383	0	3.81e-05	1960	1960	0.00378495
994	YDR018C	Uncharacterized	Established ORFs	yes	increased	1.008	-1.01611	1191	0.118687	0	1.0108	4	4	0.377	0.189394	0.213763	1976	60	0.00601852
995	YDR019C	Verified	Established ORFs	yes	decreased	-0.18	4.41217	1203	0.0925	0	1.0248	0	0	0.412	0	0.005	1990	1987	0.0031885
996	YDR020C	Uncharacterized	Established ORFs	yes	unchanged	-0.077	2.81307	699	0.12931	0	1.0345	0	0	0.369	0	0.0262931	2014	2014	0.00228143
997	YDR021W	Verified	Established ORFs	yes	decreased	0.823	2.98021	1200	0.185464	0	0.598667	0	0	0.353	0	2.51e-05	2014	2014	0.00129495
998	YDR022C	Verified	Established ORFs	yes	unchanged	-0.07	1.88479	591	0.622449	0	1.0115	0	0	0.367	0	0	2008	2001	0.00348782
999	YDR023W	Verified	Established ORFs	yes	unchanged	0.17	4.76485	1389	0.324675	0	NA	0	0	0.38	0	0.00164502	2004	2004	0.00142459
1000	YDR024W	Dubious	Emerging ORFs	no	NA	NA	1.57712	486	0.378882	0	0.766	0	0	0.416	0	6.21e-05	1828	1698	0.00384671
1001	YDR025W	Verified	Established ORFs	yes	unchanged	NA	4.08237	810	0.333333	0	0.6085	0	0	0.444	0	0.00025641	1846	0	0.00194769
1002	YDR026C	Verified	Established ORFs	yes	unchanged	0.215	2.29998	1713	0.582456	0	1.0275	0	0	0.388	0	0	1994	1993	0.0023931
1003	YDR027C	Verified	Established ORFs	yes	unchanged	-0.205	1.9452	2670	0.366704	0	NA	0	0	0.373	0	2.25e-05	1990	1987	0.0021928
1004	YDR028C	Verified	Established ORFs	yes	decreased	-1.257	2.11142	3045	0.837278	0	NA	0	0	0.391	0	0	1972	1937	0.00277448
1005	YDR029W	Dubious	Emerging ORFs	no	NA	0.063	-2.27303	315	0.134615	0	1.007	2	2	0.34	0.375	0.399135	2018	1977	0.00188993
1006	YDR030C	Verified	Established ORFs	yes	unchanged	-0.534	1.43175	1521	0.389328	0	1.0348	0	0	0.369	0	1.98e-05	1992	1982	0.00366856
1007	YDR031W	Verified	Established ORFs	no	NA	NA	2.4177	366	0.479339	0	1.0245	0	0	0.35	0	0	2014	2013	0.00425626
1008	YDR032C	Verified	Established ORFs	yes	unchanged	0.044	4.03385	597	0.20202	0	1.015	0	0	0.468	0	0.000707071	1988	1988	0.00477093
1009	YDR033W	Verified	Established ORFs	yes	unchanged	-0.015	4.41721	963	0.203125	0	1.0288	7	7	0.399	0.446875	0.470906	2002	1995	0.0030476
1010	YDR034C	Verified	Established ORFs	yes	unchanged	-1.964	2.14347	2373	0.45443	0	NA	0	0	0.361	0	7.59e-05	1942	1940	0.00391199
1011	YDR034C-A	Uncharacterized	Established ORFs	no	NA	NA	-1.70375	177	0.189655	0	1	1	0	0.287	0	0.330172	1156	1154	0.00693672
1012	YDR034W-B	Uncharacterized	Established ORFs	yes	unchanged	NA	0.228728	156	0.568627	0	1.0055	0	0	0.425	0	0.000588235	1990	1987	0.00937223
1013	YDR035W	Verified	Established ORFs	yes	unchanged	-0.059	3.43595	1113	0.245946	0	1.0035	0	0	0.418	0	0	1578	1322	0.00934432
1014	YDR036C	Verified	Established ORFs	yes	unchanged	-0.101	1.88206	1503	0.228	0	1.0047	0	0	0.395	0	0.00186	1312	1308	0.00544289
1015	YDR037W	Verified	Established ORFs	yes	unchanged	0.205	4.33935	1776	0.335025	0	0.923267	0	0	0.407	0	3.38e-05	1246	1220	0.014369
1016	YDR038C	Verified	Established ORFs	yes	decreased	NA	-1.21066	3276	0.253896	0	0.995	10	10	0.415	0.186068	0.196929	82	82	0.00126588
1017	YDR039C	Verified	Established ORFs	no	NA	NA	-6.90776	3276	0.247479	0	NA	10	10	0.415	0.183318	0.196929	92	92	4.07e-05
1018	YDR040C	Verified	Established ORFs	yes	unchanged	-0.09	-0.638659	3276	0.230064	0	0.9605	10	10	0.414	0.183318	0.196975	0	0	0.00670543
1019	YDR041W	Verified	Established ORFs	yes	unchanged	0.28	3.67964	612	0.344828	0	0.747	0	0	0.397	0	0.000147783	2006	2005	0.00292282
1020	YDR042C	Uncharacterized	Established ORFs	yes	unchanged	0.452	2.07932	603	0.285	0	1.01	0	2	0.35	0.185	0.12695	2002	1946	0.00457026
1021	YDR043C	Verified	Established ORFs	yes	unchanged	-0.287	2.53607	696	0.688312	0	0.957	0	0	0.371	0	8.66e-05	2012	2012	0.0026211
1022	YDR044W	Verified	Established ORFs	yes	unchanged	NA	3.20632	987	0.265244	0	0.888167	0	0	0.443	0	3.05e-05	2008	2008	0.00202213
1023	YDR045C	Verified	Established ORFs	yes	unchanged	0.362	4.09611	333	0.118182	0	0.682367	0	0	0.394	0	9.09e-05	2020	2020	0.000842973
1024	YDR046C	Verified	Established ORFs	yes	decreased	0.209	3.07024	1815	0.240066	0	0.9782	12	12	0.416	0.400662	0.423179	1992	1955	0.00362176
1025	YDR047W	Verified	Established ORFs	no	NA	NA	3.23927	1089	0.0773481	0	0.897	0	0	0.441	0	0.00629834	1948	1945	0.00232076
1026	YDR048C	Dubious	Emerging ORFs	no	NA	NA	-1.25878	315	0.365385	1	0.9705	1	2	0.333	0.375	0.233173	1934	1891	0.00364126
1027	YDR049W	Uncharacterized	Established ORFs	yes	unchanged	0.058	1.98197	1899	0.582278	1	0.858	0	0	0.394	0	0.00147152	1968	1968	0.00440481
1028	YDR050C	Verified	Established ORFs	yes	unchanged	0.223	6.95053	747	0.145161	0	0.9741	0	0	0.445	0	4.03e-05	2002	2002	0.00161619
1029	YDR051C	Uncharacterized	Established ORFs	yes	unchanged	-0.474	3.28046	1005	0.263473	0	0.9792	0	0	0.39	0	0.000239521	1972	1970	0.00489195
1030	YDR052C	Verified	Established ORFs	no	NA	NA	1.97519	2115	0.644886	1	0.67006	0	0	0.38	0	0.00126421	1940	1938	0.00361403
1031	YDR054C	Verified	Established ORFs	yes	unchanged	-0.221	2.88614	888	0.647458	0	0.8331	0	0	0.414	0	0.000135593	1980	1980	0.00324599
1032	YDR055W	Verified	Established ORFs	yes	decreased	-0.38	3.26002	1335	0.506757	0	1.038	0	0	0.415	0	0.0184234	1964	1936	0.00230856
1033	YDR056C	Uncharacterized	Established ORFs	yes	unchanged	0.231	3.34396	618	0.360976	0	0.9872	0	0	0.397	0	0.00731707	1984	1983	0.00531142
1034	YDR057W	Verified	Established ORFs	yes	unchanged	0.059	2.15432	1629	0.267528	0	1.0435	0	0	0.371	0	0.0276015	1958	1933	0.00456748
1035	YDR058C	Verified	Established ORFs	yes	unchanged	0.21	1.90821	981	0.190184	0	0.988	0	0	0.366	0	0.00242331	1956	1926	0.00378832
1036	YDR059C	Verified	Established ORFs	yes	unchanged	NA	1.39896	537	0.310811	0	1.0063	0	0	0.421	0	0.000472973	1920	0	0.0027847
1037	YDR060W	Verified	Established ORFs	yes	decreased	0.392	2.75022	3078	0.545366	0	0.6941	0	1	0.373	0.017561	0.000243902	1954	1952	0.00422113
1038	YDR061W	Uncharacterized	Established ORFs	yes	decreased	0.35	2.95126	1620	0.150278	0	0.9983	0	0	0.408	0	1.86e-05	1980	1963	0.00368179
1039	YDR062W	Verified	Established ORFs	yes	decreased	-0.297	3.42664	1686	0.190731	0	0.53675	0	2	0.398	0.0659537	0.0543494	1990	1990	0.00373475
1040	YDR063W	Uncharacterized	Established ORFs	yes	unchanged	-0.283	2.80892	450	0.583893	0	0.9815	0	0	0.389	0	0	2008	2007	0.00420468
1041	YDR064W	Verified	Established ORFs	yes	unchanged	NA	6.07215	995	0.231788	0	0.7496	0	0	0.428	0	0	1846	0	0.00502461
1042	YDR065W	Uncharacterized	Established ORFs	yes	decreased	-0.19	2.23431	1098	0.306849	0	0.512	0	0	0.351	0	0	1982	1982	0.00329608
1043	YDR066C	Uncharacterized	Established ORFs	yes	decreased	-0.943	1.89777	591	0.0867347	0	1.0308	0	0	0.369	0	0	1980	1880	0.00780748
1044	YDR067C	Uncharacterized	Established ORFs	yes	unchanged	0.947	3.24805	675	0.330357	0	1.0195	0	0	0.35	0	0.000446429	2010	1992	0.00225096
1045	YDR068W	Verified	Established ORFs	yes	decreased	-0.308	3.07107	933	0.790323	0	0.9455	0	0	0.371	0	0	1982	1981	0.0069992
1046	YDR069C	Verified	Established ORFs	yes	unchanged	0.142	0.505612	2781	0.480562	0	0.65325	0	0	0.355	0	0.0037149	1982	1980	0.00392842
1047	YDR070C	Uncharacterized	Established ORFs	yes	unchanged	0.083	0.182322	282	1	0	1.0278	0	0	0.427	0	0	2014	2006	0.00547737
1048	YDR071C	Verified	Established ORFs	yes	unchanged	-0.042	4.44205	576	0.209424	0	0.9788	0	0	0.37	0	0	2012	2012	0.00243557
1049	YDR072C	Verified	Established ORFs	yes	unchanged	0.052	2.74791	1584	0.208729	0	0.9892	8	8	0.404	0.311195	0.334592	1962	1922	0.00596497
1050	YDR073W	Verified	Established ORFs	yes	unchanged	0.759	1.77783	510	0.668639	0	1.0357	0	0	0.408	0	0.000177515	640	561	0.00246054
1051	YDR074W	Verified	Established ORFs	yes	decreased	-0.539	2.06217	2691	0.241071	0	0.663	0	0	0.397	0	1.12e-05	1968	1968	0.00502791
1052	YDR075W	Verified	Established ORFs	yes	decreased	0.192	2.65781	927	0.0551948	0	0.9985	0	0	0.369	0	0.000454545	1998	1990	0.00526257
1053	YDR076W	Verified	Established ORFs	no	NA	NA	0.883354	1221	0.362069	0	0.8565	0	0	0.373	0	0.000147783	1972	1970	0.00700147
1054	YDR077W	Verified	Established ORFs	yes	decreased	-0.24	4.0592	1017	0.940828	0	0.9892	0	0	0.469	0	0.00224852	192	188	0.00464325
1055	YDR078C	Verified	Established ORFs	yes	unchanged	-0.263	2.48123	672	0.152466	0	1.016	0	0	0.344	0	0.00304933	2010	2010	0.00309755
1056	YDR079C-A	Verified	Established ORFs	yes	unchanged	1.568	2.9873	219	0.25	0	NA	0	0	0.38	0	0	2010	1953	0.00367805
1057	YDR079W	Verified	Established ORFs	yes	decreased	0.572	2.26571	336	0.522523	0	0.7905	0	1	0.357	0.162162	0.14991	2020	2018	0.000687288
1058	YDR080W	Verified	Established ORFs	yes	unchanged	0.062	1.47773	2979	0.247984	0	0.5993	0	0	0.346	0	0.000544355	1746	1682	0.00428761
1059	YDR081C	Verified	Established ORFs	yes	decreased	-0.829	1.78373	2778	0.507027	0	0.6495	0	0	0.366	0	0	1968	1967	0.00441223
1060	YDR082W	Verified	Established ORFs	no	NA	NA	2.77502	1485	0.208502	0	0.782867	0	0	0.37	0	0.00238866	1948	1948	0.00725941
1061	YDR083W	Verified	Established ORFs	no	NA	0.371	3.16421	1179	0.543367	0	0.6915	0	0	0.36	0	0.000714286	1988	1964	0.00317013
1062	YDR084C	Verified	Established ORFs	yes	decreased	0.518	2.81535	600	0.125628	0	1.0517	3	3	0.397	0.306533	0.323719	1994	1991	0.00717611
1063	YDR085C	Verified	Established ORFs	yes	decreased	-0.672	0.690644	1863	0.787097	0	1.0108	0	0	0.382	0	0	1974	1959	0.00771272
1064	YDR086C	Verified	Established ORFs	yes	unchanged	0.071	4.63278	243	0.35	0	1.0059	1	1	0.396	0.225	0.278875	2020	2020	0.00154818
1065	YDR087C	Verified	Established ORFs	yes	unchanged	-0.388	4.14545	837	0.330935	0	0.502567	0	0	0.391	0	3.6e-05	1992	1992	0.00361404
1066	YDR088C	Verified	Established ORFs	yes	unchanged	0.373	2.53979	1149	0.955497	0	0.6742	0	0	0.377	0	0	1976	1970	0.00475615
1067	YDR089W	Uncharacterized	Established ORFs	no	NA	NA	1.9321	2610	0.40046	0	1.0048	3	3	0.357	0.0863061	0.0793786	1982	1980	0.00434329
1068	YDR090C	Uncharacterized	Established ORFs	yes	unchanged	0.751	2.49197	933	0.216129	0	1.018	6	7	0.401	0.470968	0.461097	1994	1989	0.00303007
1069	YDR091C	Verified	Established ORFs	yes	decreased	NA	3.48281	1827	0.231908	0	0.8216	0	0	0.374	0	0.000378289	1996	1996	0.00179382
1070	YDR092W	Verified	Established ORFs	yes	decreased	0.036	2.55792	730	0.366013	0	0.958	0	0	0.425	0	6.54e-05	1986	0	0.00619565
1071	YDR093W	Verified	Established ORFs	no	NA	NA	0.703098	4839	0.358561	1	1.0208	9	10	0.413	0.122208	0.129739	1942	1932	0.00389906
1072	YDR095C	Dubious	Emerging ORFs	no	NA	NA	-6.90776	411	0.463235	1	1.03	0	0	0.49	0	0.000882353	1976	1139	0.00571783
1073	YDR096W	Verified	Established ORFs	yes	decreased	-4.088	0.117783	2685	0.709172	0	0.9917	0	0	0.373	0	3.36e-05	1960	1947	0.00356702
1074	YDR097C	Verified	Established ORFs	yes	decreased	0.062	0.951658	3729	0.333333	0	0.989	0	0	0.378	0	4.03e-05	1950	1902	0.00506797
1075	YDR098C	Verified	Established ORFs	yes	decreased	NA	3.69848	858	0.364912	0	1.0088	0	0	0.395	0	3.51e-05	2006	2006	0.00181591
1076	YDR099W	Verified	Established ORFs	yes	unchanged	0.006	2.52252	1648	0.695971	0	0.9945	0	0	0.4	0	0	1686	1634	0.00275327
1077	YDR100W	Verified	Established ORFs	yes	unchanged	-0.245	3.39464	432	0.20979	0	1.0357	3	4	0.387	0.538462	0.525315	1966	1966	0.000964495
1078	YDR101C	Verified	Established ORFs	yes	unchanged	-0.029	3.36957	1782	0.254637	0	0.7837	0	0	0.39	0	1.69e-05	1986	1986	0.00262707
1079	YDR102C	Dubious	Emerging ORFs	no	NA	NA	-0.334075	333	0.109091	0	1.0205	0	0	0.352	0	0.0642727	1900	1706	0.0047678
1080	YDR103W	Verified	Established ORFs	yes	decreased	-4.823	1.81287	2754	0.515812	0	NA	0	0	0.372	0	0	1974	1970	0.00582901
1081	YDR104C	Verified	Established ORFs	yes	unchanged	-0.094	0.814922	3738	0.349398	0	0.96	0	1	0.377	0.0144578	0.00264257	1968	1939	0.00327047
1082	YDR105C	Verified	Established ORFs	yes	unchanged	0.163	2.39179	1422	0.173362	0	1.0102	10	10	0.402	0.418605	0.459239	1996	1992	0.00222802
1083	YDR106W	Verified	Established ORFs	yes	unchanged	0.449	0.542906	855	0.0950704	0	1.009	0	0	0.363	0	3.52e-05	1984	1982	0.00700371
1084	YDR107C	Uncharacterized	Established ORFs	yes	decreased	-0.489	1.05605	2019	0.123512	0	1.003	9	9	0.384	0.308036	0.307009	1970	1953	0.00337738
1085	YDR108W	Verified	Established ORFs	yes	unchanged	NA	1.83162	2097	0.267908	0	0.8758	0	0	0.372	0	0.00012894	1908	1908	0.00446356
1086	YDR109C	Uncharacterized	Established ORFs	yes	decreased	0.472	1.55096	2148	0.285315	0	1.0195	0	0	0.406	0	0.000475524	1864	1814	0.00513982
1087	YDR110W	Verified	Established ORFs	yes	decreased	-2.623	2.55451	1701	0.466431	0	1.0205	0	0	0.376	0	0.000636042	1976	1953	0.00273229
1088	YDR111C	Uncharacterized	Established ORFs	yes	unchanged	-0.705	2.15952	1524	0.185404	1	1.03	0	0	0.423	0	7.89e-05	1980	1956	0.003219
1089	YDR112W	Dubious	Emerging ORFs	no	NA	NA	-1.52326	309	0.196078	1	1.0165	2	2	0.392	0.421569	0.428039	2002	1965	0.00518218
1090	YDR113C	Verified	Established ORFs	yes	decreased	-2.964	1.82841	1122	0.97319	0	0.985233	0	0	0.405	0	0	1986	1896	0.00572364
1091	YDR114C	Uncharacterized	Emerging ORFs	no	NA	NA	0.0430595	303	0.03	1	NA	1	1	0.377	0.18	0.2622	1432	1096	0.0154952
1092	YDR115W	Uncharacterized	Established ORFs	yes	unchanged	0.512	3.77934	318	1	1	NA	0	0	0.429	0	0.000857143	1992	1992	0.00465213
1093	YDR116C	Verified	Established ORFs	yes	unchanged	-0.078	2.23858	858	0.410526	0	0.8053	0	0	0.416	0	0	2006	2005	0.00282633
1094	YDR117C	Verified	Established ORFs	yes	unchanged	NA	1.88373	1698	0.353982	0	0.9867	0	0	0.371	0	0.000566372	1986	1978	0.00458791
1095	YDR118W	Verified	Established ORFs	no	NA	NA	1.92585	1959	0.142638	1	0.97295	0	0	0.354	0	9.2e-05	1980	1967	0.00589216
1096	YDR118W-A	Dubious	Emerging ORFs	no	NA	NA	1.77614	117	0.763158	1	NA	0	0	0.404	0	0	2014	1736	0.00820094
1097	YDR119W	Uncharacterized	Established ORFs	yes	decreased	-0.713	3.08049	2307	0.351562	0	0.994	14	14	0.386	0.382812	0.393047	1966	1257	0.00651486
1098	YDR119W-A	Uncharacterized	Established ORFs	no	NA	NA	1.4938	201	0.166667	0	NA	1	1	0.444	0.30303	0.29697	2020	2018	0.00146173
1099	YDR120C	Verified	Established ORFs	yes	decreased	NA	3.48437	1713	0.294737	0	0.993	0	0	0.406	0	0	1972	1964	0.00592203
1100	YDR121W	Verified	Established ORFs	yes	unchanged	0.058	2.97838	591	0.622449	0	1.0168	0	0	0.425	0	0.000969388	2000	1948	0.00377141
1101	YDR122W	Verified	Established ORFs	yes	decreased	NA	0.936877	3195	0.62688	0	1.0402	0	0	0.412	0	2.82e-05	1936	1932	0.00595753
1102	YDR123C	Verified	Established ORFs	yes	unchanged	0.463	1.98142	915	0.779605	0	0.6755	0	0	0.435	0	0	1282	1282	0.00472113
1103	YDR124W	Uncharacterized	Established ORFs	yes	decreased	-1.102	0.681581	975	0.453704	0	1.0023	0	0	0.378	0	3.09e-05	1466	1427	0.00617766
1104	YDR125C	Verified	Established ORFs	yes	decreased	-0.068	0.838545	1362	0.203091	0	0.99	0	0	0.355	0	0.000220751	1978	1777	0.00467225
1105	YDR126W	Verified	Established ORFs	yes	unchanged	0.217	1.11972	1011	0.0863095	0	0.8225	5	4	0.402	0.235119	0.323423	2004	2004	0.00441355
1106	YDR127W	Verified	Established ORFs	no	NA	NA	1.66393	4767	0.120907	0	0.8675	0	0	0.402	0	0.0015932	1972	1971	0.00268813
1107	YDR128W	Uncharacterized	Established ORFs	yes	decreased	-0.52	1.09861	3447	0.342335	0	0.787	0	0	0.392	0	8.71e-06	1956	1950	0.00509582
1108	YDR129C	Verified	Established ORFs	no	NA	NA	3.68795	2040	0.249221	0	0.5335	0	0	0.403	0	3.12e-05	1968	0	0.00437344
1109	YDR130C	Verified	Established ORFs	yes	decreased	-0.462	2.61396	876	0.972509	0	1.032	0	0	0.394	0	0	2000	2000	0.00656931
1110	YDR131C	Uncharacterized	Established ORFs	yes	decreased	-0.165	1.87149	1671	0.131295	0	1.0195	0	0	0.356	0	0.00118705	1952	1937	0.00935142
1111	YDR132C	Uncharacterized	Established ORFs	yes	decreased	-0.81	1.51271	1488	0.272727	0	1.0128	0	0	0.364	0	0.00020202	1984	1965	0.00490336
1112	YDR133C	Dubious	Emerging ORFs	yes	unchanged	0.919	5.68639	336	0.441441	0	1.017	1	1	0.411	0.216216	0.18036	1332	1291	0.0041681
1113	YDR135C	Verified	Established ORFs	yes	unchanged	-0.366	2.02999	4548	0.173597	0	1.0137	14	16	0.381	0.229043	0.209142	1824	1824	0.00294268
1114	YDR136C	Dubious	Emerging ORFs	no	NA	NA	-1.65548	573	0.157895	1	NA	1	2	0.381	0.210526	0.125579	614	26	0.00384064
1115	YDR137W	Verified	Established ORFs	yes	decreased	-0.317	2.56441	1992	0.399698	1	0.703	0	0	0.365	0	0.000196078	1990	1984	0.00346133
1116	YDR138W	Verified	Established ORFs	yes	unchanged	0.903	1.77343	2259	0.368351	0	NA	0	0	0.365	0	0.00018617	2002	2000	0.00275955
1117	YDR139C	Verified	Established ORFs	no	NA	NA	3.98351	307	0.415584	0	0.9865	0	0	0.39	0	0	2012	0	0.00232963
1118	YDR140W	Verified	Established ORFs	yes	unchanged	0.86	2.42409	666	0.0723982	0	NA	0	0	0.394	0	0.00570136	2008	2008	0.00288945
1119	YDR141C	Verified	Established ORFs	no	NA	NA	0.655445	5097	0.164311	0	0.7917	0	1	0.361	0.0100118	0.000465253	1980	1975	0.00196668
1120	YDR142C	Verified	Established ORFs	yes	decreased	-0.197	2.01277	1128	0.0773333	0	0.9727	0	0	0.395	0	0.00016	2000	1991	0.00246672
1121	YDR143C	Verified	Established ORFs	yes	decreased	-0.53	1.28813	1833	0.872131	0	1.0477	0	0	0.434	0	0	1980	1973	0.00234297
1122	YDR144C	Verified	Established ORFs	yes	unchanged	0.639	2.18335	1791	0.377517	0	0.994	0	0	0.409	0	0.000838926	1976	1935	0.00409603
1123	YDR145W	Verified	Established ORFs	yes	decreased	0.049	2.50144	1620	0.792208	0	0.54041	0	0	0.397	0	0	722	462	0.0031044
1124	YDR146C	Verified	Established ORFs	no	NA	NA	1.68621	2130	0.808181	0	0.9198	0	0	0.381	0	0	1986	1982	0.00364879
1125	YDR147W	Verified	Established ORFs	yes	unchanged	NA	2.60476	1605	0.297753	0	0.9795	0	0	0.36	0	1.87e-05	1994	1994	0.00224476
1126	YDR148C	Verified	Established ORFs	yes	unchanged	0.077	1.99061	1392	0.49676	0	0.9945	0	0	0.431	0	0.000172786	1996	1992	0.00228254
1127	YDR150W	Verified	Established ORFs	no	NA	NA	0.312619	8247	0.66885	1	0.8615	0	0	0.383	0	1.09e-05	20	20	0.0038317
1128	YDR151C	Verified	Established ORFs	yes	decreased	-3.783	2.69807	978	0.766154	0	0.9957	0	0	0.382	0	0	2008	2006	0.0045039
1129	YDR152W	Verified	Established ORFs	yes	unchanged	0.019	3.33153	798	0.65283	0	1.0285	0	0	0.406	0	0	2006	1997	0.00213231
1130	YDR153C	Verified	Established ORFs	yes	decreased	-0.691	2.25895	1236	0.664234	0	0.96	0	0	0.404	0	0.000194647	1988	1987	0.00314366
1131	YDR154C	Dubious	Emerging ORFs	no	NA	NA	5.79987	351	0.327586	1	1.03	0	0	0.431	0	0.035431	2020	2000	0.00109161
1132	YDR155C	Verified	Established ORFs	yes	unchanged	-0.028	5.76162	489	0.364198	1	1.0077	0	0	0.486	0	0	2020	2020	0.000612127
1133	YDR156W	Verified	Established ORFs	yes	unchanged	-0.052	2.20882	414	0.729927	1	0.8662	0	0	0.511	0	0	2014	2010	0.00288406
1134	YDR157W	Dubious	Emerging ORFs	no	NA	NA	1.6525	402	0.135338	1	0.999	0	0	0.331	0	0.0248872	1578	1151	0.00664097
1135	YDR158W	Verified	Established ORFs	yes	unchanged	-0.145	4.75965	1098	0.134247	0	0.871	0	0	0.433	0	0.0408493	2002	2002	0.00209673
1136	YDR159W	Verified	Established ORFs	yes	decreased	-3.806	1.41488	3906	0.532667	0	0.5647	0	0	0.356	0	3.84e-05	1972	1970	0.00370829
1137	YDR160W	Verified	Established ORFs	yes	unchanged	NA	1.32096	2559	0.254695	0	1.0365	12	12	0.387	0.286385	0.304648	1864	1863	0.00512403
1138	YDR161W	Uncharacterized	Established ORFs	yes	unchanged	0.269	3.3683	1164	0.351421	0	0.904	0	0	0.394	0	0	2008	2007	0.00344681
1139	YDR162C	Verified	Established ORFs	yes	decreased	NA	2.96005	711	0.512712	0	0.7477	0	0	0.397	0	0	2014	1927	0.00242192
1140	YDR163W	Verified	Established ORFs	yes	unchanged	0.129	2.49006	528	1	0	0.992	0	0	0.417	0	0	2010	2003	0.00476057
1141	YDR164C	Verified	Established ORFs	yes	unchanged	-0.387	1.52627	2175	0.262431	0	0.8826	0	0	0.369	0	0.000151934	2000	1992	0.002181
1142	YDR165W	Verified	Established ORFs	yes	unchanged	0.39	3.54052	1335	0.25	0	0.9663	0	0	0.354	0	2.25e-05	1938	1933	0.00358815
1143	YDR166C	Verified	Established ORFs	yes	decreased	NA	1.19362	2916	0.354274	0	0.919733	0	0	0.341	0	5.15e-05	1992	1988	0.00269647
1144	YDR167W	Verified	Established ORFs	yes	unchanged	-0.514	3.25359	621	0.616505	0	0.6195	0	0	0.432	0	0	2016	2014	0.000928505
1145	YDR168W	Verified	Established ORFs	yes	unchanged	0.041	3.22938	1521	0.711462	0	0.90326	0	0	0.357	0	0	2010	2001	0.00191501
1146	YDR169C	Verified	Established ORFs	yes	decreased	-1.285	1.05012	1542	0.875244	0	0.9692	0	0	0.414	0	0	1992	1966	0.00368274
1147	YDR169C-A	Uncharacterized	Emerging ORFs	yes	unchanged	0.233	-1.7487	150	1	0	0.998	0	0	0.429	0	0.000204082	578	33	0.00182685
1148	YDR170C	Verified	Established ORFs	no	NA	NA	1.50386	6030	0.373818	0	0.797767	0	0	0.38	0	1.49e-05	1530	1459	0.0026325
1149	YDR171W	Verified	Established ORFs	yes	decreased	0.127	1.31265	1128	0.730667	0	1	0	0	0.439	0	0	1998	1997	0.00391727
1150	YDR172W	Verified	Established ORFs	yes	decreased	-0.41	3.76818	2058	0.470073	0	0.66675	0	0	0.414	0	8.76e-05	1960	1955	0.00294965
1151	YDR173C	Verified	Established ORFs	yes	unchanged	0.101	2.12034	1068	0.411268	0	NA	0	0	0.386	0	0	1476	1458	0.00266363
1152	YDR174W	Verified	Established ORFs	yes	unchanged	0.108	4.49884	741	0.703252	0	0.497	0	0	0.436	0	0	2002	1999	0.00224359
1153	YDR175C	Verified	Established ORFs	yes	decreased	1.371	2.91371	960	0.517241	0	NA	0	0	0.395	0	0	2006	2002	0.0025239
1154	YDR176W	Verified	Established ORFs	no	NA	NA	2.03156	2109	0.782051	0	0.345	0	0	0.386	0	0	1972	1959	0.00320217
1155	YDR177W	Verified	Established ORFs	yes	decreased	0.298	4.0833	648	0.255814	0	0.9715	0	0	0.417	0	0.000465116	2008	2008	0.00252387
1156	YDR178W	Verified	Established ORFs	yes	unchanged	0.307	1.65192	546	0.337017	0	0.989	2	3	0.433	0.314917	0.217072	2000	1992	0.00295783
1157	YDR179C	Verified	Established ORFs	yes	decreased	-0.447	2.36217	489	0.216049	0	0.9805	0	0	0.319	0	0	2014	2010	0.0023952
1158	YDR179W-A	Uncharacterized	Established ORFs	yes	decreased	NA	2.40388	1392	0.241901	0	0.9938	0	0	0.342	0	8.64e-05	1998	1966	0.0050765
1159	YDR180W	Verified	Established ORFs	no	NA	NA	0.711969	4482	0.175486	0	0.841	0	1	0.347	0.0127261	0.00407903	1972	1967	0.00288936
1160	YDR181C	Verified	Established ORFs	yes	decreased	0.409	2.18256	1446	0.835759	0	1.0272	0	0	0.375	0	0	1998	1928	0.00317741
1161	YDR182W	Verified	Established ORFs	no	NA	NA	2.09013	1476	0.264766	0	0.498	3	3	0.379	0.114053	0.129939	2010	2010	0.00187867
1162	YDR182W-A	Uncharacterized	Established ORFs	yes	decreased	NA	0.291923	204	0.164179	0	1.0285	1	0	0.373	0	0.31791	1950	1888	0.00231967
1163	YDR183C-A	Dubious	Emerging ORFs	no	NA	NA	2.88547	258	0.176471	1	NA	2	2	0.282	0.388235	0.483647	2008	1975	0.00120676
1164	YDR183W	Verified	Established ORFs	yes	unchanged	0.379	2.17827	693	0.473913	0	0.9953	0	0	0.359	0	0.000217391	2008	2008	0.00250983
1165	YDR184C	Verified	Established ORFs	yes	unchanged	0.03	2.82548	885	0.741497	1	0.9525	0	0	0.35	0	0	2004	2004	0.00293266
1166	YDR185C	Uncharacterized	Established ORFs	yes	unchanged	0.368	1.99606	540	0.128492	0	1.028	0	0	0.428	0	0.000111732	2002	2002	0.00245475
1167	YDR186C	Verified	Established ORFs	yes	unchanged	0.261	2.0884	2634	0.782212	0	0.9383	0	0	0.411	0	1.14e-05	1902	1891	0.00378904
1168	YDR187C	Dubious	Emerging ORFs	no	NA	NA	-6.90776	519	0.261628	1	NA	1	0	0.477	0	0.308198	1976	1965	0.00411184
1169	YDR188W	Verified	Established ORFs	yes	unchanged	-0.309	3.63093	1641	0.159341	1	0.793867	0	0	0.481	0	0.00010989	1950	1949	0.00346859
1170	YDR189W	Verified	Established ORFs	yes	decreased	-0.099	2.47839	2001	0.294294	0	0.8095	0	0	0.387	0	3e-05	1976	1973	0.00418724
1171	YDR190C	Verified	Established ORFs	no	NA	NA	3.84985	1392	0.181425	0	0.86255	0	0	0.407	0	0.000928726	1986	1986	0.00250788
1172	YDR191W	Verified	Established ORFs	yes	unchanged	-0.654	1.85645	1113	0.281081	0	0.9998	0	0	0.405	0	0.000594595	1890	1890	0.00412891
1173	YDR192C	Verified	Established ORFs	no	NA	NA	1.35041	1293	0.890698	1	0.9937	0	0	0.442	0	2.33e-05	1830	1804	0.00701384
1174	YDR193W	Dubious	Emerging ORFs	no	NA	NA	-6.90776	399	0.0909091	1	1.0165	0	1	0.439	0.159091	0.185606	2010	1995	0.0036006
1175	YDR194C	Verified	Established ORFs	no	NA	NA	3.13936	1995	0.343374	0	0.487	0	0	0.356	0	9.04e-05	1996	1994	0.00410873
1176	YDR194W-A	Uncharacterized	Emerging ORFs	yes	decreased	0.459	-6.90776	153	0.2	0	1.026	0	0	0.333	0	0.0002	2014	1846	0.00782183
1177	YDR195W	Verified	Established ORFs	yes	decreased	-0.408	2.54545	1602	0.716698	0	0.508	0	0	0.372	0	0	1496	1350	0.00372873
1178	YDR196C	Uncharacterized	Established ORFs	yes	unchanged	0.274	3.26301	726	0.211618	0	0.79784	0	1	0.383	0.0788382	0.0211203	2004	2004	0.00541411
1179	YDR197W	Verified	Established ORFs	yes	unchanged	-0.215	2.37667	1170	0.174807	0	0.7725	0	0	0.363	0	0.00092545	1992	1990	0.0055422
1180	YDR198C	Verified	Established ORFs	yes	unchanged	1.909	2.66771	1440	0.0814196	0	1.0148	0	0	0.363	0	0.000271399	1974	1972	0.00460596
1181	YDR199W	Dubious	Emerging ORFs	no	NA	NA	-6.90776	366	0.355372	1	0.9175	0	3	0.342	0.512397	0.357769	2018	1967	0.0055431
1182	YDR200C	Verified	Established ORFs	yes	unchanged	-1.133	1.35248	1815	0.645695	1	0.9715	0	1	0.371	0.0281457	0.0114073	1992	1991	0.0040718
1183	YDR201W	Verified	Established ORFs	yes	decreased	0.288	2.96687	498	0.878788	0	0.8488	0	0	0.402	0	0	2000	2000	0.00430154
1184	YDR202C	Verified	Established ORFs	yes	unchanged	-0.034	2.05566	1056	0.225071	1	0.9677	0	0	0.373	0	0.00019943	2008	2004	0.00233043
1185	YDR203W	Dubious	Emerging ORFs	no	NA	NA	-0.462035	318	0.257143	1	0.9785	0	0	0.387	0	0.104952	2020	2014	0.0017104
1186	YDR204W	Verified	Established ORFs	yes	unchanged	0.104	2.63856	1008	0.268657	0	0.799	0	1	0.438	0.0507463	0.0391045	1998	1953	0.00333658
1187	YDR205W	Verified	Established ORFs	yes	unchanged	NA	1.15278	2175	0.240331	0	1.0183	13	15	0.383	0.429558	0.39913	1980	1978	0.00434312
1188	YDR206W	Verified	Established ORFs	yes	unchanged	NA	2.82968	2655	0.410633	0	1.021	0	0	0.378	0	0.00460407	1952	1951	0.00442842
1189	YDR207C	Verified	Established ORFs	yes	unchanged	-0.151	0.8671	2511	0.971292	0	0.5235	0	0	0.445	0	0	1898	1890	0.0032885
1190	YDR208W	Verified	Established ORFs	no	NA	NA	1.79625	2340	0.555841	0	0.8767	0	0	0.385	0	0.000166881	1452	1446	0.00319245
1191	YDR209C	Dubious	Emerging ORFs	no	NA	NA	-2.79688	414	0.0583942	1	1.0335	0	1	0.387	0.167883	0.14219	2010	1952	0.00291804
1192	YDR211W	Verified	Established ORFs	yes	decreased	-0.64	3.25474	2139	0.29073	0	0.8822	0	0	0.371	0	0.000140449	1996	1996	0.00226649
1193	YDR212W	Verified	Established ORFs	yes	decreased	-1	3.64339	1680	0.194991	0	0.74465	0	0	0.399	0	8.94e-05	1996	1993	0.00411336
1194	YDR213W	Verified	Established ORFs	yes	decreased	-0.515	1.2692	2742	0.647317	0	1.0355	0	1	0.427	0.0230011	0.00261774	1960	1955	0.00309335
1195	YDR214W	Verified	Established ORFs	yes	unchanged	-0.141	3.13962	1053	0.408571	0	1.0448	0	0	0.441	0	0	1990	1978	0.00390284
1196	YDR215C	Dubious	Emerging ORFs	no	NA	NA	-2.84731	384	0.661417	0	1.017	0	1	0.52	0.15748	0.11	2010	937	0.00322469
1197	YDR216W	Verified	Established ORFs	no	NA	-1.438	-0.397497	3972	0.486772	0	1.0245	0	1	0.362	0.0143613	0.00359788	1948	1824	0.00433079
1198	YDR217C	Verified	Established ORFs	yes	decreased	-0.863	1.28896	3930	0.647823	0	0.982	0	0	0.37	0	0	1930	1865	0.00334859
1199	YDR218C	Verified	Established ORFs	yes	unchanged	-0.258	-0.346725	1272	0.41844	0	0.978	0	0	0.366	0	0	1994	1919	0.00443133
1200	YDR219C	Verified	Established ORFs	no	NA	NA	2.47123	1398	0.582796	0	0.9555	0	0	0.352	0	0	1998	1998	0.00301126
1201	YDR220C	Dubious	Emerging ORFs	no	NA	NA	1.46972	294	0.164948	0	1.024	0	0	0.357	0	0.0368041	1978	1965	0.00923394
1202	YDR221W	Verified	Established ORFs	yes	unchanged	NA	1.70874	2109	0.367521	0	1.026	0	0	0.393	0	0	1940	1932	0.00490137
1203	YDR222W	Uncharacterized	Established ORFs	yes	unchanged	0.163	1.78205	1248	0.248193	0	1.0132	0	0	0.368	0	0.00626506	1994	1989	0.00297008
1204	YDR223W	Verified	Established ORFs	no	NA	NA	0.629675	1404	0.687366	0	1.007	0	0	0.403	0	0	1924	1616	0.00585674
1205	YDR224C	Verified	Established ORFs	yes	unchanged	0.202	5.44353	396	0.618321	0	NA	0	0	0.412	0	0	1956	1945	0.00180345
1206	YDR225W	Verified	Established ORFs	yes	decreased	0.112	6.42929	399	0.363636	0	0.9432	0	0	0.432	0	0.00984849	2016	2016	0.000818032
1207	YDR226W	Verified	Established ORFs	yes	unchanged	0.418	5.22116	669	0.306306	0	0.62325	0	0	0.44	0	0	2002	2002	0.00184498
1208	YDR227W	Verified	Established ORFs	yes	decreased	-5.353	0.940398	4077	0.82106	0	NA	0	0	0.372	0	0	1544	1542	0.00398949
1209	YDR228C	Verified	Established ORFs	yes	decreased	NA	2.28737	1881	0.498403	0	0.74465	0	0	0.368	0	0.00351438	1460	1428	0.00352195
1210	YDR229W	Verified	Established ORFs	yes	decreased	-1.223	2.87345	1362	0.724062	0	0.993	0	0	0.426	0	2.21e-05	1996	1969	0.0033774
1211	YDR230W	Dubious	Established ORFs	no	NA	NA	-2.28278	348	0.243478	1	NA	0	0	0.461	0	0.00130435	2000	1997	0.00577506
1212	YDR231C	Verified	Established ORFs	yes	decreased	0.346	2.37565	618	0.595122	1	0.88325	0	2	0.476	0.170732	0.103854	1984	1984	0.00612683
1213	YDR232W	Verified	Established ORFs	yes	unchanged	0.339	2.25738	1647	0.275547	0	0.851233	0	0	0.471	0	0.00667883	1772	1761	0.00321583
1214	YDR233C	Verified	Established ORFs	yes	unchanged	0.154	3.86043	888	0.450847	0	1.0023	2	2	0.405	0.149153	0.153627	1988	1987	0.00481939
1215	YDR234W	Verified	Established ORFs	yes	unchanged	-0.272	2.59017	2082	0.223665	0	NA	0	0	0.45	0	0.00031746	1972	1967	0.00282127
1216	YDR235W	Verified	Established ORFs	yes	unchanged	0.131	2.7667	1635	0.163603	0	0.81095	0	0	0.333	0	0.000238971	1964	1963	0.00551195
1217	YDR236C	Verified	Established ORFs	yes	unchanged	-0.005	3.20498	657	0.059633	0	0.664033	1	0	0.387	0	0.0699083	1994	1992	0.0039346
1218	YDR237W	Verified	Established ORFs	yes	unchanged	0.162	2.91441	879	0.376712	0	NA	0	0	0.398	0	0	1998	1998	0.00301479
1219	YDR238C	Verified	Established ORFs	yes	unchanged	-0.46	2.87582	2922	0.248715	0	0.87435	0	0	0.388	0	0.000184995	1988	1987	0.00243205
1220	YDR239C	Verified	Established ORFs	no	NA	NA	1.2226	2364	0.988564	0	1.0385	0	0	0.399	0	0	1982	1982	0.00396948
1221	YDR240C	Verified	Established ORFs	yes	unchanged	-0.17	2.44893	1479	0.337398	1	0.819533	0	1	0.369	0.0487805	0.00918699	1994	1988	0.00303337
1222	YDR241W	Dubious	Emerging ORFs	no	NA	NA	1.35403	288	0.294737	1	NA	2	2	0.295	0.421053	0.354105	1892	1608	0.0079093
1223	YDR242W	Verified	Established ORFs	yes	decreased	0.393	1.56423	1650	0.278689	0	1.0152	0	0	0.389	0	0.00102004	1988	1977	0.00448761
1224	YDR243C	Verified	Established ORFs	yes	unchanged	-0.35	1.75354	1767	0.295918	0	0.8855	0	0	0.38	0	0.00156463	1992	1988	0.004407
1225	YDR244W	Verified	Established ORFs	yes	decreased	1.113	2.18874	1839	0.495098	0	0.8417	0	0	0.393	0	0.000130719	1980	1979	0.00365141
1226	YDR245W	Verified	Established ORFs	yes	unchanged	0.288	3.91749	1182	0.251908	0	0.5945	1	1	0.39	0.043257	0.0460051	2010	2010	0.00344396
1227	YDR246W	Verified	Established ORFs	no	NA	NA	1.21876	660	0.383562	0	0.799933	0	0	0.425	0	0.00447489	1998	1993	0.0034426
1228	YDR246W-A	Uncharacterized	Emerging ORFs	yes	decreased	0.66	-0.677274	201	0.469697	0	NA	0	0	0.48	0	0.0154545	1912	1876	0.00822044
1229	YDR247W	Verified	Established ORFs	no	NA	NA	0.0421012	1386	0.490239	0	1.005	0	0	0.393	0	0.000694143	1988	1900	0.00444261
1230	YDR248C	Uncharacterized	Established ORFs	yes	unchanged	NA	2.70912	582	0.165803	0	0.9633	0	0	0.382	0	0.015544	2014	1993	0.00184545
1231	YDR249C	Uncharacterized	Established ORFs	yes	unchanged	NA	2.51228	1122	0.284182	0	0.9647	0	0	0.361	0	0.00624665	1980	1980	0.00423076
1232	YDR250C	Dubious	Emerging ORFs	no	NA	NA	-0.964956	276	0.56044	0	0.998	1	1	0.421	0.208791	0.239011	1932	1895	0.00564759
1233	YDR251W	Verified	Established ORFs	yes	decreased	-4.812	1.58227	2493	0.583133	0	1.0192	0	0	0.376	0	3.61e-05	1964	1962	0.00439301
1234	YDR252W	Verified	Established ORFs	yes	unchanged	0.196	1.89762	450	0.583893	0	0.9802	0	0	0.396	0	0.000134228	2006	2005	0.00210913
1235	YDR253C	Verified	Established ORFs	yes	decreased	0.097	0.297137	576	0.617801	0	0.9913	0	0	0.372	0	0	2014	2013	0.00140565
1236	YDR254W	Verified	Established ORFs	yes	unchanged	0.845	1.51183	1377	0.196507	0	1.0055	0	0	0.352	0	0.000283843	1992	1984	0.00293512
1237	YDR255C	Verified	Established ORFs	yes	unchanged	0.6	0.384582	1266	0.375297	0	0.988	1	1	0.356	0.0498812	0.0461995	1974	1974	0.00556668
1238	YDR256C	Verified	Established ORFs	yes	decreased	-0.76	0.118672	1548	0.215534	0	1.0212	0	0	0.424	0	0	1956	1948	0.00308536
1239	YDR257C	Verified	Established ORFs	yes	decreased	0.425	2.70143	1485	0.261134	0	1.02	0	1	0.362	0.0425101	0.00062753	1984	1944	0.00387108
1240	YDR258C	Verified	Established ORFs	yes	decreased	1.367	1.80121	2436	0.307028	0	1.0125	0	0	0.389	0	1.23e-05	1948	1943	0.00432559
1241	YDR259C	Verified	Established ORFs	yes	decreased	1.103	0.0907544	1152	0.942559	0	0.9952	0	0	0.366	0	0	1914	1857	0.00790677
1242	YDR260C	Verified	Established ORFs	yes	decreased	-0.003	2.48956	513	0.464706	0	1.0205	0	0	0.447	0	0	1972	1966	0.00370557
1243	YDR261C	Verified	Established ORFs	yes	unchanged	-0.1	2.23098	1689	0.170819	0	1.016	0	1	0.4	0.0320285	0.0025089	1874	1737	0.0037599
1244	YDR262W	Uncharacterized	Established ORFs	yes	unchanged	NA	3.08886	819	0.323529	0	1.0407	0	0	0.391	0	0.0191176	1948	1945	0.00628223
1245	YDR263C	Verified	Established ORFs	yes	unchanged	0.13	0.544647	1293	0.197674	0	1.014	0	0	0.364	0	2.33e-05	1954	1927	0.00282436
1246	YDR264C	Verified	Established ORFs	no	NA	NA	3.18945	2295	0.209424	0	0.4005	5	6	0.4	0.158377	0.181558	1988	1987	0.00300175
1247	YDR265W	Verified	Established ORFs	yes	decreased	0.447	3.12659	1014	0.338279	0	0.8675	1	2	0.389	0.115727	0.112552	1990	1990	0.00411817
1248	YDR266C	Verified	Established ORFs	yes	unchanged	NA	2.13677	1920	0.561815	0	1.0527	0	0	0.385	0	0	1986	1984	0.00258278
1249	YDR267C	Verified	Established ORFs	yes	unchanged	1.707	3.04243	993	0.0757576	0	0.6712	0	0	0.42	0	0.000848485	2010	2010	0.00355375
1250	YDR268W	Verified	Established ORFs	yes	unchanged	-0.373	2.51762	1140	0.271768	0	0.307	0	0	0.392	0	0.000105541	2002	2002	0.00326229
1251	YDR270W	Verified	Established ORFs	no	NA	-0.376	0.611937	3015	0.0836653	1	1.0225	8	8	0.393	0.169323	0.171803	1976	1971	0.0038201
1252	YDR271C	Dubious	Emerging ORFs	no	NA	NA	-1.32051	372	0.178862	1	1.017	0	0	0.382	0	0.00105691	2000	1931	0.00544313
1253	YDR272W	Verified	Established ORFs	yes	decreased	NA	3.52235	825	0.240876	0	1.0035	0	0	0.398	0	0	1994	1972	0.00485456
1254	YDR273W	Verified	Established ORFs	yes	unchanged	-0.118	1.1026	1098	0.756164	0	1.0135	0	0	0.397	0	2.74e-05	1908	1842	0.00551563
1255	YDR274C	Dubious	Emerging ORFs	no	NA	NA	-2.60369	372	0.455285	0	0.9415	0	0	0.48	0	0.0834959	1990	1983	0.00431574
1256	YDR275W	Verified	Established ORFs	yes	decreased	-0.041	3.32583	708	0.468085	0	1.0153	1	1	0.387	0.0978723	0.100851	2006	1880	0.00372104
1257	YDR276C	Verified	Established ORFs	yes	unchanged	-0.17	4.60898	168	0.109091	0	0.89	2	2	0.418	0.727273	0.778545	2022	2022	0.00146267
1258	YDR277C	Verified	Established ORFs	yes	unchanged	-0.8	-0.567396	1302	0.575058	0	1.032	0	0	0.411	0	0	2004	2002	0.00318137
1259	YDR278C	Dubious	Established ORFs	no	NA	NA	-1.82635	318	0.304762	0	1.032	1	1	0.378	0.219048	0.214095	1874	1793	0.00719364
1260	YDR279W	Verified	Established ORFs	yes	unchanged	0.256	2.53584	1053	0.451429	0	0.9757	0	0	0.362	0	0.0002	1996	1992	0.00457883
1261	YDR280W	Verified	Established ORFs	yes	unchanged	0.19	3.79229	918	0.154098	0	0.9855	0	0	0.405	0	0.000131148	2002	2002	0.00249768
1262	YDR281C	Verified	Established ORFs	yes	unchanged	-0.203	3.48627	315	0.490385	0	0.9837	1	1	0.42	0.201923	0.222885	2016	2016	0.00303575
1263	YDR282C	Uncharacterized	Established ORFs	yes	unchanged	-0.683	2.31422	1245	0.379227	0	1.063	0	1	0.379	0.0507246	0.0336715	1994	1979	0.00235208
1264	YDR283C	Verified	Established ORFs	no	NA	NA	1.15751	4980	0.358047	0	0.945	0	0	0.361	0	4.22e-05	1968	1961	0.00255284
1265	YDR284C	Verified	Established ORFs	yes	unchanged	0.078	3.44703	870	0.17301	0	0.9915	5	6	0.4	0.384083	0.355571	2006	2006	0.00437495
1266	YDR285W	Verified	Established ORFs	yes	unchanged	-0.198	1.38529	2628	0.972571	0	1.0413	0	0	0.346	0	0	1992	1989	0.00471322
1267	YDR286C	Uncharacterized	Established ORFs	yes	unchanged	0.254	2.42992	345	0.149123	0	0.995	0	0	0.377	0	0	2016	2016	0.00247435
1268	YDR287W	Uncharacterized	Established ORFs	yes	unchanged	0.647	2.08368	879	0.123288	0	0.9953	0	0	0.406	0	0.00010274	1988	1983	0.00582098
1269	YDR288W	Verified	Established ORFs	yes	unchanged	0.236	3.13166	912	0.415842	0	0.67796	0	0	0.363	0	0.00257426	1994	1994	0.00628368
1270	YDR289C	Verified	Established ORFs	yes	unchanged	1.06	2.12597	1230	0.748166	1	0.9075	0	0	0.365	0	0	1772	702	0.00255608
1271	YDR290W	Dubious	Emerging ORFs	no	NA	NA	-2.20727	330	0.0642202	1	0.9025	1	1	0.324	0.229358	0.213211	1992	1865	0.000970948
1272	YDR291W	Uncharacterized	Established ORFs	yes	decreased	-0.68	1.43912	3234	0.23584	0	1.0122	0	0	0.379	0	0.000120706	1924	1921	0.00352614
1273	YDR292C	Verified	Established ORFs	yes	unchanged	-0.197	2.86391	1866	0.351047	0	0.659433	0	0	0.373	0	0.0241385	2002	2001	0.00298464
1274	YDR293C	Verified	Established ORFs	yes	decreased	-5.103	1.70183	3753	0.5336	0	0.9015	0	0	0.401	0	6.4e-05	1962	1952	0.00420987
1275	YDR294C	Verified	Established ORFs	yes	unchanged	0.055	2.36048	1770	0.147708	0	1.0095	0	2	0.417	0.0611205	0.0382173	1978	1977	0.00503291
1276	YDR295C	Verified	Established ORFs	yes	unchanged	0.356	1.86222	2025	0.54451	0	0.6955	0	0	0.375	0	1.48e-05	1980	1979	0.00654736
1277	YDR296W	Verified	Established ORFs	yes	unchanged	0.006	2.54451	681	0.225664	0	0.373	0	0	0.462	0	0	1994	1989	0.00448181
1278	YDR297W	Verified	Established ORFs	yes	unchanged	-0.003	2.83621	1050	0.212034	0	1.0147	4	3	0.424	0.17765	0.258768	2000	1998	0.00379225
1279	YDR298C	Verified	Established ORFs	yes	decreased	0.205	3.55575	639	0.377358	0	0.6785	0	0	0.409	0	4.72e-05	2002	2002	0.00437339
1280	YDR299W	Verified	Established ORFs	yes	decreased	NA	2.99698	1605	0.734082	0	0.81705	0	0	0.371	0	0	1676	1675	0.00260299
1281	YDR300C	Verified	Established ORFs	yes	decreased	1.331	3.22883	1287	0.196262	0	NA	0	0	0.393	0	0.0096028	2014	2014	0.00219724
1282	YDR301W	Verified	Established ORFs	no	NA	NA	0.889125	4074	0.209285	0	0.77965	0	0	0.374	0	1.47e-05	1976	1976	0.00271899
1283	YDR302W	Verified	Established ORFs	no	NA	NA	3.52282	660	0.187215	0	0.815967	4	6	0.359	0.557078	0.558311	2010	2010	0.00267711
1284	YDR303C	Verified	Established ORFs	no	NA	-5.293	1.86547	2658	0.386441	0	0.900133	0	2	0.347	0.040678	0.00738983	1992	1992	0.00249455
1285	YDR304C	Verified	Established ORFs	yes	unchanged	-0.077	4.48511	678	0.311111	0	0.9525	0	0	0.425	0	0.0444444	2018	2017	0.00215754
1286	YDR305C	Verified	Established ORFs	yes	unchanged	0.481	2.81708	743	0.423963	0	0.9698	0	0	0.381	0	0.00511521	1994	0	0.00338732
1287	YDR306C	Uncharacterized	Established ORFs	yes	decreased	-4.372	2.50266	1437	0.253138	0	1.0095	0	0	0.37	0	0.000983264	1982	1975	0.00640892
1288	YDR307W	Uncharacterized	Established ORFs	yes	unchanged	0.764	1.2311	1989	0.116314	0	0.9978	5	9	0.358	0.271903	0.209048	1992	869	0.00475676
1289	YDR308C	Verified	Established ORFs	yes	unchanged	NA	3.25103	423	0.514286	0	0.647	0	0	0.369	0	0	2014	2014	0.00208937
1290	YDR309C	Verified	Established ORFs	yes	decreased	0.256	2.60343	1152	0.953003	0	1.0328	0	0	0.416	0	0	2000	2000	0.00384951
1291	YDR310C	Verified	Established ORFs	yes	decreased	-3.713	1.35041	3189	0.791902	0	0.9365	0	0	0.408	0	9.42e-06	1960	1954	0.004974
1292	YDR311W	Verified	Established ORFs	yes	decreased	NA	2.80669	1929	0.548287	0	0.659567	0	0	0.379	0	0	1992	1991	0.00418985
1293	YDR312W	Verified	Established ORFs	no	NA	NA	2.34813	1362	0.591612	0	1.043	0	1	0.374	0.0397351	0.0217881	1876	1874	0.00496569
1294	YDR313C	Verified	Established ORFs	yes	unchanged	-0.154	1.69102	861	0.496504	0	1.0042	0	0	0.416	0	0	1984	1983	0.00407195
1295	YDR314C	Verified	Established ORFs	yes	decreased	0.522	0.426574	2079	0.218208	0	1.016	0	3	0.355	0.0751445	0.0327601	1996	1955	0.00417745
1296	YDR315C	Verified	Established ORFs	yes	unchanged	NA	2.05181	846	0.124555	0	0.837	0	0	0.34	0	0.000106762	2002	2001	0.00403322
1297	YDR316W	Verified	Established ORFs	yes	unchanged	0.028	1.94819	1416	0.490446	0	0.8892	1	1	0.353	0.0382166	0.0397877	2006	2004	0.00229912
1298	YDR317W	Verified	Established ORFs	yes	unchanged	1.535	1.396	1245	0.149758	0	0.98	0	0	0.351	0	0.00323671	1980	1976	0.00419329
1299	YDR318W	Verified	Established ORFs	yes	decreased	NA	2.6372	1190	0.410326	0	0.979	0	0	0.353	0	2.72e-05	2002	0	0.00345969
1300	YDR319C	Uncharacterized	Established ORFs	yes	unchanged	0.485	2.63325	825	0.124088	0	1.0223	6	6	0.356	0.419708	0.468394	2020	2017	0.00243746
1301	YDR320C	Verified	Established ORFs	yes	unchanged	NA	0.930982	2007	0.679641	0	0.778	0	0	0.385	0	0	1990	1982	0.00413588
1302	YDR320C-A	Verified	Established ORFs	yes	decreased	0.576	3.59578	219	0.236111	1	NA	0	0	0.417	0	0	2020	2020	0.00223918
1303	YDR320W-B	Dubious	Emerging ORFs	no	NA	NA	2.43036	138	0.288889	1	NA	1	0	0.348	0	0.501333	492	25	0.00858892
1304	YDR321W	Verified	Established ORFs	yes	decreased	NA	3.78235	1146	0.15748	0	1.009	0	0	0.409	0	2.62e-05	2002	1990	0.00211443
1305	YDR322C-A	Verified	Established ORFs	yes	unchanged	-0.426	3.82777	291	0.510417	0	0.8655	0	1	0.403	0.1875	0.0432292	2018	2018	0.000784972
1306	YDR322W	Verified	Established ORFs	yes	unchanged	-0.002	2.32874	1104	0.340599	0	0.7265	0	0	0.381	0	0	2004	2002	0.00396445
1307	YDR323C	Verified	Established ORFs	yes	decreased	NA	2.25234	1548	0.396116	0	0.76375	0	0	0.37	0	1.94e-05	2004	2004	0.00360294
1308	YDR324C	Verified	Established ORFs	yes	decreased	0.554	3.02018	2331	0.266753	0	0.9015	0	0	0.367	0	0	1988	1982	0.0026747
1309	YDR325W	Verified	Established ORFs	yes	decreased	-0.545	1.9125	3108	0.335266	0	0.561	0	0	0.367	0	1.93e-05	1990	1987	0.00318895
1310	YDR326C	Verified	Established ORFs	yes	decreased	-1.106	1.63452	4317	0.639777	0	1.047	1	1	0.365	0.0146036	0.0165229	1958	1951	0.00337967
1311	YDR327W	Dubious	Emerging ORFs	no	NA	NA	-6.90776	327	0.287037	1	NA	0	0	0.46	0	0.142407	2010	1952	0.00307809
1312	YDR328C	Verified	Established ORFs	yes	unchanged	-0.317	4.58714	585	0.623711	1	1.0495	0	0	0.476	0	0	2014	2014	0.00244288
1313	YDR329C	Verified	Established ORFs	yes	decreased	0.26	2.75506	1326	0.421769	0	0.905	1	1	0.416	0.047619	0.0498186	1990	1989	0.004702
1314	YDR330W	Verified	Established ORFs	yes	unchanged	0.058	1.39029	1503	0.544	0	1.0385	0	0	0.425	0	0	1980	1979	0.00425911
1315	YDR331W	Verified	Established ORFs	yes	decreased	0.692	2.71688	1236	0.182482	0	0.697925	1	1	0.383	0.0462287	0.0498297	2002	2001	0.00154818
1316	YDR332W	Uncharacterized	Established ORFs	yes	decreased	-1.903	1.60704	2070	0.121916	0	0.9495	0	0	0.364	0	0.00162554	2000	1997	0.00273238
1317	YDR333C	Uncharacterized	Established ORFs	yes	unchanged	0.043	2.96641	2172	0.473029	0	1.023	0	0	0.377	0	0.000138313	1956	1954	0.00386889
1318	YDR334W	Verified	Established ORFs	yes	decreased	-2.319	1.15026	4545	0.468956	0	0.8615	0	0	0.381	0	0	1940	1936	0.00438593
1319	YDR335W	Verified	Established ORFs	no	NA	-1.489	1.63861	3675	0.151144	0	0.9353	0	3	0.368	0.0465686	0.000236928	1982	1981	0.00296259
1320	YDR336W	Uncharacterized	Established ORFs	no	NA	NA	3.25536	945	0.353503	0	0.941	0	0	0.367	0	3.18e-05	2000	1997	0.00201831
1321	YDR337W	Verified	Established ORFs	yes	decreased	-0.114	2.8995	861	0.482517	0	0.5545	0	0	0.388	0	6.99e-05	1828	1828	0.00323028
1322	YDR338C	Uncharacterized	Established ORFs	yes	decreased	-0.089	1.88343	2088	0.343885	0	1.0192	10	8	0.406	0.247482	0.320993	1960	1954	0.00477546
1323	YDR339C	Verified	Established ORFs	yes	unchanged	0.556	3.79335	570	0.253968	0	0.7079	0	0	0.39	0	0.000899471	1974	1974	0.00577133
1324	YDR340W	Dubious	Established ORFs	no	NA	NA	-1.0106	303	0.22	0	0.988	1	1	0.347	0.18	0.2135	256	0	0.0117157
1325	YDR341C	Verified	Established ORFs	yes	decreased	0.154	3.76829	1824	0.144975	0	0.92935	0	0	0.388	0	1.65e-05	1954	1952	0.00426808
1326	YDR342C	Verified	Established ORFs	no	NA	NA	-1.50058	1713	0.191228	0	NA	11	12	0.415	0.42807	0.417982	12	12	0.00632197
1327	YDR343C	Verified	Established ORFs	yes	unchanged	-0.291	-6.21461	1713	0.191228	0	1.0105	11	12	0.414	0.42807	0.417982	0	0	0.00869521
1328	YDR344C	Dubious	Emerging ORFs	no	NA	NA	-0.424648	444	0.22449	0	1.03	0	0	0.422	0	0.0119048	1790	1666	0.00802259
1329	YDR345C	Verified	Established ORFs	no	NA	NA	2.83315	1704	0.144621	0	0.9992	11	10	0.406	0.363316	0.419718	436	436	0.0112323
1330	YDR346C	Verified	Established ORFs	yes	unchanged	-0.459	3.99183	1446	0.328482	0	1.0195	0	0	0.394	0	0.00037422	1902	1896	0.00524091
1331	YDR347W	Verified	Established ORFs	yes	unchanged	0.374	2.28177	966	0.395639	0	0.4475	0	0	0.414	0	0.00255452	1970	1963	0.00364821
1332	YDR348C	Uncharacterized	Established ORFs	yes	decreased	-0.365	2.92338	1500	0.91984	0	1.0048	0	0	0.426	0	0	1950	1946	0.00476958
1333	YDR349C	Verified	Established ORFs	yes	decreased	0.537	2.2833	1791	0.362416	0	0.985	0	1	0.411	0.0302013	0.0135235	1964	1964	0.00590231
1334	YDR350C	Verified	Established ORFs	no	NA	NA	2.34315	1836	0.157119	0	0.751	0	0	0.369	0	0.000556465	1928	1921	0.00575476
1335	YDR351W	Verified	Established ORFs	yes	decreased	-0.992	1.86299	2595	0.641204	0	1.0212	0	0	0.372	0	0.0167361	1978	1974	0.00520232
1336	YDR352W	Uncharacterized	Established ORFs	yes	decreased	0.855	2.97563	954	0.375394	0	1.0235	5	7	0.415	0.444795	0.392082	1996	1996	0.00720898
1337	YDR353W	Verified	Established ORFs	yes	unchanged	NA	4.07423	960	0.231975	0	0.9665	0	0	0.457	0	0.00134796	2004	2004	0.00190848
1338	YDR354W	Verified	Established ORFs	yes	unchanged	0.078	2.87982	1143	0.273684	1	0.9702	0	0	0.425	0	0.000289474	1994	1994	0.00586535
1339	YDR356W	Verified	Established ORFs	yes	decreased	-3.817	1.38028	2835	0.891949	1	0.8304	0	0	0.343	0	0.000995763	1976	1972	0.0038887
1340	YDR357C	Uncharacterized	Established ORFs	yes	unchanged	0.745	3.18965	369	0.237705	0	0.9947	0	0	0.358	0	0	2006	2004	0.00310648
1341	YDR358W	Verified	Established ORFs	yes	unchanged	0.079	1.51227	1674	0.606822	0	1.0112	0	0	0.394	0	0.00010772	1972	1969	0.0032348
1342	YDR359C	Verified	Established ORFs	yes	decreased	0.022	0.0334348	2949	0.630346	1	NA	0	0	0.4	0	0	1990	1988	0.0034104
1343	YDR360W	Dubious	Emerging ORFs	no	NA	NA	-6.90776	387	0.398438	1	0.8905	0	0	0.427	0	0.0942188	2012	1985	0.00309672
1344	YDR361C	Verified	Established ORFs	yes	unchanged	0.753	4.11025	852	0.40636	0	0.8777	0	0	0.371	0	0	2010	2008	0.00274774
1345	YDR362C	Verified	Established ORFs	yes	decreased	NA	1.89612	2019	0.300595	0	0.903133	0	0	0.397	0	2.98e-05	1992	1991	0.00346592
1346	YDR363W	Verified	Established ORFs	no	NA	NA	1.93196	1371	0.666667	0	0.8985	0	0	0.368	0	0	2008	2006	0.00364738
1347	YDR363W-A	Verified	Established ORFs	yes	decreased	0.329	4.59431	270	0.752809	0	0.9873	0	0	0.375	0	0	1830	1699	0.00241239
1348	YDR364C	Verified	Established ORFs	no	NA	NA	2.69861	1368	0.369231	0	0.6022	0	0	0.387	0	2.2e-05	1998	1996	0.00330146
1349	YDR365C	Verified	Established ORFs	no	NA	NA	3.71018	1887	0.792994	0	0.820833	0	0	0.38	0	0	2000	2000	0.00310333
1350	YDR366C	Uncharacterized	Established ORFs	yes	unchanged	0.73	-0.352398	399	0.0454545	0	1.0125	3	4	0.293	0.575758	0.562121	1970	880	0.00105377
1351	YDR367W	Uncharacterized	Established ORFs	yes	unchanged	0.208	2.59622	767	0.19457	0	0.999	4	4	0.36	0.402715	0.39733	2006	0	0.00254225
1352	YDR368W	Verified	Established ORFs	yes	unchanged	-0.019	3.32572	939	0.134615	0	1.006	0	0	0.402	0	0.000160256	2000	1995	0.0032884
1353	YDR369C	Verified	Established ORFs	yes	decreased	-1.549	1.02137	2565	0.65808	0	0.7365	0	0	0.367	0	0.000128806	1978	1969	0.00679654
1354	YDR370C	Uncharacterized	Established ORFs	yes	unchanged	0.241	2.94785	1329	0.223982	0	1.041	0	0	0.365	0	0.00113122	2004	1999	0.00477928
1355	YDR371W	Uncharacterized	Established ORFs	yes	unchanged	-0.045	2.36865	1536	0.193738	1	1.0117	1	1	0.35	0.0391389	0.0414481	2002	2002	0.00412868
1356	YDR372C	Verified	Established ORFs	no	NA	NA	3.96001	1038	0.275362	0	1.0245	0	0	0.363	0	0.00084058	2008	2007	0.00323372
1357	YDR373W	Verified	Established ORFs	no	NA	NA	3.97631	573	0.168421	0	0.6723	0	0	0.379	0	0.000210526	2014	2009	0.00180526
1358	YDR374C	Uncharacterized	Established ORFs	yes	unchanged	-0.317	-0.767871	921	0.486928	0	0.9935	0	0	0.334	0	9.8e-05	2002	1985	0.00329225
1359	YDR374W-A	Uncharacterized	Established ORFs	no	NA	NA	3.05824	270	0.550562	0	NA	0	0	0.397	0	0	2014	2014	0.00327357
1360	YDR375C	Verified	Established ORFs	yes	unchanged	-0.178	2.17305	1371	0.190789	0	0.8017	1	1	0.413	0.0460526	0.0463377	2008	2008	0.00247847
1361	YDR376W	Verified	Established ORFs	yes	decreased	0.451	2.52741	1482	0.204868	0	1.0943	0	0	0.387	0	0.000527383	1994	1993	0.0039486
1362	YDR377W	Verified	Established ORFs	yes	decreased	NA	4.18147	306	0.267327	0	NA	0	1	0.399	0.178218	0.137228	2012	2012	0.00504782
1363	YDR378C	Verified	Established ORFs	no	NA	-0.073	4.69748	261	0.337209	0	0.7317	0	0	0.403	0	0.000581395	2004	2004	0.00613937
1364	YDR379C-A	Uncharacterized	Established ORFs	yes	unchanged	-0.081	2.84305	240	0.253165	0	0.9655	0	0	0.367	0	0	2014	2014	0.00426292
1365	YDR379W	Verified	Established ORFs	yes	decreased	-1.766	1.34937	3030	0.716551	0	1.0297	0	0	0.384	0	0	1948	1920	0.00405558
1366	YDR380W	Verified	Established ORFs	yes	unchanged	NA	3.56144	1908	0.179528	0	0.9943	1	1	0.386	0.0346457	0.0253386	1992	1985	0.00250045
1367	YDR381C-A	Verified	Established ORFs	yes	unchanged	0.217	2.96414	539	0.605263	0	0.901	1	1	0.38	0.157895	0.147895	1998	0	0.00346483
1368	YDR381W	Verified	Established ORFs	yes	decreased	-0.381	4.28035	1447	0.716814	0	0.929	0	0	0.445	0	0	1806	0	0.00407925
1369	YDR382W	Verified	Established ORFs	yes	unchanged	0.325	6.91075	333	0.672727	0	0.5493	0	0	0.482	0	0.000181818	2018	2018	0.000799909
1370	YDR383C	Verified	Established ORFs	yes	unchanged	0.605	2.89983	717	0.672269	0	1.02	0	0	0.38	0	0	2002	1994	0.00806868
1371	YDR384C	Verified	Established ORFs	no	NA	NA	2.40595	828	0.167273	0	0.996	6	6	0.461	0.407273	0.451818	1994	1990	0.00230623
1372	YDR385W	Verified	Established ORFs	yes	unchanged	NA	1.82132	2529	0.16152	0	0.9252	0	0	0.445	0	3.56e-05	44	44	0.000854444
1373	YDR386W	Verified	Established ORFs	yes	decreased	-0.435	1.698	1899	0.386076	0	0.9735	0	0	0.373	0	7.91e-05	1992	1992	0.00275671
1374	YDR387C	Uncharacterized	Established ORFs	yes	unchanged	-0.092	2.21833	1668	0.144144	0	1.0085	12	12	0.397	0.432432	0.459604	1954	1933	0.00431893
1375	YDR388W	Verified	Established ORFs	yes	unchanged	NA	2.98639	1449	0.591286	0	0.756	0	0	0.456	0	0.00755187	1812	1811	0.00330197
1376	YDR389W	Verified	Established ORFs	no	NA	NA	1.52301	1965	0.67737	0	0.9193	0	0	0.401	0	0.000229358	1976	1974	0.00455384
1377	YDR390C	Verified	Established ORFs	yes	decreased	NA	2.44634	1911	0.350629	0	0.9995	0	0	0.373	0	0.00257862	1972	1972	0.00570984
1378	YDR391C	Uncharacterized	Established ORFs	yes	unchanged	-0.234	2.22754	699	0.193966	0	0.9837	0	0	0.405	0	4.31e-05	1974	1951	0.00507851
1379	YDR392W	Verified	Established ORFs	yes	unchanged	-0.401	2.10766	1014	0.510386	0	0.7258	0	0	0.406	0	2.97e-05	2006	2003	0.00276001
1380	YDR393W	Verified	Established ORFs	yes	decreased	-3.819	2.36903	1371	0.554825	0	0.7763	1	2	0.375	0.0811404	0.0791009	1980	1979	0.00559485
1381	YDR394W	Verified	Established ORFs	no	NA	NA	3.54996	1287	0.296729	0	0.9616	0	0	0.421	0	4.67e-05	2006	2006	0.00231173
1382	YDR395W	Verified	Established ORFs	yes	decreased	-3.849	2.72504	2835	0.117585	0	1.0235	0	1	0.37	0.0180085	9.53e-05	1992	1990	0.00431023
1383	YDR396W	Dubious	Emerging ORFs	no	NA	NA	-0.365283	501	0.445783	1	NA	0	1	0.408	0.126506	0.0698795	2010	2003	0.00395543
1384	YDR397C	Verified	Established ORFs	yes	unchanged	0.685	3.25096	533	0.534247	1	1.0225	0	0	0.436	0	0.00794521	2012	0	0.00369289
1385	YDR398W	Verified	Established ORFs	no	NA	NA	3.45918	1932	0.371695	0	0.4928	0	0	0.418	0	0.00037325	1958	1955	0.00372791
1386	YDR399W	Verified	Established ORFs	yes	unchanged	-0.518	5.43558	666	0.316742	0	1	0	0	0.412	0	0.00819004	1996	1996	0.00208905
1387	YDR400W	Verified	Established ORFs	yes	unchanged	0.459	1.87257	1023	0.0941176	0	1.0327	0	0	0.398	0	0.00402941	1974	1913	0.00435724
1388	YDR402C	Verified	Established ORFs	yes	decreased	-0.127	-0.47965	1470	0.0715746	1	0.9818	1	0	0.38	0	0.0476892	1984	1927	0.003025
1389	YDR403W	Verified	Established ORFs	yes	unchanged	0.041	0.383219	1611	0.179104	0	1.0065	0	0	0.373	0	1.87e-05	1978	1978	0.00695214
1390	YDR404C	Verified	Established ORFs	yes	unchanged	1.243	3.18854	516	0.116959	0	0.3871	0	0	0.39	0	0	2014	2014	0.00154032
1391	YDR405W	Verified	Established ORFs	yes	unchanged	-0.449	1.67034	792	0.43346	0	0.5165	0	0	0.478	0	0.000304183	2006	2004	0.00150985
1392	YDR406W	Verified	Established ORFs	no	NA	NA	0.334327	4590	0.221714	0	1.012	12	13	0.412	0.172662	0.192335	1964	1957	0.0036227
1393	YDR406W-A	Dubious	Emerging ORFs	no	NA	NA	0.617885	246	0	0	NA	2	1	0.251	0.308642	0.445802	1522	1095	0.0126663
1394	YDR407C	Verified	Established ORFs	yes	decreased	-1.411	1.34234	3870	0.207137	0	1.042	0	2	0.364	0.0310318	0.00696664	1984	1980	0.00308672
1395	YDR408C	Verified	Established ORFs	yes	decreased	NA	3.84464	645	0.158879	0	1.0593	0	0	0.481	0	0.0017757	2002	1996	0.00267554
1396	YDR409W	Verified	Established ORFs	yes	decreased	-0.042	0.367417	2715	0.659292	0	1.0317	0	0	0.393	0	0	1850	1842	0.0041208
1397	YDR410C	Verified	Established ORFs	yes	unchanged	-0.423	3.49805	720	0.142259	0	NA	5	5	0.378	0.414226	0.428619	2014	2013	0.00184561
1398	YDR411C	Verified	Established ORFs	yes	unchanged	0.921	2.52003	1026	0.334311	0	1.014	4	6	0.442	0.369501	0.278798	2004	2001	0.00563669
1399	YDR412W	Uncharacterized	Established ORFs	no	NA	NA	3.2295	708	0.880851	1	NA	0	0	0.386	0	0	2016	2015	0.00268733
1400	YDR414C	Verified	Established ORFs	no	NA	NA	2.20926	1089	0.107735	0	1.0182	3	4	0.372	0.223757	0.218591	1998	1997	0.00337606
1401	YDR415C	Uncharacterized	Established ORFs	yes	decreased	NA	2.94091	1125	0.248663	0	1.0235	0	0	0.406	0	0.00494652	1990	1990	0.00511354
1402	YDR416W	Verified	Established ORFs	yes	unchanged	NA	2.49428	2580	0.174622	0	0.5028	0	0	0.369	0	1.16e-05	1966	1848	0.00505321
1403	YDR417C	Dubious	Emerging ORFs	no	NA	NA	-0.158996	372	0.252033	1	NA	3	0	0.442	0	0.503984	2020	2020	0.000342733
1404	YDR418W	Verified	Established ORFs	yes	unchanged	0.435	5.59223	498	0.393939	1	0.6015	0	0	0.426	0	0.00436364	2020	2020	0.000228633
1405	YDR419W	Verified	Established ORFs	yes	unchanged	0.366	2.29687	1899	0.321203	0	1.0295	0	0	0.389	0	1.58e-05	1992	1972	0.00335169
1406	YDR420W	Verified	Established ORFs	no	NA	NA	0.352064	5409	0.849612	0	1.0123	1	1	0.425	0.0122087	0.0145949	0	0	0.00342444
1407	YDR421W	Verified	Established ORFs	no	NA	NA	1.65403	2853	0.482105	0	0.9735	0	0	0.388	0	7.37e-05	1980	1961	0.00436178
1408	YDR422C	Verified	Established ORFs	no	NA	NA	1.46187	2448	0.721472	0	1.0237	0	0	0.4	0	0	1974	1974	0.003287
1409	YDR423C	Verified	Established ORFs	yes	decreased	NA	1.59514	1230	0.633252	0	0.994	0	0	0.421	0	0	1966	1960	0.00681994
1410	YDR424C	Verified	Established ORFs	yes	unchanged	0.474	3.04918	455	0.304348	0	0.998	0	0	0.417	0	0.0552174	2008	0	0.0024821
1411	YDR425W	Verified	Established ORFs	no	NA	NA	0.786182	1878	0.5568	1	0.9442	0	0	0.364	0	8e-05	1976	1975	0.00305537
1412	YDR426C	Dubious	Emerging ORFs	no	NA	NA	0.728514	378	0	1	0.978	0	0	0.32	0	0.18296	1742	367	0.00329446
1413	YDR427W	Verified	Established ORFs	no	NA	NA	4.04552	1182	0.188295	0	0.9315	0	0	0.337	0	0.000127226	2008	2008	0.00275236
1414	YDR428C	Uncharacterized	Established ORFs	yes	decreased	0.006	2.44095	786	0.118774	0	1.0272	0	0	0.365	0	0.00831418	2002	2001	0.00347876
1415	YDR429C	Verified	Established ORFs	yes	decreased	-0.373	4.90533	825	0.642336	0	0.1166	0	0	0.41	0	0	2006	2006	0.00123881
1416	YDR430C	Verified	Established ORFs	yes	decreased	-2.523	1.29143	2970	0.228514	1	0.971	0	0	0.388	0	0.000364004	1988	1983	0.00291622
1417	YDR431W	Dubious	Emerging ORFs	no	NA	NA	-1.16475	312	0.135922	1	0.967	1	1	0.359	0.252427	0.230291	2010	1847	0.0027578
1418	YDR432W	Verified	Established ORFs	yes	unchanged	NA	3.17023	1245	0.792271	1	0.664	0	0	0.48	0	0	1966	1964	0.00158348
1419	YDR434W	Verified	Established ORFs	yes	unchanged	-0.224	3.07639	1605	0.106742	0	0.883567	2	2	0.363	0.0730337	0.0802809	1998	1995	0.00357604
1420	YDR435C	Verified	Established ORFs	yes	unchanged	-0.411	2.22311	987	0.125	0	0.9895	0	0	0.404	0	0.00234756	1986	1984	0.00633142
1421	YDR436W	Verified	Established ORFs	yes	decreased	-4.459	0.926241	2133	0.592958	0	1.057	0	0	0.44	0	0.000338028	1976	1972	0.00262254
1422	YDR437W	Verified	Established ORFs	yes	decreased	0.266	1.9308	423	0.135714	0	0.7322	2	2	0.424	0.3	0.319357	2014	2014	0.001213
1423	YDR438W	Verified	Established ORFs	yes	unchanged	0.802	1.88677	1113	0.210811	0	1.0168	10	10	0.395	0.535135	0.572919	2000	1944	0.00542082
1424	YDR439W	Verified	Established ORFs	no	NA	NA	1.17279	1044	0.887608	0	0.6605	0	0	0.365	0	0	1984	1983	0.00336014
1425	YDR440W	Verified	Established ORFs	no	NA	NA	1.72134	1749	0.40378	0	0.9413	0	0	0.375	0	0	1976	1974	0.00436079
1426	YDR443C	Verified	Established ORFs	yes	unchanged	0.086	0.334327	4263	0.432394	1	0.488	0	0	0.388	0	2.11e-05	86	53	0.00328392
1427	YDR444W	Uncharacterized	Established ORFs	yes	unchanged	-0.688	1.74484	2064	0.251819	1	1.028	0	0	0.403	0	0.00417758	1988	1986	0.00426557
1428	YDR445C	Dubious	Established ORFs	no	NA	NA	-0.558616	408	0.281481	1	1.001	1	1	0.4	0.177778	0.173852	626	502	0.00673959
1429	YDR446W	Verified	Established ORFs	yes	unchanged	1.01	-1.37833	909	0.758278	0	1.005	0	0	0.368	0	0	1992	1988	0.00519444
1430	YDR447C	Verified	Established ORFs	yes	unchanged	0.104	6.06007	725	0.551471	0	0.9235	0	0	0.397	0	0	2008	0	0.0014818
1431	YDR448W	Verified	Established ORFs	yes	decreased	-0.886	2.79067	1305	0.389401	0	0.4075	0	0	0.415	0	0	2002	2002	0.001767
1432	YDR449C	Verified	Established ORFs	no	NA	NA	3.17241	1323	0.202273	0	0.718467	0	0	0.336	0	0	2004	2004	0.00176988
1433	YDR450W	Verified	Established ORFs	yes	decreased	0.281	5.9151	876	0.267123	0	0.659	0	0	0.413	0	0.000684932	1956	0	0.00265063
1434	YDR451C	Verified	Established ORFs	yes	decreased	1.649	2.9259	1062	0.96034	0	1.0225	0	0	0.429	0	2.83e-05	1220	1217	0.0025515
1435	YDR452W	Verified	Established ORFs	yes	decreased	-0.323	3.10977	2025	0.338279	0	1.0057	1	1	0.385	0.0281899	0.0306083	1838	1818	0.00325825
1436	YDR453C	Verified	Established ORFs	yes	decreased	0.398	1.45722	591	0.183673	0	1.0257	0	0	0.418	0	0.0856633	2014	1993	0.00214564
1437	YDR454C	Verified	Established ORFs	yes	decreased	1.301	4.79597	564	0.406417	0	0.5535	0	0	0.408	0	0	2004	2004	0.00338301
1438	YDR455C	Dubious	Established ORFs	no	NA	NA	-0.701179	309	0.627451	1	0.7745	0	0	0.415	0	0.00176471	2014	2009	0.00300407
1439	YDR456W	Verified	Established ORFs	yes	decreased	-0.045	2.02089	1902	0.271722	1	0.733	8	13	0.384	0.432859	0.359874	1992	1986	0.00301157
1440	YDR457W	Verified	Established ORFs	no	NA	NA	0.930982	9807	0.274174	0	0.927	0	0	0.373	0	0.000602815	1970	1970	0.00183588
1441	YDR458C	Verified	Established ORFs	yes	decreased	-3.746	2.27973	1992	0.576169	0	0.9968	1	1	0.36	0.040724	0.0386425	1994	1991	0.00242642
1442	YDR459C	Verified	Established ORFs	yes	unchanged	-1.016	2.71807	1125	0.192513	0	1.006	4	4	0.403	0.229947	0.244037	2010	2009	0.00288114
1443	YDR460W	Verified	Established ORFs	yes	unchanged	0.182	2.55435	966	0.439252	0	0.7038	0	0	0.396	0	0	2008	2008	0.00291397
1444	YDR461C-A	Uncharacterized	Established ORFs	no	NA	NA	3.02878	243	1	0	NA	0	0	0.496	0	0	2000	2000	0.00530657
1445	YDR461W	Verified	Established ORFs	yes	unchanged	0.459	4.47776	111	0.555556	0	NA	0	0	0.454	0	0	2016	2016	0.00507512
1446	YDR462W	Verified	Established ORFs	yes	unchanged	0.008	2.70678	444	0.836735	0	0.3675	0	0	0.463	0	0	2016	2016	0.00147391
1447	YDR463W	Verified	Established ORFs	yes	decreased	0.224	2.50536	1560	0.716763	0	0.8655	0	0	0.415	0	0	1994	1994	0.00628334
1448	YDR464W	Verified	Established ORFs	no	NA	NA	0.933344	4308	0.926829	1	0.981	0	0	0.397	0	0	1964	1964	0.00438326
1449	YDR465C	Verified	Established ORFs	yes	unchanged	0.078	3.31364	1239	0.247573	0	1.0425	0	0	0.4	0	0.000194175	2002	2001	0.00369761
1450	YDR466W	Verified	Established ORFs	no	NA	NA	1.22906	2697	0.569042	1	1.0597	0	0	0.388	0	6.68e-05	1984	1969	0.00332683
1451	YDR467C	Dubious	Emerging ORFs	no	NA	NA	1.73378	327	0.00925926	1	1.036	1	2	0.38	0.351852	0.296296	2010	1948	0.00479192
1452	YDR468C	Verified	Established ORFs	yes	decreased	0.595	3.38449	675	0.808036	0	1.0405	1	1	0.376	0.0803571	0.0819643	2016	2015	0.00205533
1453	YDR469W	Verified	Established ORFs	yes	unchanged	NA	3.19343	528	0.714286	0	0.8838	0	0	0.368	0	5.71e-05	2010	2006	0.00268375
1454	YDR470C	Verified	Established ORFs	yes	decreased	-5.049	1.45885	1509	0.252988	0	0.63275	3	2	0.378	0.0816733	0.120637	2012	2009	0.003742
1455	YDR471W	Verified	Established ORFs	yes	unchanged	-0.655	5.38941	795	0.529412	0	0.9347	0	0	0.431	0	0	1758	0	0.00360855
1456	YDR472W	Verified	Established ORFs	yes	unchanged	-0.62	3.12289	852	0.448763	0	1.0325	0	0	0.404	0	0.00226148	2006	2006	0.00320309
1457	YDR473C	Verified	Established ORFs	yes	decreased	-0.498	1.99769	1410	0.690832	0	0.7297	0	0	0.367	0	0	2000	1996	0.00258518
1458	YDR475C	Verified	Established ORFs	yes	decreased	-2.115	1.24933	2631	0.737443	0	1.0097	0	0	0.425	0	0	1976	1973	0.00447888
1459	YDR476C	Uncharacterized	Established ORFs	yes	decreased	0.569	1.61522	675	0.0892857	0	1.01	0	0	0.522	0	0.136964	2002	2002	0.00223938
1460	YDR477W	Verified	Established ORFs	no	NA	NA	1.63002	1902	0.4297	0	0.72125	0	0	0.395	0	3.16e-05	1918	1914	0.00285764
1461	YDR478W	Verified	Established ORFs	yes	unchanged	-0.01	2.29516	597	0.606061	0	0.71775	0	0	0.386	0	0.00146465	2008	2006	0.00605793
1462	YDR479C	Verified	Established ORFs	yes	decreased	0.02	1.51205	1665	0.420578	0	1.0217	4	5	0.398	0.169675	0.146408	1996	1996	0.00315415
1463	YDR480W	Verified	Established ORFs	no	NA	NA	1.36098	972	0.823529	0	1.0522	0	0	0.409	0	0	1998	1998	0.00419008
1464	YDR481C	Verified	Established ORFs	yes	unchanged	1.632	4.00493	1701	0.280919	0	1.019	1	1	0.438	0.0335689	0.0372615	1978	1963	0.00503289
1465	YDR482C	Verified	Established ORFs	yes	unchanged	-0.484	2.67896	408	1	0	1.022	0	0	0.516	0	0	2010	2009	0.00355467
1466	YDR483W	Verified	Established ORFs	yes	decreased	0.068	3.67189	1329	0.210407	0	0.993	0	0	0.399	0	0.0254525	1998	1998	0.00789824
1467	YDR484W	Verified	Established ORFs	yes	unchanged	0.899	2.03444	1926	0.296412	0	0.5575	0	0	0.333	0	0	2004	2004	0.00354699
1468	YDR485C	Verified	Established ORFs	no	NA	NA	1.99592	2388	0.821384	0	0.8625	0	0	0.387	0	0	1962	1960	0.00513297
1469	YDR486C	Verified	Established ORFs	no	NA	0.104	2.68751	690	1	0	0.9675	0	0	0.403	0	0	2014	2014	0.00181166
1470	YDR487C	Verified	Established ORFs	yes	decreased	0.138	4.2073	627	0.254808	0	0.9045	0	0	0.446	0	4.81e-05	2012	2012	0.00244329
1471	YDR488C	Verified	Established ORFs	yes	decreased	0.314	0.99916	1602	0.393996	0	0.9525	0	0	0.501	0	0.000393996	1628	1626	0.00635967
1472	YDR489W	Verified	Established ORFs	yes	unchanged	-0.048	1.45255	885	0.482993	0	0.9511	0	0	0.388	0	0	1952	1949	0.00221346
1473	YDR490C	Verified	Established ORFs	yes	decreased	-0.15	0.92267	2301	0.441253	0	1	0	0	0.427	0	0	1962	1943	0.00405008
1474	YDR491C	Dubious	Emerging ORFs	yes	unchanged	0.433	-2.03256	492	0.202454	1	1.003	1	1	0.393	0.134969	0.189202	1962	1730	0.00378601
1475	YDR492W	Verified	Established ORFs	yes	unchanged	-0.245	2.76014	951	0.0949367	1	1.0123	6	7	0.405	0.436709	0.435158	2008	2008	0.00399028
1476	YDR493W	Uncharacterized	Established ORFs	yes	unchanged	0.637	2.48341	372	0.487805	0	0.9418	0	0	0.439	0	0	2014	2014	0.00312317
1477	YDR494W	Verified	Established ORFs	yes	decreased	0.312	3.20632	1086	0.734072	0	0.9417	0	0	0.378	0	0	2004	2004	0.00511764
1478	YDR495C	Verified	Established ORFs	yes	decreased	-0.967	1.14518	3036	0.307616	0	0.418	0	0	0.333	0	0.000148368	1916	1869	0.00560837
1479	YDR496C	Verified	Established ORFs	yes	unchanged	-0.194	3.74769	1971	0.339939	0	0.7978	0	0	0.36	0	7.62e-05	1990	1990	0.00602468
1480	YDR497C	Verified	Established ORFs	no	NA	NA	3.84128	1755	0.162671	0	1.0217	12	12	0.43	0.414384	0.439366	1982	1982	0.00723484
1481	YDR498C	Verified	Established ORFs	yes	unchanged	1.042	2.38876	1152	0.446475	0	0.6324	0	2	0.424	0.0966057	0.0596606	1986	1986	0.00580262
1482	YDR499W	Verified	Established ORFs	yes	decreased	-0.695	1.64558	2244	0.323963	0	0.989	0	0	0.355	0	0.000267738	1990	1990	0.00481436
1483	YDR500C	Verified	Established ORFs	yes	unchanged	-0.246	5.13678	656	1	0	0.6715	0	0	0.455	0	0	1922	0	0.00574527
1484	YDR501W	Verified	Established ORFs	yes	unchanged	0.49	0.840273	1566	0.683301	0	1.0132	0	0	0.394	0	5.76e-05	1984	1910	0.00793198
1485	YDR502C	Verified	Established ORFs	yes	unchanged	-0.447	2.76064	1155	0.158854	0	0.9955	0	0	0.42	0	2.6e-05	2014	2012	0.00139959
1486	YDR503C	Verified	Established ORFs	yes	decreased	-0.255	1.98623	825	0.193431	0	1.038	4	6	0.401	0.427007	0.418613	2012	2012	0.00541575
1487	YDR504C	Verified	Emerging ORFs	yes	unchanged	0.805	2.14077	384	0.0629921	0	1.0382	2	2	0.265	0.393701	0.427165	1768	1368	0.00206715
1488	YDR505C	Verified	Established ORFs	yes	decreased	-2.941	1.67747	2526	0.626635	0	1.0185	0	0	0.371	0	0	1780	1760	0.00672155
1489	YDR506C	Uncharacterized	Established ORFs	yes	unchanged	-0.001	0.49774	1827	0.179276	0	0.975	1	1	0.402	0.0296053	0.0376316	1982	1957	0.00803251
1490	YDR507C	Verified	Established ORFs	no	NA	NA	1.70656	3429	0.71366	0	0.965	0	0	0.379	0	2.63e-05	1960	1959	0.00432623
1491	YDR508C	Verified	Established ORFs	no	NA	NA	3.52607	1992	0.304676	1	0.924	10	12	0.411	0.374057	0.376757	1934	1933	0.00630126
1492	YDR509W	Dubious	Emerging ORFs	no	NA	NA	-1.25527	348	0.121739	1	0.9545	2	3	0.328	0.521739	0.453478	1720	426	0.00504476
1493	YDR510C-A	Dubious	Emerging ORFs	no	NA	NA	-0.58519	117	0.210526	1	NA	1	0	0.342	0	0.442632	1986	1942	0.00918377
1494	YDR510W	Verified	Established ORFs	no	NA	NA	3.54976	306	0.683168	1	0.522467	0	0	0.432	0	0	1970	1970	0.00325573
1495	YDR511W	Verified	Established ORFs	yes	decreased	-2.669	1.72544	402	0.466165	0	0.9688	0	0	0.426	0	0.00112782	1986	1986	0.00488931
1496	YDR512C	Verified	Established ORFs	no	NA	NA	2.07531	564	0.454545	1	0.7483	0	0	0.414	0	0.000213904	966	353	0.00357169
1497	YDR513W	Verified	Established ORFs	yes	unchanged	0.327	3.49387	432	0.265734	1	0.9845	1	1	0.385	0.13986	0.137622	2014	2014	0.00411964
1498	YDR514C	Uncharacterized	Established ORFs	yes	decreased	-1.271	2.45556	1452	0.331263	0	0.961	0	0	0.392	0	0.000207039	1996	1992	0.00465879
1499	YDR515W	Verified	Established ORFs	yes	decreased	-1.193	1.88979	1344	0.740492	0	1.0162	0	0	0.346	0	0	1998	1960	0.00594299
1500	YDR516C	Verified	Established ORFs	no	NA	NA	1.86299	1503	0.146	0	1.0203	0	0	0.441	0	0.00076	1998	1994	0.00249244
1501	YDR517W	Verified	Established ORFs	yes	unchanged	0.011	2.75925	1119	0.41129	0	0.9905	0	0	0.477	0	2.69e-05	1944	1942	0.00282823
1502	YDR518W	Verified	Established ORFs	yes	decreased	0.15	2.23794	1554	0.185687	0	1.035	0	0	0.384	0	0.0217988	1974	1973	0.00370031
1503	YDR519W	Verified	Established ORFs	yes	unchanged	-0.527	3.89589	408	0.0962963	0	1.01	0	0	0.417	0	0.083037	1984	1982	0.00323512
1504	YDR520C	Uncharacterized	Established ORFs	no	NA	NA	1.94819	2319	0.398964	1	0.8815	0	0	0.364	0	0.00398964	1700	1662	0.00334868
1505	YDR521W	Dubious	Emerging ORFs	no	NA	NA	-0.837018	336	0.0900901	1	0.975	1	2	0.387	0.36036	0.275135	1016	1008	0.0048302
1506	YDR522C	Verified	Established ORFs	yes	decreased	NA	-2.76462	1509	0.316733	0	1.0008	0	1	0.342	0.0398406	0.0120916	1886	1801	0.00403352
1507	YDR523C	Verified	Established ORFs	yes	decreased	0.166	0.0657877	1473	0.367347	0	1.0135	0	0	0.378	0	2.04e-05	1970	1966	0.0034269
1508	YDR524C	Verified	Established ORFs	yes	increased	0.401	1.33474	1449	0.406639	0	0.9955	0	0	0.358	0	0.00377593	1974	1974	0.00495517
1509	YDR524C-B	Uncharacterized	Established ORFs	yes	unchanged	-0.14	6.81078	201	0.590909	0	0.9115	1	1	0.551	0.348485	0.470455	1926	1925	0.00436325
1510	YDR524W-C	Uncharacterized	Emerging ORFs	yes	decreased	NA	-0.10425	90	0.206897	0	0.778	0	0	0.345	0	0.0124138	2004	1869	0.00368309
1511	YDR525W	Dubious	Emerging ORFs	yes	unchanged	0.102	-0.765718	330	0.825688	1	0.9945	0	0	0.459	0	0.0483486	1912	1727	0.00299203
1512	YDR525W-A	Verified	Established ORFs	yes	decreased	0.823	2.12441	240	0.291139	0	0.9633	2	2	0.43	0.481013	0.516835	1984	1979	0.00206363
1513	YDR527W	Verified	Established ORFs	yes	decreased	0.174	2.50862	1320	0.544419	1	0.817	0	0	0.395	0	0	1958	1958	0.00622544
1514	YDR528W	Verified	Established ORFs	yes	decreased	-1.066	1.43198	1272	0.8487	0	1.038	0	0	0.384	0	0	1806	1739	0.00584317
1515	YDR529C	Verified	Established ORFs	yes	increased	0.079	4.01218	384	0.19685	0	0.7455	0	0	0.425	0	0.000472441	1976	1976	0.00215817
1516	YDR530C	Verified	Established ORFs	yes	unchanged	-1.01	1.78825	978	0.393846	0	1.0245	0	0	0.437	0	3.08e-05	1964	1805	0.00702571
1517	YDR531W	Uncharacterized	Established ORFs	yes	unchanged	0.714	3.42015	1104	0.212534	0	0.9025	0	0	0.376	0	0.00286104	1978	1978	0.00350966
1518	YDR532C	Uncharacterized	Established ORFs	yes	unchanged	1.027	2.41992	1158	0.475325	0	NA	0	0	0.339	0	0	1978	1978	0.00244782
1519	YDR533C	Verified	Established ORFs	yes	unchanged	-0.028	2.3215	714	0.227848	0	1.0045	0	0	0.408	0	0.00021097	1968	1940	0.00604298
1520	YDR534C	Verified	Established ORFs	yes	decreased	-0.342	-0.837018	1587	0.791667	0	1.0117	0	0	0.475	0	0.0137311	94	86	0.00991429
1521	YDR535C	Dubious	Emerging ORFs	no	NA	NA	-1.20065	757	0.114458	0	0.9825	0	1	0.416	0.126506	0.12	1836	0	0.00569159
1522	YDR536W	Verified	Established ORFs	yes	decreased	-1.094	-1.80181	1710	0.202109	0	0.9955	11	10	0.403	0.349736	0.420053	1924	1923	0.00328212
1523	YDR537C	Dubious	Emerging ORFs	no	NA	NA	0.126633	606	0.144279	1	1.006	0	0	0.416	0	0.0132338	1958	1916	0.00633678
1524	YDR538W	Verified	Established ORFs	yes	unchanged	-0.821	1.98334	729	0.132231	1	1.0252	0	0	0.421	0	0.0160331	1944	1848	0.00545551
1525	YDR539W	Uncharacterized	Established ORFs	yes	unchanged	0.214	2.42542	1512	0.143141	0	1.0235	0	0	0.404	0	1.99e-05	1888	1597	0.00302248
1526	YDR540C	Uncharacterized	Established ORFs	yes	unchanged	-0.166	1.09024	540	0.307263	0	1.0147	0	0	0.361	0	0.000670391	1884	1675	0.0049282
1527	YDR541C	Uncharacterized	Established ORFs	yes	decreased	0.086	1.61044	1035	0.119186	0	1.0217	0	0	0.389	0	0.00764535	1892	1890	0.00390267
1528	YDR542W	Uncharacterized	Established ORFs	no	NA	NA	-6.90776	363	0.15	0	1.0185	0	0	0.5	0	0.0384167	66	66	0.0119266
1529	YDR543C	Dubious	Emerging ORFs	no	NA	NA	-6.90776	300	0.262626	0	NA	0	0	0.364	0	0.0362626	20	19	0.0237763
1530	YDR544C	Dubious	Established ORFs	no	NA	NA	-2.57702	429	0.880282	0	NA	0	1	0.512	0.126761	0.0428169	0	0	0.0185282
1531	YDR545W	Verified	Established ORFs	no	NA	NA	-6.90776	5391	0.290646	1	1.054	0	1	0.452	0.00890869	0.00122494	2022	2022	0
1532	YEL001C	Uncharacterized	Established ORFs	yes	unchanged	NA	3.96237	678	0.262222	0	NA	1	1	0.394	0.0844444	0.0995111	2016	2016	0.00294291
1533	YEL002C	Verified	Established ORFs	yes	unchanged	0.009	3.39849	1293	0.174419	0	NA	1	1	0.386	0.0488372	0.087814	2010	2010	0.00176686
1534	YEL003W	Verified	Established ORFs	yes	unchanged	0.096	3.90318	424	0.432432	0	NA	0	0	0.324	0	0	2014	0	0.00263405
1535	YEL004W	Verified	Established ORFs	yes	unchanged	0.104	1.41123	1029	0.0555556	0	NA	6	7	0.352	0.415205	0.390439	2010	1988	0.00153515
1536	YEL005C	Verified	Established ORFs	yes	unchanged	-0.942	1.31399	849	0.553191	0	NA	0	0	0.368	0	0	2018	2007	0.00184126
1537	YEL006W	Verified	Established ORFs	no	NA	NA	3.37239	1008	0.202985	0	NA	3	2	0.39	0.131343	0.248209	2002	2000	0.00233853
1538	YEL007W	Uncharacterized	Established ORFs	no	NA	NA	1.53061	2001	0.798799	0	NA	0	0	0.382	0	6.01e-05	1234	1172	0.00340179
1539	YEL008W	Dubious	Emerging ORFs	yes	unchanged	0.364	-2.06357	381	0.047619	1	NA	0	0	0.463	0	0.101508	1872	1813	0.00320978
1540	YEL009C	Verified	Established ORFs	yes	decreased	-2.11	4.69628	846	0.989324	0	NA	0	0	0.412	0	0	2010	2010	0.00293265
1541	YEL009C-A	Dubious	Emerging ORFs	no	NA	NA	0.0158733	408	0.148148	1	NA	1	1	0.37	0.125926	0.111556	1522	867	0.00764482
1542	YEL010W	Dubious	Emerging ORFs	yes	unchanged	0.138	-1.32426	351	0.112069	1	NA	1	1	0.339	0.172414	0.168707	1502	843	0.00583421
1543	YEL011W	Verified	Established ORFs	yes	unchanged	0.013	0.273837	2115	0.183239	0	NA	0	0	0.41	0	7.1e-05	1986	1986	0.00311716
1544	YEL012W	Verified	Established ORFs	yes	unchanged	0.408	2.03706	780	0.536697	0	NA	0	0	0.402	0	4.59e-05	2008	0	0.000896217
1545	YEL013W	Verified	Established ORFs	no	NA	NA	2.80916	1737	0.276817	0	NA	0	0	0.378	0	0	1998	1998	0.00354534
1546	YEL014C	Dubious	Emerging ORFs	no	NA	NA	-1.62455	306	0.0990099	0	NA	0	0	0.34	0	0.174059	1340	1335	0.00135666
1547	YEL015W	Verified	Established ORFs	yes	unchanged	NA	3.23617	1656	0.495463	0	NA	0	0	0.394	0	0.000145191	1994	1983	0.00348084
1548	YEL016C	Verified	Established ORFs	yes	unchanged	0.063	2.47889	1482	0.115619	0	NA	0	1	0.406	0.0365112	0.00628803	1956	1869	0.00561187
1549	YEL017C-A	Verified	Established ORFs	yes	unchanged	0.328	5.52636	132	0.255814	0	NA	1	1	0.38	0.55814	0.496279	2022	2022	0.000672032
1550	YEL017W	Verified	Established ORFs	yes	unchanged	0.416	1.99633	1014	0.400593	0	NA	2	2	0.438	0.121662	0.136053	1992	1986	0.00267423
1551	YEL018W	Verified	Established ORFs	yes	unchanged	-0.286	2.84764	840	0.451613	1	NA	0	0	0.409	0	0	2006	2006	0.00219545
1552	YEL019C	Verified	Established ORFs	yes	unchanged	NA	1.18479	804	0.411985	0	NA	0	0	0.396	0	0	2002	2001	0.00490838
1553	YEL020C	Uncharacterized	Established ORFs	yes	decreased	-0.727	1.81303	1683	0.132143	0	NA	0	0	0.436	0	0.0350536	1958	1955	0.00583891
1554	YEL020W-A	Verified	Established ORFs	yes	unchanged	0.581	3.87382	264	0.747126	1	NA	0	0	0.421	0	0	2020	2014	0.00390261
1555	YEL021W	Verified	Established ORFs	no	NA	NA	-6.90776	804	0.153558	0	NA	0	0	0.434	0	0	2002	1993	0.00159049
1556	YEL022W	Verified	Established ORFs	yes	decreased	-0.511	1.59757	4380	0.296093	0	NA	0	1	0.355	0.0130226	0.00363263	1980	1978	0.00326928
1557	YEL023C	Uncharacterized	Established ORFs	yes	unchanged	0.293	1.36123	2049	0.353372	0	NA	0	0	0.372	0	0.000909091	1926	1814	0.00354664
1558	YEL024W	Verified	Established ORFs	yes	decreased	1.069	2.05886	648	0.35814	0	NA	0	0	0.422	0	0.0092093	2008	2008	0.00313213
1559	YEL025C	Uncharacterized	Established ORFs	yes	decreased	-0.729	1.65231	3567	0.101852	0	NA	1	0	0.371	0	0.0135185	1966	1942	0.00549821
1560	YEL026W	Verified	Established ORFs	yes	decreased	0.894	3.86083	381	0.198413	0	NA	0	0	0.41	0	7.94e-05	2010	2008	0.00449369
1561	YEL027W	Verified	Established ORFs	yes	unchanged	-0.281	5.49913	483	0.0875	0	NA	4	4	0.431	0.59375	0.571937	2014	2014	0.00045065
1562	YEL028W	Dubious	Emerging ORFs	yes	unchanged	0.146	1.76934	462	0.169935	0	NA	1	0	0.407	0	0.159085	1926	1907	0.0156558
1563	YEL029C	Verified	Established ORFs	yes	unchanged	-0.609	2.99748	939	0.11859	0	NA	0	0	0.377	0	0.000416667	2004	1998	0.00313658
1564	YEL030C-A	Dubious	Emerging ORFs	no	NA	NA	-0.627359	315	0.230769	1	NA	0	0	0.394	0	0.0329808	1966	1953	0.00412223
1565	YEL030W	Verified	Established ORFs	yes	decreased	-0.153	0.907048	1935	0.333851	1	NA	0	0	0.411	0	1.55e-05	1906	1773	0.00417573
1566	YEL031W	Verified	Established ORFs	yes	decreased	-1.245	2.21025	3648	0.246914	0	NA	10	12	0.393	0.185185	0.159202	1980	1980	0.00280329
1567	YEL032W	Verified	Established ORFs	yes	unchanged	NA	1.73395	2916	0.395469	1	NA	0	0	0.44	0	0	1976	1974	0.00418897
1568	YEL033W	Dubious	Emerging ORFs	no	NA	NA	4.71955	420	0.438849	1	NA	2	3	0.362	0.42446	0.323669	1400	593	0.00707984
1569	YEL034C-A	Dubious	Emerging ORFs	no	NA	NA	-0.901402	603	0.16	1	NA	1	1	0.432	0.115	0.13315	1776	1617	0.00361325
1570	YEL035C	Uncharacterized	Emerging ORFs	yes	increased	-0.258	-1.81401	501	0.246988	0	NA	0	0	0.494	0	0.0206024	1990	1889	0.00367546
1571	YEL036C	Verified	Established ORFs	yes	increased	0.688	3.01911	1503	0.374	0	NA	1	1	0.466	0.044	0.0451	1826	1539	0.00334927
1572	YEL037C	Verified	Established ORFs	yes	unchanged	0.428	2.86619	1197	0.773869	0	NA	0	0	0.475	0	0	1994	1993	0.00215771
1573	YEL038W	Verified	Established ORFs	no	NA	0.643	3.3851	684	0.180617	0	NA	0	0	0.465	0	8.81e-05	1974	1967	0.00796712
1574	YEL039C	Verified	Established ORFs	no	NA	NA	0.364643	342	0.60177	0	NA	0	0	0.404	0	0	2010	2009	0.00223413
1575	YEL040W	Verified	Established ORFs	yes	unchanged	0.25	4.23033	1404	0.398287	0	NA	0	0	0.423	0	0.0183084	866	763	0.00486376
1576	YEL041W	Verified	Established ORFs	yes	unchanged	0.622	0.473747	1488	0.268687	0	NA	0	0	0.387	0	0.000626263	1976	1955	0.00629069
1577	YEL042W	Verified	Established ORFs	yes	increased	0.221	2.18425	1557	0.241313	0	NA	1	0	0.41	0	0.0380888	2000	1998	0.0021741
1578	YEL043W	Verified	Established ORFs	yes	decreased	-1.484	0.968124	2871	0.800209	0	NA	0	0	0.404	0	0.000993724	1760	1748	0.00631309
1579	YEL044W	Verified	Established ORFs	yes	unchanged	NA	3.65896	501	0.596386	0	NA	0	0	0.478	0	0	1996	1996	0.00490127
1580	YEL045C	Dubious	Emerging ORFs	yes	unchanged	NA	1.28482	426	0.297872	0	NA	3	3	0.444	0.48227	0.441348	1104	1051	0.0110295
1581	YEL046C	Verified	Established ORFs	yes	unchanged	-0.32	3.17225	1164	0.144703	0	NA	0	0	0.473	0	0.000232558	2000	1999	0.00483424
1582	YEL047C	Verified	Established ORFs	yes	unchanged	0.829	2.8548	1413	0.223404	0	NA	0	0	0.438	0	0.000851064	2000	1998	0.00399375
1583	YEL048C	Uncharacterized	Established ORFs	yes	unchanged	0.025	3.264	459	0.157895	0	NA	0	0	0.344	0	0.000263158	2014	2013	0.00392583
1584	YEL049W	Verified	Established ORFs	yes	unchanged	0.214	-2.41912	363	0.183333	0	NA	0	0	0.478	0	0.0381667	1724	1712	0.00544123
1585	YEL050C	Verified	Established ORFs	yes	decreased	0.091	2.80093	1182	0.424936	1	NA	0	0	0.431	0	0.000152672	2008	2008	0.00169117
1586	YEL050W-A	Dubious	Emerging ORFs	no	NA	NA	-0.701179	192	0.0952381	1	NA	1	1	0.349	0.31746	0.362381	2020	2018	0.00294355
1587	YEL051W	Verified	Established ORFs	yes	unchanged	0.578	4.3206	771	0.5	0	NA	0	0	0.389	0	3.91e-05	2018	2018	0.000932402
1588	YEL052W	Verified	Established ORFs	yes	unchanged	-0.684	2.30747	1530	0.198428	0	NA	0	0	0.418	0	0.000157171	1950	1944	0.00465447
1589	YEL053C	Verified	Established ORFs	no	NA	NA	1.56611	2202	0.190996	0	NA	0	0	0.358	0	4.09e-05	2008	2002	0.00186193
1590	YEL054C	Verified	Established ORFs	yes	unchanged	NA	5.23062	498	0.393939	1	NA	0	0	0.426	0	0.00436364	2020	2020	0.00047257
1591	YEL055C	Verified	Established ORFs	yes	decreased	NA	2.32278	3069	0.284736	0	NA	0	0	0.367	0	0.000362035	1876	1748	0.00496895
1592	YEL056W	Verified	Established ORFs	yes	decreased	-0.363	2.83368	1206	0.274314	0	NA	0	0	0.408	0	2.49e-05	1988	1986	0.00443985
1593	YEL057C	Uncharacterized	Established ORFs	yes	unchanged	NA	0.760338	702	0.223176	0	NA	0	0	0.355	0	0.00630901	1972	1937	0.0052328
1594	YEL058W	Verified	Established ORFs	yes	unchanged	-0.187	3.43621	1674	0.0933573	0	NA	0	0	0.46	0	0.000736086	1986	1984	0.00467606
1595	YEL059C-A	Verified	Established ORFs	yes	unchanged	0.037	1.28482	225	0.283784	0	NA	0	0	0.518	0	0	2010	2010	0.0041088
1596	YEL059W	Dubious	Emerging ORFs	no	NA	NA	-6.90776	309	0.117647	0	NA	2	0	0.461	0	0.416667	1606	171	0.00422814
1597	YEL060C	Verified	Established ORFs	yes	decreased	NA	1.28647	1908	0.464567	0	NA	0	0	0.468	0	0.00220472	1970	1968	0.00405041
1598	YEL061C	Verified	Established ORFs	yes	unchanged	NA	1.68714	3003	0.648	0	NA	0	0	0.354	0	1e-05	1932	1931	0.00371264
1599	YEL062W	Verified	Established ORFs	no	NA	NA	1.17062	1848	0.422764	0	NA	0	0	0.369	0	0.000325203	1964	1959	0.00329772
1600	YEL063C	Verified	Established ORFs	no	NA	NA	1.92818	1773	0.181356	0	NA	10	12	0.411	0.418644	0.419932	1962	1955	0.00347338
1601	YEL064C	Verified	Established ORFs	yes	unchanged	-0.063	1.82067	1443	0.197917	0	NA	11	9	0.374	0.422917	0.488229	1960	1944	0.00381526
1602	YEL065W	Verified	Established ORFs	yes	unchanged	-0.632	2.76342	1887	0.186306	0	NA	14	14	0.401	0.453822	0.481592	1938	1897	0.00488021
1603	YEL066W	Verified	Established ORFs	yes	decreased	NA	1.9981	540	0.251397	1	NA	0	0	0.475	0	0	1974	1858	0.00598766
1604	YEL067C	Uncharacterized	Emerging ORFs	no	NA	NA	-0.230672	588	0.2	1	NA	0	0	0.441	0	0.135333	1938	263	0.00605838
1605	YEL068C	Dubious	Emerging ORFs	no	NA	NA	2.22268	333	0.209091	0	NA	0	0	0.424	0	0.000454545	1862	1849	0.00842878
1606	YEL069C	Verified	Established ORFs	yes	unchanged	NA	-3.64966	1695	0.193262	0	NA	12	12	0.423	0.425532	0.447926	10	8	0.0113228
1607	YEL070W	Uncharacterized	Established ORFs	no	NA	-0.114	-2.47694	1509	0.10757	0	NA	0	0	0.448	0	0.0011753	38	16	0.00552403
1608	YEL071W	Verified	Established ORFs	yes	unchanged	0.119	4.99727	1491	0.133065	0	NA	0	0	0.402	0	0.0021371	1878	1878	0.00227654
1609	YEL072W	Verified	Established ORFs	no	NA	NA	2.19878	696	0.138528	0	NA	0	0	0.365	0	0.00290043	1840	1716	0.0070977
1610	YEL073C	Uncharacterized	Established ORFs	yes	decreased	0.03	0.907855	324	0.214953	0	NA	0	0	0.405	0	0.0064486	1700	1697	0.00509893
1611	YEL074W	Dubious	Emerging ORFs	yes	unchanged	0.505	-2.63109	339	0.589286	0	NA	0	0	0.402	0	8.93e-05	50	44	0.0119714
1612	YEL075C	Uncharacterized	Emerging ORFs	no	NA	0.65	-6.90776	369	0.360656	1	NA	0	0	0.402	0	8.2e-05	78	78	0.00328339
1613	YEL075W-A	Dubious	Established ORFs	no	NA	NA	-6.90776	612	0.285714	1	NA	0	0	0.443	0	0.00985222	12	12	0.00281048
1614	YEL076C-A	Uncharacterized	Established ORFs	no	NA	NA	-6.90776	930	0.347222	1	NA	0	0	0.455	0	0.000694444	12	0	0.000911304
1615	YEL077C	Uncharacterized	Established ORFs	no	NA	NA	-2.36446	3834	0.389193	1	NA	0	1	0.46	0.0125294	0.0025372	6	6	0.00292026
1616	YER001W	Verified	Established ORFs	no	NA	NA	2.48524	2289	0.215223	0	NA	1	1	0.379	0.0314961	0.0285696	1984	1859	0.00446837
1617	YER002W	Verified	Established ORFs	yes	unchanged	NA	3.49636	696	0.883117	0	NA	0	0	0.381	0	0.000952381	2000	2000	0.00427603
1618	YER003C	Verified	Established ORFs	no	NA	NA	2.80403	1383	0.370629	0	NA	0	0	0.407	0	0	1538	0	0.00341201
1619	YER004W	Verified	Established ORFs	yes	decreased	0.431	3.10562	696	0.147186	0	NA	0	0	0.481	0	0.00017316	2000	1996	0.00555996
1620	YER005W	Verified	Established ORFs	yes	decreased	-0.233	2.18515	1893	0.290476	0	NA	1	1	0.411	0.0253968	0.0316032	1986	1979	0.00314116
1621	YER006C-A	Dubious	Emerging ORFs	no	NA	NA	-1.07587	318	0.32381	1	NA	0	1	0.324	0.180952	0.0735238	1916	1773	0.00463868
1622	YER006W	Verified	Established ORFs	yes	unchanged	-0.294	3.57784	1563	0.555769	0	NA	0	0	0.397	0	0.000788462	2014	2014	0.00165779
1623	YER007C-A	Verified	Established ORFs	yes	unchanged	0.723	3.61531	649	0.325967	0	NA	0	0	0.387	0	0.000552486	2022	0	0.00275462
1624	YER007W	Verified	Established ORFs	yes	unchanged	0.05	1.96277	1557	0.158301	1	NA	0	0	0.352	0	0.000135135	1996	1996	0.00246739
1625	YER008C	Verified	Established ORFs	yes	decreased	0.028	1.42335	4011	0.473054	0	NA	0	1	0.376	0.0127246	1.5e-05	1942	1939	0.00313104
1626	YER009W	Verified	Established ORFs	yes	unchanged	NA	5.26904	378	0.096	0	NA	0	0	0.392	0	0	1988	1988	0.00209318
1627	YER010C	Verified	Established ORFs	yes	unchanged	0.013	2.6813	705	0.119658	0	NA	0	0	0.413	0	0.000128205	1972	1971	0.00301315
1628	YER011W	Verified	Established ORFs	yes	decreased	1.036	1.362	765	0.637795	0	NA	0	0	0.472	0	0.00507874	662	638	0.010574
1629	YER012W	Verified	Established ORFs	yes	decreased	-0.138	2.88976	597	0.191919	0	NA	0	0	0.391	0	5.05e-05	1990	1990	0.00380322
1630	YER013W	Verified	Established ORFs	yes	unchanged	NA	1.60623	3438	0.370306	0	NA	0	0	0.38	0	4.37e-05	1966	1952	0.00504942
1631	YER014C-A	Verified	Emerging ORFs	yes	increased	-0.108	-0.614336	970	0.104575	1	NA	0	0	0.444	0	0.00836601	1996	0	0.00477916
1632	YER014W	Verified	Established ORFs	yes	decreased	-1.016	2.25675	1620	0.205937	1	NA	0	1	0.408	0.0333952	0.00703154	1990	1987	0.00428118
1633	YER015W	Verified	Established ORFs	yes	decreased	NA	0.70705	2235	0.0927419	1	NA	0	0	0.389	0	6.72e-05	1988	1971	0.00309571
1634	YER016W	Verified	Established ORFs	yes	decreased	-4.468	3.14661	1035	0.497093	0	NA	0	0	0.405	0	0	2006	2006	0.00374039
1635	YER017C	Verified	Established ORFs	yes	unchanged	-0.247	1.56778	2286	0.324573	0	NA	1	2	0.432	0.0486202	0.0452431	1972	1959	0.0033558
1636	YER018C	Verified	Established ORFs	yes	increased	0.21	2.35972	666	0.638009	0	NA	0	0	0.564	0	9.05e-05	1976	1975	0.00372535
1637	YER019C-A	Verified	Established ORFs	yes	decreased	0.051	5.12906	267	0.556818	0	NA	1	1	0.447	0.215909	0.243068	2012	2010	0.00471061
1638	YER019W	Verified	Established ORFs	yes	unchanged	0.221	2.19822	1434	0.148847	0	NA	2	2	0.5	0.0943396	0.0948847	1976	1967	0.00376151
1639	YER020W	Verified	Established ORFs	yes	unchanged	0.249	1.69378	1350	0.418708	0	NA	0	0	0.468	0	2.23e-05	1962	1939	0.00579847
1640	YER021W	Verified	Established ORFs	yes	unchanged	NA	3.71773	1572	0.250478	0	NA	0	0	0.37	0	7.65e-05	2002	2002	0.00325231
1641	YER022W	Verified	Established ORFs	yes	decreased	-0.85	2.50593	2064	0.526929	0	NA	0	1	0.356	0.0276565	8.73e-05	1966	1964	0.0044426
1642	YER023W	Verified	Established ORFs	yes	unchanged	0.725	3.96137	861	0.265734	1	NA	0	0	0.455	0	0.0148252	2000	2000	0.00430562
1643	YER024W	Verified	Established ORFs	yes	decreased	NA	1.42407	2772	0.452871	0	NA	0	0	0.411	0	1.08e-05	706	703	0.00381973
1644	YER025W	Verified	Established ORFs	no	NA	NA	3.45613	1584	0.286528	0	NA	0	0	0.405	0	0.000132827	1970	1970	0.00205635
1645	YER026C	Verified	Established ORFs	yes	unchanged	0.111	4.07007	831	0.376812	0	NA	2	6	0.399	0.40942	0.343877	1990	1974	0.00569727
1646	YER027C	Verified	Established ORFs	yes	decreased	NA	1.93239	1254	0.59952	0	NA	0	0	0.426	0	2.4e-05	1994	1938	0.00334773
1647	YER028C	Verified	Established ORFs	yes	decreased	-0.563	0.415415	1185	0.84264	0	NA	0	0	0.437	0	0	1970	1742	0.00890653
1648	YER029C	Verified	Established ORFs	yes	decreased	-0.037	2.72465	591	0.760204	0	NA	0	0	0.418	0	0	2002	2002	0.0032611
1649	YER030W	Verified	Established ORFs	no	NA	NA	3.29994	462	1	0	NA	0	0	0.39	0	0	1918	729	0.00567383
1650	YER031C	Verified	Established ORFs	yes	unchanged	0.471	3.58074	672	0.376682	0	NA	0	0	0.42	0	0.000717489	2016	2016	0.000707967
1651	YER032W	Verified	Established ORFs	yes	decreased	-4.008	0.459322	2631	0.944064	0	NA	0	0	0.385	0	0	1548	1349	0.00422167
1652	YER033C	Verified	Established ORFs	yes	decreased	NA	-0.853316	3231	0.969331	0	NA	0	0	0.391	0	0	1744	1737	0.00465824
1653	YER034W	Uncharacterized	Established ORFs	yes	unchanged	0.164	1.94677	558	0.827027	0	NA	0	0	0.467	0	0	1978	1953	0.00819712
1654	YER035W	Verified	Established ORFs	yes	unchanged	0.917	1.93989	438	0.958621	0	NA	0	0	0.49	0	6.9e-05	1990	1990	0.00548484
1655	YER036C	Verified	Established ORFs	yes	decreased	-0.065	3.89427	1833	0.34918	0	NA	0	0	0.41	0	0	2004	2003	0.00220332
1656	YER037W	Verified	Established ORFs	yes	decreased	-0.799	2.29152	966	0.17757	0	NA	0	0	0.376	0	3.12e-05	1980	1950	0.00279263
1657	YER038C	Verified	Established ORFs	yes	unchanged	0.218	1.45652	1395	0.366379	0	NA	0	0	0.348	0	0.000193966	1972	1972	0.00514872
1658	YER039C	Verified	Established ORFs	yes	unchanged	NA	1.19936	750	0.0923695	1	NA	6	7	0.435	0.574297	0.540321	1966	1807	0.00457759
1659	YER039C-A	Uncharacterized	Established ORFs	no	NA	NA	1.17372	219	0.222222	0	NA	2	2	0.431	0.555556	0.573194	2012	889	0.00578913
1660	YER040W	Verified	Established ORFs	no	NA	NA	1.19089	2193	0.916438	0	NA	0	0	0.406	0	0	1970	1966	0.00425275
1661	YER041W	Verified	Established ORFs	yes	decreased	-0.215	1.74659	2280	0.501976	0	NA	0	0	0.379	0	1.32e-05	1978	1963	0.00430024
1662	YER042W	Verified	Established ORFs	yes	unchanged	NA	2.80306	555	0.244565	0	1.001	0	0	0.364	0	0	2016	2014	0.00204237
1663	YER043C	Verified	Established ORFs	yes	unchanged	-0.196	3.31865	1350	0.0757238	0	NA	0	0	0.434	0	0.000445434	2002	2002	0.00205739
1664	YER044C	Verified	Established ORFs	yes	unchanged	0.509	2.87373	447	0.128378	0	NA	2	3	0.394	0.371622	0.443581	2022	2022	0.000576183
1665	YER044C-A	Verified	Emerging ORFs	yes	unchanged	NA	0.0778865	1315	0.139706	0	1.051	0	2	0.348	0.0931373	0.0151225	1996	0	0.00407975
1666	YER045C	Verified	Established ORFs	yes	unchanged	-1.341	1.08755	1470	0.762781	0	1.0795	0	0	0.412	0	0	1874	1850	0.00615726
1667	YER046W	Verified	Established ORFs	yes	unchanged	NA	2.63698	432	0.188811	0	0.96887	0	0	0.413	0	0	1996	1996	0.00512088
1668	YER046W-A	Dubious	Emerging ORFs	no	NA	NA	-0.263966	330	0.357798	1	0.94579	0	0	0.379	0	0.0751376	1824	84	0.012331
1669	YER047C	Verified	Established ORFs	yes	decreased	-0.696	0.902192	2694	0.700112	1	1.0385	0	0	0.4	0	0	1810	1800	0.00543375
1670	YER048C	Verified	Established ORFs	yes	decreased	-0.22	3.13836	1176	0.680307	0	1.0235	0	0	0.404	0	0	2004	1963	0.0019465
1671	YER048W-A	Verified	Established ORFs	yes	unchanged	0.337	4.05018	285	0.244681	0	NA	0	0	0.365	0	0	2016	2016	0.00265858
1672	YER049W	Verified	Established ORFs	no	NA	NA	3.60158	1935	0.340062	0	1.0125	0	0	0.395	0	1.55e-05	1998	1974	0.00232098
1673	YER050C	Verified	Established ORFs	no	NA	-0.571	3.59374	417	0.565217	0	NA	0	0	0.389	0	0	1984	1745	0.00368851
1674	YER051W	Verified	Established ORFs	yes	unchanged	-0.479	2.37546	1479	0.27439	0	1.031	0	0	0.375	0	0.00148374	1992	1988	0.00536071
1675	YER052C	Verified	Established ORFs	yes	decreased	0.514	2.49815	1584	0.185958	0	0.8365	0	0	0.393	0	0.000531309	2006	2000	0.00192209
1676	YER053C	Verified	Established ORFs	yes	unchanged	-0.503	1.71145	903	0.123333	0	1.045	1	1	0.396	0.0766667	0.206033	2006	1990	0.00265136
1677	YER053C-A	Uncharacterized	Established ORFs	yes	unchanged	0.501	1.41682	114	0.405405	0	1.016	1	1	0.351	0.405405	0.510541	2022	2022	0.000199229
1678	YER054C	Verified	Established ORFs	yes	decreased	-0.654	0.0944007	1647	0.69708	0	0.998	0	0	0.388	0	0	1976	1972	0.00449259
1679	YER055C	Verified	Established ORFs	yes	decreased	0.006	5.49475	894	0.0774411	0	NA	0	0	0.41	0	0.00484848	1988	1983	0.00295477
1680	YER056C	Verified	Established ORFs	no	NA	NA	4.62398	1602	0.140713	0	1.0355	12	13	0.413	0.514071	0.487505	1548	1542	0.0068751
1681	YER056C-A	Verified	Established ORFs	yes	unchanged	0.011	4.44291	763	0.578512	0	0.805	0	0	0.427	0	0	1958	0	0.00453098
1682	YER057C	Verified	Established ORFs	yes	unchanged	0.161	3.6155	390	0.147287	0	0.9955	0	0	0.437	0	0.000542636	2018	2017	0.000778464
1683	YER058W	Verified	Established ORFs	yes	unchanged	-0.563	2.20044	324	0.747664	0	0.752	1	0	0.43	0	0.153832	2016	2016	0.00178912
1684	YER059W	Verified	Established ORFs	yes	decreased	0.212	1.91427	1263	0.611905	0	1.0245	0	0	0.39	0	0.00047619	1970	1970	0.00281728
1685	YER060W	Verified	Established ORFs	yes	unchanged	0.064	1.72917	1587	0.132576	0	0.9675	10	10	0.42	0.405303	0.47714	1246	1226	0.00219289
1686	YER060W-A	Verified	Established ORFs	no	NA	NA	-0.363843	1593	0.101887	0	1.0455	12	12	0.42	0.477358	0.495566	878	875	0.00481899
1687	YER061C	Verified	Established ORFs	yes	decreased	-0.073	2.47989	1329	0.201357	0	0.791	0	0	0.419	0	0.000135747	1962	1962	0.00380831
1688	YER062C	Verified	Established ORFs	yes	decreased	NA	2.43886	753	0.144	0	1.0075	0	0	0.447	0	0.00544	1964	1959	0.00405103
1689	YER063W	Verified	Established ORFs	yes	unchanged	-0.29	2.49329	657	0.926606	0	0.983	0	0	0.419	0	0	1958	1958	0.00395602
1690	YER064C	Uncharacterized	Established ORFs	yes	decreased	-0.253	2.78433	1518	0.687129	0	1.0325	0	0	0.393	0	0	1944	1937	0.00374382
1691	YER065C	Verified	Established ORFs	yes	unchanged	0.18	0.884594	1674	0.229803	0	1.038	0	0	0.44	0	0.0132855	1974	1972	0.00156647
1692	YER066C-A	Dubious	Emerging ORFs	no	NA	NA	-0.510826	501	0	1	1.03	0	0	0.361	0	0.0166867	1966	1897	0.00362968
1693	YER066W	Uncharacterized	Established ORFs	yes	unchanged	0.916	1.11153	558	0.0378378	0	1.047	0	0	0.395	0	0.000108108	1918	1855	0.0053279
1694	YER067W	Uncharacterized	Established ORFs	no	NA	NA	1.23285	486	0.57764	1	1.029	0	0	0.391	0	0	1984	1982	0.00211471
1695	YER068C-A	Dubious	Emerging ORFs	no	NA	NA	-0.334075	432	0.104895	1	NA	2	0	0.385	0	0.274196	2008	1998	0.00180044
1696	YER068W	Verified	Established ORFs	yes	decreased	-0.155	1.64268	1764	0.597956	0	NA	0	0	0.404	0	0	1984	1984	0.00311035
1697	YER069W	Verified	Established ORFs	yes	decreased	-0.679	1.22466	2592	0.208575	1	NA	0	0	0.402	0	0.000162225	1968	1965	0.00271275
1698	YER070W	Verified	Established ORFs	yes	decreased	-1.129	2.81385	2667	0.207207	0	NA	0	0	0.409	0	2.25e-05	1990	1990	0.00255374
1699	YER071C	Uncharacterized	Established ORFs	no	NA	NA	3.45556	381	0.468254	0	1.0435	0	0	0.333	0	0	2018	2008	0.00134505
1700	YER072W	Verified	Established ORFs	no	NA	NA	4.48568	390	0.217054	0	0.9805	3	3	0.419	0.449612	0.496589	2016	2016	0.00170718
1701	YER073W	Verified	Established ORFs	yes	unchanged	-0.272	3.63244	1563	0.0923077	0	0.9895	0	0	0.434	0	5.77e-05	1962	1958	0.00367832
1702	YER074W	Verified	Established ORFs	yes	unchanged	0.387	5.22578	874	0.4	0	0.597	0	0	0.444	0	0.000888889	1966	0	0.00225284
1703	YER074W-A	Verified	Established ORFs	yes	unchanged	-0.475	3.54015	471	0.2	0	NA	2	2	0.369	0.435294	0.482941	1950	0	0.00105739
1704	YER075C	Verified	Established ORFs	no	NA	NA	0.780242	2787	0.479526	0	1.0545	0	0	0.381	0	0.0016056	1852	1834	0.00404693
1705	YER076C	Uncharacterized	Established ORFs	yes	unchanged	1.324	1.63511	909	0.13245	1	0.8975	0	0	0.449	0	0.0539404	1874	1744	0.00752981
1706	YER076W-A	Dubious	Emerging ORFs	no	NA	NA	0.568151	348	0.217391	1	NA	1	1	0.38	0.182609	0.196957	1708	1503	0.00823166
1707	YER077C	Uncharacterized	Established ORFs	yes	unchanged	-0.092	2.3814	2067	0.273256	0	0.297	0	0	0.375	0	0	2008	2008	0.00320045
1708	YER078C	Uncharacterized	Established ORFs	yes	increased	1.021	2.0125	1536	0.203523	0	0.9612	0	0	0.393	0	1.96e-05	1874	1874	0.00360051
1709	YER078W-A	Uncharacterized	Emerging ORFs	yes	unchanged	0.36	-0.317454	165	0.0925926	0	1.04	0	1	0.432	0.407407	0.231296	2022	1785	0.00566237
1710	YER079C-A	Dubious	Established ORFs	no	NA	NA	-1.19733	339	0.0803571	1	NA	2	2	0.405	0.410714	0.406875	1966	1890	0.00369646
1711	YER079W	Uncharacterized	Established ORFs	yes	decreased	NA	1.66165	633	0.9	0	1.0387	0	0	0.398	0	0	2008	1989	0.0017417
1712	YER080W	Uncharacterized	Established ORFs	yes	unchanged	-0.314	2.12764	1884	0.194577	1	1.0208	0	0	0.373	0	9.57e-05	2000	1992	0.00490905
1713	YER081W	Verified	Established ORFs	yes	unchanged	NA	3.48759	1410	0.208955	0	0.9945	0	0	0.391	0	0.000554371	1930	1930	0.00184834
1714	YER082C	Verified	Established ORFs	no	NA	NA	3.14893	1665	0.509025	0	0.7271	0	0	0.406	0	1.81e-05	2008	2008	0.00168891
1715	YER083C	Verified	Established ORFs	no	NA	NA	1.9241	858	0.484211	0	0.8575	3	3	0.462	0.214035	0.207544	2002	1977	0.00413773
1716	YER084W	Dubious	Emerging ORFs	no	NA	NA	-0.663588	387	0.679688	0	0.976	0	0	0.474	0	0.107422	2006	1991	0.00257899
1717	YER086W	Verified	Established ORFs	no	NA	NA	2.94265	1731	0.154514	0	0.3715	0	0	0.412	0	0.0175	2004	2004	0.00199775
1718	YER087C-A	Dubious	Emerging ORFs	no	NA	NA	-0.642454	552	0.163934	1	0.9755	0	0	0.403	0	0.0436612	2010	1999	0.00604979
1719	YER087C-B	Verified	Established ORFs	yes	unchanged	-0.323	3.2765	249	0.536585	0	1.0175	1	1	0.402	0.231707	0.25939	2020	2020	0.00239695
1720	YER087W	Uncharacterized	Established ORFs	yes	unchanged	NA	2.00094	1731	0.220486	1	0.617	0	0	0.385	0	5.21e-05	2006	2006	0.00258977
1721	YER088C	Verified	Established ORFs	no	NA	NA	2.22138	2013	0.91194	0	1.0135	0	0	0.454	0	0	1950	1941	0.00636873
1722	YER088C-A	Dubious	Emerging ORFs	no	NA	NA	1.0174	324	0.925234	1	NA	0	0	0.52	0	9.35e-05	1986	1932	0.00475202
1723	YER089C	Verified	Established ORFs	no	NA	NA	1.58022	1395	0.428879	1	0.981	0	0	0.486	0	0	1866	1806	0.00309722
1724	YER090W	Verified	Established ORFs	yes	decreased	0.071	2.61374	1524	0.315582	1	0.9555	0	0	0.397	0	0.000118343	1982	1947	0.00309058
1725	YER091C	Verified	Established ORFs	yes	decreased	-0.361	2.73987	2304	0.177314	0	0.9503	0	0	0.418	0	0	2008	2008	0.00196379
1726	YER091C-A	Dubious	Emerging ORFs	no	NA	NA	-6.90776	222	0.808219	0	1.0155	0	0	0.452	0	0	2006	1994	0.00106441
1727	YER092W	Verified	Established ORFs	yes	unchanged	0.776	3.48216	378	0.504	0	0.7452	0	0	0.395	0	0	2016	2012	0.00422264
1728	YER093C	Verified	Established ORFs	yes	decreased	-2.078	0.814036	4293	0.305594	0	0.637014	0	0	0.374	0	9.09e-05	1962	1933	0.00384248
1729	YER093C-A	Uncharacterized	Established ORFs	yes	decreased	-0.425	1.25789	489	0.350365	0	0.8467	2	2	0.443	0.291971	0.302263	1996	0	0.00904161
1730	YER094C	Verified	Established ORFs	yes	unchanged	-0.251	4.66759	618	0.126829	0	0.6576	0	0	0.467	0	0.0420488	1996	1848	0.00260974
1731	YER095W	Verified	Established ORFs	yes	unchanged	0.403	2.66577	1203	0.2725	0	0.8255	0	0	0.468	0	5e-05	1996	1995	0.00349482
1732	YER096W	Verified	Established ORFs	yes	unchanged	0.175	0.122218	1539	0.503906	0	1.0287	0	0	0.404	0	0.000292969	1992	1989	0.00239382
1733	YER097W	Dubious	Emerging ORFs	yes	decreased	NA	0.308954	330	0.192661	1	1.0055	0	0	0.379	0	9.17e-05	1166	134	0.00556612
1734	YER098W	Verified	Established ORFs	yes	decreased	-0.46	0.0834216	2265	0.582228	1	1.0003	0	0	0.369	0	0	1980	1948	0.00372726
1735	YER099C	Verified	Established ORFs	yes	decreased	NA	3.40013	957	0.132075	0	1.044	0	0	0.412	0	3.14e-05	2012	2010	0.00146318
1736	YER100W	Verified	Established ORFs	yes	unchanged	NA	3.04114	753	0.42	0	1.041	1	1	0.4	0.068	0.07472	2012	2012	0.000914434
1737	YER101C	Verified	Established ORFs	yes	unchanged	-0.233	1.67878	1293	0.176744	0	1.0127	0	2	0.387	0.0790698	0.00055814	2000	1994	0.00263488
1738	YER102W	Verified	Established ORFs	no	NA	NA	4.69556	970	0.545	0	0.7685	0	0	0.428	0	0	2000	1995	0.0021332
1739	YER103W	Verified	Established ORFs	yes	decreased	NA	2.49039	1929	0.431464	0	0.971	0	0	0.428	0	1.56e-05	1990	1980	0.00158006
1740	YER104W	Verified	Established ORFs	yes	decreased	NA	1.96164	627	0.947115	0	NA	0	0	0.405	0	0	2008	2007	0.00244148
1741	YER105C	Verified	Established ORFs	yes	decreased	-1.242	1.77495	4176	0.218548	0	1.0255	0	0	0.37	0	0.000862689	1940	1938	0.00607381
1742	YER106W	Verified	Established ORFs	yes	decreased	NA	0.529451	909	0.582781	0	1.0008	0	0	0.334	0	0	2004	1286	0.00500973
1743	YER107C	Verified	Established ORFs	yes	decreased	NA	3.36017	1098	0.273973	1	0.679	0	0	0.417	0	0.0019452	2014	2012	0.00116302
1744	YER107W-A	Dubious	Emerging ORFs	no	NA	NA	-1.9805	321	0.188679	1	NA	2	2	0.365	0.349057	0.380943	2016	2016	0.00323696
1745	YER109C	Verified	Established ORFs	no	NA	NA	1.36277	2400	0.894737	0	0.9895	0	0	0.416	0	0	1692	1627	0.00493481
1746	YER110C	Verified	Established ORFs	yes	decreased	-5.323	2.83003	3342	0.199461	0	0.933	0	2	0.399	0.0404313	0.00098832	1990	1990	0.00240865
1747	YER111C	Verified	Established ORFs	no	NA	NA	0.690143	3282	0.716377	0	0.9383	0	0	0.346	0	0	1542	1530	0.00306279
1748	YER112W	Verified	Established ORFs	yes	unchanged	-0.515	3.18217	564	0.657754	0	1.0205	0	0	0.349	0	0	2012	2000	0.00150316
1749	YER113C	Uncharacterized	Established ORFs	yes	unchanged	0.361	1.6947	2121	0.123229	0	0.994	10	9	0.376	0.300283	0.316558	1986	1916	0.00377521
1750	YER114C	Verified	Established ORFs	no	NA	NA	1.34937	3123	0.773077	0	1.0257	0	0	0.416	0	0.000105769	1930	1871	0.00405178
1751	YER115C	Verified	Established ORFs	yes	decreased	0.241	3.94224	576	0.356021	0	1.0328	0	0	0.421	0	0.000157068	1992	1974	0.00338669
1752	YER116C	Verified	Established ORFs	yes	decreased	-0.072	2.27068	825	0.770073	0	0.6105	0	0	0.431	0	0.000766423	1998	1993	0.00363799
1753	YER117W	Verified	Established ORFs	yes	unchanged	0.324	5.91929	885	0.240876	0	0.75	0	0	0.445	0	0.00116788	1954	0	0.00263163
1754	YER118C	Verified	Established ORFs	no	NA	NA	2.55769	1104	0.490463	0	0.9992	4	4	0.398	0.215259	0.230654	2006	2000	0.00151433
1755	YER119C	Verified	Established ORFs	no	NA	NA	1.46511	1347	0.133929	0	1.0078	11	10	0.464	0.464286	0.533951	1998	1996	0.00262447
1756	YER119C-A	Dubious	Emerging ORFs	no	NA	NA	-1.78379	372	0.593496	1	0.8425	0	0	0.415	0	0	1980	78	0.00719492
1757	YER120W	Verified	Established ORFs	no	NA	NA	3.27135	735	0.487705	1	0.9587	1	1	0.458	0.0696721	0.077541	2008	2008	0.00176237
1758	YER121W	Uncharacterized	Emerging ORFs	no	NA	NA	1.02389	345	0.692982	0	1.022	0	0	0.404	0	0	2014	2014	0.00410337
1759	YER122C	Verified	Established ORFs	yes	decreased	-0.648	3.40489	1482	0.780933	0	0.922	0	0	0.385	0	6.09e-05	1998	1998	0.00309659
1760	YER123W	Verified	Established ORFs	no	NA	-0.916	2.17748	1575	0.486641	0	0.9147	0	0	0.369	0	0.000381679	1988	1981	0.00204007
1761	YER124C	Verified	Established ORFs	no	NA	NA	4.17254	1722	0.284468	0	1.013	0	0	0.352	0	3.49e-05	1984	1970	0.00379046
1762	YER125W	Verified	Established ORFs	yes	decreased	NA	1.72775	2430	0.411619	0	0.695143	0	0	0.411	0	4.94e-05	1998	1998	0.002379
1763	YER126C	Verified	Established ORFs	yes	unchanged	-0.01	4.24964	786	0.64751	0	0.874	0	0	0.401	0	0.000229885	2020	2020	0.000650306
1764	YER127W	Verified	Established ORFs	yes	unchanged	0.054	3.34604	1074	0.876751	0	0.6938	0	0	0.421	0	0.000196078	2004	2000	0.00304643
1765	YER128W	Uncharacterized	Established ORFs	yes	decreased	NA	1.71506	612	0.630542	0	1.012	0	0	0.399	0	0	2010	2008	0.00248673
1766	YER129W	Verified	Established ORFs	yes	decreased	-1.879	1.72116	3429	0.753065	0	1.0312	1	1	0.39	0.0192644	0.0188441	1264	1252	0.00425782
1767	YER130C	Uncharacterized	Established ORFs	yes	decreased	0.144	2.82708	1332	0.846501	0	1.0413	0	0	0.381	0	0	1976	1744	0.00477182
1768	YER131W	Verified	Established ORFs	yes	decreased	-1.073	5.06464	721	0.605042	0	0.8672	0	0	0.443	0	0	2020	2020	0.00126853
1769	YER132C	Verified	Established ORFs	yes	decreased	-0.878	0.778407	5262	0.642898	0	1.0035	0	0	0.393	0	0.000142613	1946	1927	0.00485779
1770	YER133W	Verified	Established ORFs	yes	decreased	-4.666	4.41552	1464	0.128205	0	0.79335	0	0	0.359	0	9.62e-05	966	0	0.00205182
1771	YER133W-A	Dubious	Emerging ORFs	no	NA	NA	-2.35388	342	0.212389	1	NA	0	0	0.381	0	0.000265487	1984	1929	0.00462843
1772	YER134C	Uncharacterized	Established ORFs	yes	decreased	0.731	2.75302	537	0.162921	1	1.0095	0	0	0.406	0	0	1980	1979	0.00295492
1773	YER135C	Dubious	Emerging ORFs	yes	decreased	NA	-0.629234	393	0.107692	0	1.0505	1	2	0.336	0.276923	0.133154	1774	1706	0.00270845
1774	YER136W	Verified	Established ORFs	yes	decreased	-0.325	3.09662	1356	0.192905	0	0.7084	0	0	0.379	0	0.0103991	2000	2000	0.00156268
1775	YER137C	Uncharacterized	Established ORFs	no	NA	NA	1.03992	447	0.614865	1	1.0165	0	0	0.381	0	0.000608108	1982	1978	0.00528337
1776	YER137W-A	Dubious	Emerging ORFs	no	NA	NA	-2.48891	306	0.287129	1	NA	0	0	0.35	0	0.0163366	1960	1950	0.010893
1777	YER138W-A	Uncharacterized	Established ORFs	yes	unchanged	NA	2.20783	105	0.441176	0	NA	0	0	0.284	0	0	364	342	0.00588694
1778	YER139C	Uncharacterized	Established ORFs	yes	unchanged	-0.096	2.49411	681	0.327434	0	0.9365	0	0	0.366	0	0	2012	2012	0.00305681
1779	YER140W	Uncharacterized	Established ORFs	yes	decreased	1.665	2.11662	1671	0.260791	0	1.008	5	7	0.377	0.27518	0.237662	1988	1987	0.00244351
1780	YER141W	Verified	Established ORFs	no	NA	NA	2.51608	1461	0.222222	0	0.742	8	8	0.411	0.341564	0.348148	1986	1980	0.00308775
1781	YER142C	Verified	Established ORFs	yes	decreased	-0.229	1.61084	891	0.263514	0	0.969	0	0	0.364	0	0.000168919	1872	1866	0.00267714
1782	YER143W	Verified	Established ORFs	yes	unchanged	-1.132	2.27696	1287	0.28972	0	0.9587	0	0	0.423	0	0	1988	1988	0.00331006
1783	YER144C	Verified	Established ORFs	yes	unchanged	-0.03	0.99658	2418	0.32795	0	0.9945	0	0	0.399	0	0.00119255	1968	1968	0.00592188
1784	YER145C	Verified	Established ORFs	yes	unchanged	NA	3.59275	1215	0.220297	0	0.9675	7	7	0.45	0.403465	0.387203	1994	1990	0.00271114
1785	YER145C-A	Dubious	Established ORFs	no	NA	NA	-1.34323	438	0.365517	1	NA	0	0	0.455	0	0.00696552	1236	1174	0.00817761
1786	YER146W	Verified	Established ORFs	no	NA	NA	4.38301	282	0.258065	1	NA	0	0	0.48	0	0	2004	2004	0.00491305
1787	YER147C	Verified	Established ORFs	yes	decreased	0.021	2.1735	1875	0.0945513	0	0.8247	0	0	0.463	0	6.41e-05	1616	1596	0.00415483
1788	YER147C-A	Dubious	Emerging ORFs	no	NA	NA	-6.90776	411	0.110294	1	NA	1	1	0.414	0.161765	0.162721	2018	2016	0.00122166
1789	YER148W	Verified	Established ORFs	yes	decreased	0.829	4.08134	723	0.341667	1	0.7327	0	0	0.4	0	0.00304167	2016	2016	0.00262051
1790	YER149C	Verified	Established ORFs	yes	decreased	-0.521	2.27798	1263	0.790476	1	1.022	0	0	0.402	0	0	1998	1979	0.00328474
1791	YER150W	Verified	Established ORFs	yes	unchanged	-0.499	1.20567	447	0.905405	0	1.0225	0	0	0.466	0	0.0211486	2000	1992	0.00524707
1792	YER151C	Verified	Established ORFs	yes	decreased	NA	1.36889	2739	0.619518	0	0.6798	0	0	0.399	0	2.19e-05	1946	1331	0.00484371
1793	YER152C	Uncharacterized	Established ORFs	no	NA	0.538	2.69813	1332	0.227991	1	1.014	0	0	0.503	0	0.00284424	1968	1965	0.00518567
1794	YER152W-A	Dubious	Emerging ORFs	no	NA	NA	-6.90776	567	0.0425532	1	NA	0	0	0.514	0	0.00207447	1984	1934	0.00711567
1795	YER153C	Verified	Established ORFs	yes	decreased	-0.274	1.19332	765	0.181102	1	0.8043	0	0	0.552	0	0.000905512	1936	1934	0.00780182
1796	YER154W	Verified	Established ORFs	yes	decreased	NA	1.66714	1209	0.378109	0	0.531	1	5	0.467	0.228856	0.176741	1966	1966	0.00686589
1797	YER155C	Verified	Established ORFs	no	NA	NA	1.44739	6504	0.41209	0	0.823	0	0	0.36	0	9.23e-06	1952	1942	0.00433176
1798	YER156C	Uncharacterized	Established ORFs	yes	decreased	NA	3.31218	1017	0.239645	0	0.9335	0	0	0.449	0	0.000414201	2002	1999	0.00372987
1799	YER157W	Verified	Established ORFs	yes	unchanged	0.023	2.45882	2406	0.297129	0	0.8087	0	0	0.361	0	0	1988	1984	0.00490835
1800	YER158C	Uncharacterized	Established ORFs	yes	decreased	-1.429	0.451712	1722	0.907504	0	1.0393	0	0	0.431	0	0	1446	1404	0.00609559
1801	YER158W-A	Dubious	Emerging ORFs	no	NA	NA	-1.08176	216	0.0985916	1	NA	1	2	0.418	0.521127	0.314507	2010	1793	0.00634244
1802	YER159C	Verified	Established ORFs	no	NA	NA	2.81935	429	0.535211	1	0.939	0	0	0.437	0	0.000352113	2002	2002	0.00317233
1803	YER161C	Verified	Established ORFs	no	NA	NA	2.21102	1002	1	0	0.9193	0	0	0.411	0	0	1990	1990	0.00550451
1804	YER162C	Verified	Established ORFs	no	NA	NA	1.37194	2265	0.400531	0	0.7385	0	1	0.399	0.0251989	0.00316976	1958	1957	0.00462541
1805	YER163C	Uncharacterized	Established ORFs	yes	unchanged	0.243	2.59024	699	0.288793	0	1.004	0	0	0.454	0	0.00125	1964	1962	0.00620745
1806	YER164W	Verified	Established ORFs	yes	decreased	NA	0.845439	4407	0.518392	0	0.948	0	0	0.396	0	0	1858	1854	0.00335386
1807	YER165C-A	Dubious	Emerging ORFs	no	NA	NA	-2.73337	357	0.110169	1	NA	1	2	0.379	0.381356	0.441949	1982	1939	0.00335898
1808	YER165W	Verified	Established ORFs	yes	decreased	0.726	3.24948	1734	0.533795	0	0.5353	0	0	0.418	0	0.000814558	1976	1972	0.00237549
1809	YER166W	Verified	Established ORFs	no	NA	NA	1.04275	4716	0.290261	1	1.038	9	10	0.393	0.127944	0.134055	1972	1963	0.00304036
1810	YER167W	Verified	Established ORFs	yes	decreased	-3.215	2.09322	2556	0.967098	0	0.992	0	0	0.404	0	0	1782	1763	0.00441486
1811	YER168C	Verified	Established ORFs	yes	decreased	-0.558	2.72235	1641	0.108059	0	0.842733	0	0	0.379	0	7.33e-05	1970	1969	0.00362189
1812	YER169W	Verified	Established ORFs	yes	decreased	-4.393	1.903	2391	0.623116	0	1.0165	0	0	0.407	0	0	1958	1957	0.00386516
1813	YER170W	Verified	Established ORFs	yes	decreased	1.996	2.58859	678	0.471111	0	1.0367	0	0	0.419	0	0.000533333	544	13	0.00267221
1814	YER171W	Verified	Established ORFs	yes	decreased	-0.297	2.06636	2337	0.196658	0	0.61255	0	0	0.371	0	0.000179949	1982	1982	0.00221359
1815	YER172C	Verified	Established ORFs	no	NA	NA	0.877966	6492	0.236708	0	0.6984	0	0	0.372	0	2.31e-05	1578	1281	0.00284268
1816	YER173W	Verified	Established ORFs	no	NA	NA	1.94319	1980	0.438543	1	0.9872	0	0	0.384	0	4.55e-05	1998	1997	0.00385448
1817	YER174C	Verified	Established ORFs	yes	unchanged	NA	3.3168	735	0.368852	0	1.0172	0	0	0.398	0	8.2e-05	2006	2006	0.00389177
1818	YER175C	Verified	Established ORFs	yes	decreased	0.348	2.06901	900	0.277592	0	1.0168	0	0	0.405	0	0	2010	2007	0.00310414
1819	YER175W-A	Uncharacterized	Emerging ORFs	yes	decreased	0.198	0.631272	165	0.166667	0	0.9385	0	0	0.309	0	0.0192593	1834	1671	0.00515297
1820	YER176W	Verified	Established ORFs	yes	decreased	NA	1.52649	3366	0.439786	0	0.9995	0	0	0.395	0	0	1984	1974	0.00415198
1821	YER177W	Verified	Established ORFs	yes	decreased	0.455	5.55267	804	0.655431	0	0.8867	0	0	0.459	0	0	2014	2014	0.00362684
1822	YER178W	Verified	Established ORFs	yes	unchanged	-0.029	3.13793	1263	0.302381	0	0.8175	0	0	0.453	0	0.000714286	2000	1999	0.00233703
1823	YER179W	Verified	Established ORFs	yes	unchanged	0.599	-0.74444	1097	0.266467	0	0.9968	0	0	0.398	0	8.98e-05	1996	0	0.00464685
1824	YER180C	Verified	Established ORFs	yes	unchanged	-0.331	2.72975	804	0.554307	0	1.0537	0	0	0.376	0	0	1986	1986	0.00680103
1825	YER180C-A	Verified	Established ORFs	no	NA	NA	2.79966	258	0.858824	0	0.997	0	0	0.416	0	0	2010	2009	0.00463214
1826	YER181C	Dubious	Established ORFs	no	NA	NA	-2.18926	324	0.0560748	0	1.001	2	2	0.33	0.420561	0.430748	1906	1856	0.00407668
1827	YER182W	Uncharacterized	Established ORFs	yes	unchanged	-0.163	2.5427	735	0.20082	0	1.0343	1	1	0.399	0.0696721	0.107705	1998	1998	0.00426281
1828	YER183C	Verified	Established ORFs	yes	unchanged	-0.472	3.3683	636	0.279621	0	1.0215	0	0	0.408	0	4.74e-05	2002	2002	0.0030136
1829	YER184C	Uncharacterized	Established ORFs	yes	decreased	-0.306	0.800655	2385	0.253149	0	1.0385	2	2	0.382	0.0478589	0.0605038	1892	1836	0.00621692
1830	YER185W	Uncharacterized	Established ORFs	yes	unchanged	0.191	0.258511	912	0.191419	0	1.0128	7	7	0.374	0.49835	0.515941	1956	1929	0.00610585
1831	YER186C	Uncharacterized	Emerging ORFs	yes	unchanged	0.546	3.13701	921	0.156863	0	1.0085	0	0	0.387	0	0.000490196	958	546	0.0163291
1832	YER187W	Uncharacterized	Established ORFs	yes	unchanged	1.386	0.697139	426	0.361702	0	1.051	0	0	0.454	0	7.09e-05	948	937	0.0220852
1833	YER188C-A	Uncharacterized	Emerging ORFs	yes	unchanged	1.232	-2.60369	300	0.252525	0	0.9515	0	0	0.357	0	0.178283	18	16	0.0259762
1834	YER188W	Dubious	Emerging ORFs	no	NA	NA	1.12979	720	0.138075	0	1.0015	0	0	0.441	0	0.0305858	230	192	0.017111
1835	YER189W	Uncharacterized	Emerging ORFs	yes	unchanged	NA	-6.90776	369	0.352459	1	1.002	0	0	0.402	0	0.000245902	70	70	0.00184753
1836	YER190W	Verified	Established ORFs	no	NA	NA	-6.90776	5046	0.298632	1	NA	0	0	0.458	0	0.000803093	0	0	0.000163831
1837	YFL001W	Verified	Established ORFs	yes	decreased	0.277	2.72373	1329	0.201357	0	0.796	0	0	0.388	0	0.0010181	1982	1979	0.00372062
1838	YFL002C	Verified	Established ORFs	yes	decreased	-0.049	2.35745	1821	0.255776	0	0.9945	0	0	0.38	0	0.00371287	1998	1997	0.00397502
1839	YFL003C	Verified	Established ORFs	yes	decreased	-1.038	-0.098716	2637	0.23918	0	0.996	0	0	0.356	0	0.00199317	1960	1888	0.00340072
1840	YFL004W	Verified	Established ORFs	yes	unchanged	-0.546	3.14048	2487	0.422705	0	1.0103	3	3	0.373	0.0688406	0.0745048	1952	1949	0.00260755
1841	YFL005W	Verified	Established ORFs	yes	unchanged	NA	4.42669	648	0.24186	0	0.6804	0	0	0.406	0	0.000604651	2016	2015	0.00127286
1842	YFL007W	Verified	Established ORFs	yes	unchanged	-0.818	1.30427	6432	0.186654	0	0.9685	0	2	0.381	0.0181988	0.0074755	1914	1903	0.00334332
1843	YFL008W	Verified	Established ORFs	yes	unchanged	-1.308	1.44786	3678	0.622041	0	0.79176	0	0	0.358	0	1.63e-05	1956	1953	0.00320426
1844	YFL009W	Verified	Established ORFs	yes	decreased	-0.003	2.17917	2340	0.350449	0	0.749467	0	0	0.397	0	3.85e-05	1024	1019	0.00302007
1845	YFL010C	Verified	Established ORFs	yes	unchanged	-0.235	3.28627	636	0.763033	1	1.0228	0	0	0.502	0	0.0490995	1882	1877	0.00388353
1846	YFL010W-A	Verified	Emerging ORFs	yes	unchanged	0.148	-4.42285	285	0.670213	1	0.977	0	0	0.426	0	0	1966	1863	0.00592157
1847	YFL011W	Verified	Established ORFs	no	NA	NA	-1.12701	1641	0.177656	0	1.0117	11	12	0.412	0.450549	0.442363	1928	1846	0.0067191
1848	YFL012W	Uncharacterized	Emerging ORFs	yes	decreased	-0.716	-0.579818	447	0.581081	0	1.0123	0	0	0.358	0	0	1996	1955	0.00572202
1849	YFL012W-A	Dubious	Emerging ORFs	no	NA	NA	-1.7148	375	0	1	NA	0	1	0.358	0.153226	0.0374194	1724	1429	0.00319079
1850	YFL013C	Verified	Established ORFs	no	NA	NA	1.70293	2079	0.569364	1	0.758	0	0	0.401	0	0.000476879	1976	1975	0.00467748
1851	YFL013W-A	Dubious	Emerging ORFs	no	NA	NA	-2.60369	804	0.449438	1	0.853	0	3	0.427	0.250936	0.176891	554	302	0.00688618
1852	YFL014W	Verified	Established ORFs	yes	unchanged	0.259	2.42063	330	1	0	1.0125	0	0	0.486	0	0	1992	1992	0.00760785
1853	YFL015C	Dubious	Emerging ORFs	yes	decreased	-0.302	-2.81341	495	0.219512	1	1.028	2	2	0.472	0.237805	0.28439	316	135	0.00725446
1854	YFL015W-A	Dubious	Emerging ORFs	no	NA	NA	-1.00512	318	0.580952	1	NA	1	1	0.473	0.209524	0.190476	1840	1633	0.00891007
1855	YFL016C	Verified	Established ORFs	yes	decreased	NA	2.49006	1536	0.540117	0	NA	0	0	0.47	0	0.000293542	1966	1965	0.00359924
1856	YFL017C	Verified	Established ORFs	yes	decreased	0.654	3.44697	480	0.113208	0	0.87815	0	0	0.421	0	0.000251572	1962	1958	0.00795333
1857	YFL017W-A	Verified	Established ORFs	yes	decreased	-0.286	2.72031	234	0.298701	0	NA	0	0	0.42	0	0.00025974	1982	1981	0.00549269
1858	YFL018C	Verified	Established ORFs	yes	unchanged	-0.995	2.81259	1500	0.142285	0	0.82125	0	0	0.423	0	0.00402806	1966	1966	0.00535569
1859	YFL019C	Dubious	Emerging ORFs	no	NA	NA	-1.50959	354	0.153846	0	1.002	0	0	0.333	0	0.00606838	1802	201	0.0209558
1860	YFL020C	Verified	Established ORFs	yes	unchanged	2.034	-1.84516	369	0.213115	0	0.9895	0	0	0.462	0	0.0945082	1806	1795	0.00345574
1861	YFL021C-A	Dubious	Emerging ORFs	no	NA	NA	-0.679244	855	0.373239	1	NA	3	2	0.472	0.161972	0.222535	1474	714	0.0029747
1862	YFL021W	Verified	Established ORFs	yes	unchanged	0.558	0.900568	1533	0.798039	1	0.9817	0	1	0.461	0.0333333	0.00856863	1166	379	0.00422335
1863	YFL022C	Verified	Established ORFs	yes	decreased	-0.654	3.01558	1512	0.192843	0	0.6013	0	0	0.439	0	0	1982	1979	0.00315121
1864	YFL023W	Verified	Established ORFs	yes	decreased	-0.856	1.78842	2391	0.830402	0	0.72975	0	0	0.403	0	0	866	852	0.00655135
1865	YFL024C	Verified	Established ORFs	no	NA	NA	1.25761	2499	0.677885	0	1.002	0	0	0.381	0	0	656	645	0.00439539
1866	YFL025C	Verified	Established ORFs	yes	decreased	-0.409	1.11186	3090	0.137026	0	0.9263	8	11	0.369	0.222546	0.185948	1942	1925	0.00442035
1867	YFL026W	Verified	Established ORFs	yes	decreased	0.372	4.7645	1296	0.334107	0	NA	7	7	0.378	0.341067	0.359026	1972	1965	0.00578778
1868	YFL027C	Verified	Established ORFs	yes	decreased	0.181	3.15517	1494	0.211268	0	0.9843	0	1	0.376	0.0321932	0.00187123	1986	1982	0.00538632
1869	YFL028C	Verified	Established ORFs	yes	unchanged	-0.286	3.37033	870	0.138408	0	1.0168	0	0	0.396	0	0	2000	1997	0.0043346
1870	YFL029C	Verified	Established ORFs	yes	unchanged	-0.535	2.01677	1107	0.125	0	0.8694	0	0	0.416	0	5.43e-05	1952	1947	0.00402356
1871	YFL030W	Verified	Established ORFs	yes	unchanged	-0.191	1.03283	1158	0.0779221	0	1.014	0	0	0.468	0	0.000519481	1960	1955	0.00419975
1872	YFL031W	Verified	Established ORFs	yes	decreased	-0.85	4.44272	969	0.84874	1	0.9398	0	0	0.472	0	0	400	0	0.00558796
1873	YFL032W	Dubious	Emerging ORFs	yes	increased	0.625	2.46929	321	0.377358	1	0.9325	2	2	0.39	0.367925	0.411226	620	30	0.0084655
1874	YFL033C	Verified	Established ORFs	yes	decreased	-0.75	0.338613	5313	0.574011	0	0.959	0	0	0.409	0	0	1530	1467	0.00658495
1875	YFL034C-A	Verified	Established ORFs	yes	unchanged	-0.381	5.46709	690	0.229508	0	1.004	0	0	0.391	0	8.2e-05	1978	0	0.00515053
1876	YFL034C-B	Verified	Established ORFs	yes	increased	0.063	1.74763	978	0.372822	0	0.7585	0	0	0.408	0	3.48e-05	1104	0	0.00200685
1877	YFL034W	Uncharacterized	Established ORFs	yes	unchanged	0.463	0.92901	3222	0.553588	0	0.9905	4	3	0.41	0.0577819	0.10192	1886	1877	0.00515087
1878	YFL036W	Verified	Established ORFs	yes	decreased	-2.362	0.58389	4056	0.325685	0	NA	0	0	0.38	0	7.4e-06	1956	1937	0.00417585
1879	YFL037W	Verified	Established ORFs	yes	decreased	-4.462	3.13428	1374	0.212254	0	NA	0	0	0.444	0	0.0002407	1994	1994	0.00164455
1880	YFL038C	Verified	Established ORFs	yes	unchanged	NA	4.55558	621	0.300971	0	0.8262	0	0	0.458	0	0.00121359	2006	2005	0.00266583
1881	YFL039C	Verified	Established ORFs	no	NA	NA	4.38048	1436	0.157333	0	0.660743	0	0	0.439	0	0.00509333	1220	0	0.00141541
1882	YFL040W	Uncharacterized	Established ORFs	yes	unchanged	0.134	-1.80789	1623	0.168519	0	0.995	12	11	0.383	0.424074	0.463093	1990	1979	0.00413264
1883	YFL041W	Verified	Established ORFs	yes	decreased	-0.089	1.81042	1869	0.107717	0	1.0425	0	1	0.423	0.0305466	0.0258521	1978	1964	0.00438789
1884	YFL041W-A	Uncharacterized	Established ORFs	yes	unchanged	0.065	1.70584	192	0.222222	0	1.0235	0	0	0.392	0	0	1996	1962	0.00588791
1885	YFL042C	Uncharacterized	Established ORFs	yes	unchanged	-0.708	0.591114	2025	0.538576	0	0.9973	1	1	0.423	0.0267062	0.0317211	1972	1971	0.00505908
1886	YFL044C	Verified	Established ORFs	yes	unchanged	-0.175	2.08455	906	0.292359	0	1.0092	0	0	0.436	0	0.00425249	1992	1991	0.00500972
1887	YFL045C	Verified	Established ORFs	yes	decreased	1.173	5.41778	765	0.145669	0	0.493867	0	0	0.391	0	3.94e-05	2014	2014	0.00146743
1888	YFL046W	Uncharacterized	Established ORFs	yes	decreased	0.427	2.72287	624	0.425121	0	1.0175	1	1	0.378	0.0917874	0.105217	2008	2007	0.00442452
1889	YFL047W	Verified	Established ORFs	yes	decreased	-0.35	2.30478	2145	0.210084	0	1.0165	0	0	0.387	0	0	1970	1967	0.00471501
1890	YFL048C	Verified	Established ORFs	yes	unchanged	NA	3.67356	1338	0.325843	0	1.0152	1	1	0.384	0.0426966	0.0605393	1878	1873	0.00508844
1891	YFL049W	Verified	Established ORFs	yes	decreased	-0.333	2.25266	1872	0.431782	0	1.034	0	0	0.38	0	0.00166934	1974	1966	0.00566933
1892	YFL050C	Verified	Established ORFs	yes	decreased	-1.852	0.993622	2577	0.592075	0	1.0237	2	2	0.398	0.0547786	0.0492541	1732	1546	0.00689573
1893	YFL051C	Uncharacterized	Established ORFs	yes	unchanged	0.318	-6.90776	483	0.275	0	1.014	2	0	0.421	0	0.203687	256	256	0.00946405
1894	YFL052W	Uncharacterized	Established ORFs	yes	unchanged	0.758	-3.91202	1398	0.260215	0	0.9998	0	0	0.418	0	0.000258065	1430	1274	0.00492311
1895	YFL053W	Verified	Established ORFs	yes	decreased	0.054	-2.02495	1776	0.287648	0	1.0477	0	0	0.464	0	0.000626058	1472	1399	0.00438354
1896	YFL054C	Uncharacterized	Established ORFs	yes	decreased	NA	-0.254892	1941	0.5387	0	1.0123	6	5	0.435	0.154799	0.204783	1484	1477	0.00803327
1897	YFL055W	Verified	Established ORFs	yes	decreased	-0.282	0.524137	1677	0.157706	0	0.9752	12	12	0.427	0.437276	0.463226	1570	720	0.00613047
1898	YFL056C	Verified	Established ORFs	no	NA	NA	1.71055	639	0.240566	0	1.0197	0	0	0.425	0	0.000801887	196	0	0.0197937
1899	YFL057C	Verified	Established ORFs	yes	unchanged	0.372	0.400788	459	0.394737	0	0.977	0	0	0.428	0	6.58e-05	NA	NA	NA
1900	YFL058W	Verified	Established ORFs	yes	unchanged	0.219	-6.90776	1023	0.138235	0	1.0215	0	0	0.444	0	0.000352941	64	64	0.00276023
1901	YFL059W	Verified	Established ORFs	yes	unchanged	-0.652	-0.441611	897	0.231544	0	NA	0	0	0.47	0	0.000100671	432	432	0.00411819
1902	YFL060C	Verified	Established ORFs	yes	unchanged	0.812	-2.43042	669	0.0405405	0	1.024	0	0	0.399	0	9.01e-05	134	121	0.00436965
1903	YFL061W	Uncharacterized	Established ORFs	no	NA	NA	-6.90776	678	0.284444	0	0.994	0	0	0.441	0	0.000533333	114	114	0.00231677
1904	YFL062W	Verified	Established ORFs	yes	unchanged	0.366	-6.90776	1140	0.158311	0	NA	4	4	0.383	0.208443	0.223008	4	4	0.0141596
1905	YFL063W	Dubious	Emerging ORFs	no	NA	NA	-6.90776	456	0.15894	0	1.051	0	0	0.38	0	0.202715	6	6	0.0251953
1906	YFL064C	Uncharacterized	Established ORFs	yes	unchanged	NA	-6.90776	525	0.224138	1	1.0205	0	0	0.402	0	0.000172414	30	26	0.00131306
1907	YFL065C	Uncharacterized	Established ORFs	no	NA	NA	-6.90776	309	0.264706	1	1.042	0	0	0.425	0	0.00254902	180	180	0.000140637
1908	YFL066C	Uncharacterized	Established ORFs	no	NA	NA	-3.38139	1179	0.181122	0	NA	0	0	0.459	0	0.0133418	8	8	0.000718122
1909	YFL067W	Uncharacterized	Established ORFs	no	NA	NA	-6.90776	528	0.771429	0	NA	2	1	0.499	0.108571	0.240571	28	27	0.00654419
1910	YFL068W	Uncharacterized	Emerging ORFs	no	NA	0.416	-6.90776	483	0.2125	0	NA	1	1	0.458	0.125	0.16875	60	60	0.00174011
1911	YFR001W	Verified	Established ORFs	yes	unchanged	0.083	3.92043	615	0.862745	0	0.324	0	0	0.371	0	0	2004	2003	0.00383737
1912	YFR002W	Verified	Established ORFs	yes	decreased	NA	2.57475	2520	0.258641	0	0.8285	0	1	0.361	0.022646	0.00698451	1986	1984	0.00277782
1913	YFR003C	Verified	Established ORFs	yes	unchanged	0.035	3.01818	468	1	0	1.007	0	0	0.422	0	0	2006	1998	0.00491298
1914	YFR004W	Verified	Established ORFs	yes	decreased	-0.921	3.90466	921	0.382353	0	0.66772	0	0	0.412	0	9.8e-05	2010	2010	0.00182329
1915	YFR005C	Verified	Established ORFs	yes	decreased	NA	2.97246	1347	0.225446	0	0.572767	0	0	0.367	0	0.00763393	1986	1981	0.00455886
1916	YFR006W	Uncharacterized	Established ORFs	yes	unchanged	0.422	3.16725	1608	0.143925	0	0.9842	1	1	0.384	0.0336449	0.0494206	1984	1979	0.00394332
1917	YFR007W	Uncharacterized	Established ORFs	yes	unchanged	0.658	1.35015	1062	0.172805	0	1.0268	0	0	0.387	0	0	1998	1997	0.00310397
1918	YFR008W	Verified	Established ORFs	no	NA	NA	2.07317	666	0.570136	0	0.9563	0	0	0.373	0	0	1974	1505	0.0058945
1919	YFR009W	Verified	Established ORFs	no	NA	NA	3.2276	2259	0.393617	1	0.945	0	0	0.394	0	1.33e-05	1986	1983	0.00191107
1920	YFR010W	Verified	Established ORFs	no	NA	NA	3.1112	1500	0.422846	0	0.7638	0	0	0.37	0	0	2008	2008	0.00150911
1921	YFR011C	Uncharacterized	Established ORFs	yes	unchanged	-0.469	2.87875	513	1	1	0.924	0	0	0.375	0	0	2010	2010	0.00176184
1922	YFR012W	Uncharacterized	Established ORFs	yes	unchanged	NA	-0.911303	609	0.0594059	0	1.0005	4	4	0.381	0.445545	0.480693	1456	249	0.00668796
1923	YFR012W-A	Uncharacterized	Emerging ORFs	yes	unchanged	0.01	-0.936493	87	1	0	NA	0	0	0.452	0	0	2020	2015	0.00289062
1924	YFR013W	Verified	Established ORFs	yes	unchanged	0.419	1.73642	2364	0.500635	0	0.998	0	0	0.388	0	0	1960	1953	0.00373917
1925	YFR014C	Verified	Established ORFs	yes	unchanged	-0.227	2.21539	1341	0.358744	0	1.031	0	0	0.41	0	0.000605381	2006	1985	0.00339914
1926	YFR015C	Verified	Established ORFs	yes	unchanged	-0.422	0.445967	2127	0.175141	0	1.0217	0	0	0.425	0	0.000225989	1954	1945	0.00395598
1927	YFR016C	Verified	Established ORFs	yes	decreased	NA	0.95243	3702	0.927818	0	0.9992	0	0	0.396	0	8.11e-06	902	757	0.00645534
1928	YFR017C	Uncharacterized	Established ORFs	yes	unchanged	0.355	-0.74444	588	0.984615	0	1.0395	0	0	0.518	0	0	1968	1965	0.00611951
1929	YFR018C	Uncharacterized	Established ORFs	yes	unchanged	1.03	2.0554	1092	0.146006	0	1.0345	0	0	0.522	0	0.0260606	1972	1968	0.00518458
1930	YFR019W	Verified	Established ORFs	no	NA	NA	0.131028	6837	0.56014	0	0.979	0	0	0.387	0	2.19e-05	1684	817	0.00421501
1931	YFR020W	Dubious	Emerging ORFs	yes	unchanged	0.316	2.34027	699	0.357759	0	1.0365	0	0	0.409	0	0.00693966	1950	1929	0.00865632
1932	YFR021W	Verified	Established ORFs	yes	decreased	-0.721	0.891998	1503	0.388	0	0.9595	0	0	0.432	0	0.00226	1994	1994	0.00345846
1933	YFR022W	Verified	Established ORFs	yes	decreased	0.696	0.618424	2202	0.58663	0	0.9975	0	0	0.421	0	2.73e-05	1970	1961	0.00527545
1934	YFR023W	Verified	Established ORFs	no	NA	NA	-1.0106	1836	0.410802	0	1.0108	0	0	0.327	0	0.000163666	2002	1985	0.00223082
1935	YFR024C-A	Verified	Established ORFs	yes	increased	1.103	3.35232	1474	0.545455	0	1.0303	0	0	0.443	0	0.0364745	1954	0	0.00429826
1936	YFR025C	Verified	Established ORFs	yes	unchanged	0.186	2.9879	1008	0.161194	0	NA	0	0	0.426	0	0	1908	1908	0.00692767
1937	YFR026C	Uncharacterized	Emerging ORFs	yes	decreased	-0.094	1.05361	510	0.349112	0	1.026	1	0	0.416	0	0.126095	648	553	0.00807714
1938	YFR027W	Verified	Established ORFs	yes	unchanged	-0.124	1.29856	846	0.434164	0	0.906467	0	0	0.419	0	3.56e-05	1878	1876	0.00902801
1939	YFR028C	Verified	Established ORFs	no	NA	NA	2.99438	1656	0.393829	0	0.727733	0	0	0.423	0	0.00684211	1660	1611	0.00242409
1940	YFR029W	Verified	Established ORFs	no	NA	0.399	0.476234	2037	0.320059	0	0.9585	0	0	0.444	0	0	1992	1932	0.00326588
1941	YFR030W	Verified	Established ORFs	yes	decreased	-0.303	1.39921	3108	0.162319	0	1.024	0	0	0.397	0	2.9e-05	1976	1967	0.00370037
1942	YFR031C	Verified	Established ORFs	yes	unchanged	-0.492	1.89567	3513	0.565812	0	0.7092	0	0	0.366	0	0.000128205	1974	1973	0.0034561
1943	YFR031C-A	Verified	Established ORFs	no	NA	NA	5.08665	912	0.354331	0	0.9453	0	0	0.475	0	3.94e-05	1930	0	0.00176809
1944	YFR032C	Uncharacterized	Established ORFs	yes	unchanged	0.442	1.26779	870	0.411765	0	1.0482	0	0	0.486	0	0.000415225	1256	1251	0.00947529
1945	YFR032C-A	Verified	Established ORFs	yes	unchanged	0.434	6.04242	514	1	1	0.7888	0	0	0.458	0	0	2014	2014	0.00552248
1946	YFR032C-B	Uncharacterized	Emerging ORFs	yes	unchanged	0.106	3.36953	264	0.241379	1	0.79	1	1	0.375	0.252874	0.254943	2016	2002	0.00261426
1947	YFR033C	Verified	Established ORFs	yes	unchanged	-0.349	3.33306	444	0.673469	0	0.9748	0	0	0.465	0	0	1870	1832	0.00430432
1948	YFR034C	Verified	Established ORFs	yes	decreased	NA	2.55233	939	0.836538	0	0.9907	0	0	0.543	0	3.21e-05	1960	1956	0.00636686
1949	YFR034W-A	Dubious	Emerging ORFs	no	NA	NA	1.08485	288	0.663158	1	NA	0	0	0.432	0	0.00189474	1860	978	0.00987126
1950	YFR035C	Uncharacterized	Emerging ORFs	yes	unchanged	0.172	-0.642454	345	0.315789	1	0.9965	2	2	0.453	0.429825	0.395702	1862	333	0.0109277
1951	YFR036W	Verified	Established ORFs	yes	unchanged	NA	1.30671	375	0.991935	0	0.872533	0	0	0.487	0	0	2002	2001	0.00339638
1952	YFR037C	Verified	Established ORFs	yes	unchanged	0.2	3.44067	1674	0.561939	1	0.7543	0	0	0.466	0	1.8e-05	1974	1969	0.00412152
1953	YFR038W	Uncharacterized	Established ORFs	yes	unchanged	0.149	1.79509	2562	0.390387	0	1.0195	0	0	0.379	0	1.17e-05	1904	1897	0.00583583
1954	YFR039C	Uncharacterized	Established ORFs	yes	unchanged	0.543	2.67511	1533	0.194118	0	1.0185	0	0	0.381	0	0.00819608	906	890	0.0029643
1955	YFR040W	Verified	Established ORFs	yes	decreased	-0.396	1.15877	3009	0.418164	0	0.8543	0	0	0.365	0	0	1964	1900	0.00413595
1956	YFR041C	Verified	Established ORFs	yes	unchanged	-0.287	2.65879	888	0.420339	0	0.984	2	1	0.357	0.0677966	0.13	2008	2007	0.00301276
1957	YFR042W	Uncharacterized	Established ORFs	yes	unchanged	0.099	2.97231	603	0.05	0	NA	4	6	0.358	0.565	0.4612	2004	2004	0.00517075
1958	YFR043C	Uncharacterized	Established ORFs	yes	unchanged	0.262	2.06	714	0.270042	0	0.5975	0	0	0.376	0	0	1996	1996	0.00466156
1959	YFR044C	Verified	Established ORFs	yes	decreased	NA	2.79325	1446	0.278586	0	0.9925	0	0	0.43	0	0	1996	1995	0.00274833
1960	YFR045W	Uncharacterized	Established ORFs	yes	decreased	-1.108	1.65288	1002	0.113269	0	1.0085	1	0	0.405	0	0.206602	670	0	0.00317326
1961	YFR046C	Verified	Established ORFs	yes	decreased	NA	1.57464	1086	0.717452	0	0.9827	0	0	0.404	0	0	2004	2004	0.00435133
1962	YFR047C	Verified	Established ORFs	yes	decreased	0.181	2.77652	888	0.179661	0	0.9517	0	0	0.444	0	0	1802	1660	0.00444121
1963	YFR048W	Verified	Established ORFs	yes	unchanged	NA	1.96795	1989	0.586103	0	0.9532	1	1	0.393	0.0347432	0.0346073	1992	1991	0.00406079
1964	YFR049W	Verified	Established ORFs	yes	unchanged	0.537	2.47528	372	0.219512	0	0.942	0	0	0.434	0	0	1984	1984	0.00890054
1965	YFR050C	Verified	Established ORFs	yes	unchanged	1.227	3.70795	801	0.075188	0	0.6207	0	0	0.416	0	0.00278196	1984	1984	0.00205507
1966	YFR051C	Verified	Established ORFs	yes	unchanged	0.851	1.99674	1641	0.520147	0	0.775533	0	0	0.455	0	0	1962	1962	0.00283237
1967	YFR052C-A	Dubious	Emerging ORFs	no	NA	NA	-0.181522	306	0.0990099	1	NA	1	1	0.347	0.178218	0.195248	1858	1538	0.00519386
1968	YFR052W	Verified	Established ORFs	no	NA	NA	3.53374	825	0.313869	0	0.656933	0	0	0.373	0	0	1978	1978	0.00489819
1969	YFR053C	Verified	Established ORFs	yes	decreased	0.264	0.204572	1458	0.235052	1	1.0228	0	0	0.425	0	4.12e-05	1928	1879	0.00788978
1970	YFR054C	Dubious	Emerging ORFs	yes	unchanged	1.622	-0.430783	579	0.651042	0	1.0365	0	1	0.401	0.109375	0.0792188	1774	1750	0.0072147
1971	YFR055W	Uncharacterized	Established ORFs	yes	unchanged	-0.117	4.27386	1023	0.0411765	1	0.996	0	0	0.433	0	0.00655882	1416	699	0.00328181
1972	YFR056C	Dubious	Emerging ORFs	yes	unchanged	0.548	-2.60369	369	0.0983607	1	0.982	2	3	0.355	0.45082	0.322541	1802	1776	0.00458891
1973	YFR057W	Uncharacterized	Established ORFs	yes	unchanged	0.956	-2.16282	456	0.384106	0	0.9925	0	0	0.347	0	0.00490066	1436	1226	0.00618249
1974	YGL001C	Verified	Established ORFs	yes	unchanged	0.524	3.40296	1050	0.0859599	0	0.699	0	0	0.397	0	0.0206017	2006	2006	0.00189092
1975	YGL002W	Verified	Established ORFs	yes	unchanged	-0.012	3.02747	651	0.277778	0	1.0105	2	1	0.383	0.087963	0.17875	2012	2009	0.00335858
1976	YGL003C	Verified	Established ORFs	yes	decreased	-3.392	1.58678	1701	0.469965	0	0.593	0	0	0.422	0	0	1988	1965	0.00286012
1977	YGL004C	Uncharacterized	Established ORFs	yes	unchanged	0.881	1.80681	1254	0.155875	0	1.031	0	0	0.392	0	0.000263789	1996	1990	0.00485903
1978	YGL005C	Verified	Established ORFs	yes	decreased	-0.763	2.83509	840	0.612903	0	0.9487	0	0	0.354	0	0	2006	2006	0.00400998
1979	YGL006W	Verified	Established ORFs	no	NA	NA	1.18142	3522	0.366581	0	1.0077	9	9	0.385	0.163683	0.17809	1956	1932	0.00256199
1980	YGL006W-A	Uncharacterized	Emerging ORFs	yes	unchanged	0.253	-0.338274	111	0.416667	0	1.056	0	0	0.407	0	0	1400	571	0.00978759
1981	YGL007C-A	Uncharacterized	Emerging ORFs	yes	unchanged	0.734	0.876718	87	0.321429	0	0.245	0	0	0.31	0	0.000357143	1780	1750	0.0128536
1982	YGL007W	Dubious	Emerging ORFs	yes	unchanged	0.147	-0.346725	378	0.472	0	0.8065	1	1	0.467	0.152	0.17776	2000	1905	0.00483833
1983	YGL008C	Verified	Established ORFs	yes	decreased	-0.153	4.43186	2757	0.240741	0	0.9388	10	10	0.424	0.22658	0.229031	1748	1748	0.00560657
1984	YGL009C	Verified	Established ORFs	no	NA	NA	3.86684	2340	0.216945	0	1.0212	0	0	0.404	0	0.0130039	1884	1877	0.00260476
1985	YGL010W	Uncharacterized	Established ORFs	yes	decreased	NA	2.18673	525	0.0977011	0	1.022	4	4	0.381	0.511494	0.48431	2004	1966	0.00355486
1986	YGL011C	Verified	Established ORFs	yes	unchanged	0.563	2.97159	759	0.154762	0	0.754967	0	0	0.406	0	0.000396825	2002	2002	0.00461012
1987	YGL012W	Verified	Established ORFs	yes	unchanged	-0.296	3.88851	1422	0.10148	0	0.846	7	7	0.415	0.298097	0.391628	2012	1996	0.0021941
1988	YGL013C	Verified	Established ORFs	no	NA	NA	0.861623	3207	0.396067	0	1.004	0	0	0.38	0	0.000121723	1714	1618	0.00334061
1989	YGL014W	Verified	Established ORFs	no	NA	NA	1.35144	2667	0.615991	1	0.961	0	0	0.39	0	0	1694	1651	0.00287618
1990	YGL015C	Uncharacterized	Established ORFs	yes	decreased	-0.126	-1.48281	393	0.576923	0	1.0152	0	0	0.374	0	0	2004	2002	0.00684433
1991	YGL016W	Verified	Established ORFs	yes	decreased	-3.784	1.80944	3246	0.111008	0	0.9042	0	0	0.357	0	5.55e-05	1956	1950	0.002595
1992	YGL017W	Verified	Established ORFs	yes	decreased	-0.29	2.50307	1512	0.0795229	0	1.0025	0	0	0.42	0	3.98e-05	1976	1976	0.00417018
1993	YGL018C	Verified	Established ORFs	yes	unchanged	-0.081	1.23837	555	0.592391	0	0.9945	0	0	0.422	0	0	2000	1984	0.00518258
1994	YGL019W	Verified	Established ORFs	no	NA	NA	3.08553	837	0.334532	0	0.8682	0	0	0.46	0	3.6e-05	1982	1978	0.00277316
1995	YGL020C	Verified	Established ORFs	no	NA	NA	3.24917	708	0.374468	0	0.9325	0	3	0.394	0.234043	0.280255	1994	1988	0.00424701
1996	YGL021W	Verified	Established ORFs	yes	decreased	1.013	2.20332	2283	0.617105	0	1.021	0	0	0.367	0	0.000421053	1932	1924	0.00324123
1997	YGL022W	Verified	Established ORFs	yes	unchanged	-0.171	2.68649	2157	0.0961003	0	0.5818	13	13	0.453	0.362117	0.380808	1962	1962	0.00244497
1998	YGL023C	Verified	Established ORFs	yes	decreased	-1.281	1.4681	1908	0.834646	0	0.8708	0	0	0.467	0	0	1954	1953	0.00415118
[truncated: 4,312 more rows]
