# Supplementary material for: De novo emergence of adaptive membrane proteins from thymine-rich genomic sequences
Source: Nat Commun. 2020 Feb 7;11:781. doi: 10.1038/s41467-020-14500-z (PMC7005711; doi:10.1038/s41467-020-14500-z)
Supplement: Supplementary file 4 — Supplementary Data 2 [file 41467_2020_14500_MOESM4_ESM.xlsx]

## Sheet: Supplementary Data 2
Supplementary Data 2
Normalized colony sizes of overexpression strains in SC-URA+GAL
orf_name	colony_id	colony_size
YHR164C	200326	0.89359
YPR124W	200327	1.06526
YOL068C	200328	1.00644
YOL160W	200329	1.05535
YBR089C-A	200331	0.932718
YDR092W	200332	0.886822
YPL123C	200333	1.01668
YPL032C	200334	0.555255
YPR129W	200335	0.957296
YFR043C	200336	1.0065
YOR016C	200337	1.00584
YNL090W	200338	0.874246
YBR016W	200339	1.01947
YDR099W	200340	0.975015
YPL095C	200341	1.00476
YDR217C	200342	0.868084
YCL068C	200343	0.8711
YFR043C	200344	0.998445
YOR020C	200345	1.00089
YJL134W	200346	1.03643
YBL095W	200347	0.938246
YDR064W	200348	1.01178
YPL092W	200349	0.978963
YKL014C	200350	0.889765
YCR046C	200351	0.997812
YKL002W	200352	0.992174
YKL059C	200354	0.974116
YBR187W	200355	1.01531
YLR306W	200356	1.1179
YFL004W	200358	0.994975
YNL062C	200360	0.967788
YPR143W	200362	0.997903
YLR224W	200364	0.99671
YMR180C	200365	1.00312
YDR326C	200366	0.93664
YCR059C	200367	0.974056
YJL081C	200368	1.02479
YHR041C	200370	1.03388
YDR020C	200371	0.994391
YDR207C	200374	0.996416
YNL159C	200376	0.990875
YOR050C	200377	1.05745
YOL140W	200378	1.02923
YPL119C	200392	1.14029
YDR021W	200395	0.93749
YNL239W	200396	0.999221
YJR147W	200398	1.06377
YAR015W	200399	0.964911
YKL172W	200400	0.913851
YMR010W	200401	0.996632
YJL158C	200402	1.00182
YHR001W-A	200404	1.03131
YGL042C	200405	0.960135
YJL105W	200407	1.06528
YPR018W	200408	0.739456
YMR007W	200409	0.980592
YGR206W	200410	0.995601
YDR005C	200411	0.946831
YOL072W	200412	0.94915
YOR300W	200413	0.990875
YLR197W	200415	0.86379
YMR187C	200416	0.98482
YMR151W	200417	1.0805
YLR346C	200418	0.711045
YBR118W	200420	1.03845
YPR123C	200421	1.03026
YOL128C	200422	1.06076
YOL077C	200423	0.989553
YNL220W	200424	0.999146
YGR051C	200426	1.03909
YDR023W	200427	1.00093
YPL083C	200428	1.0439
YCR104W	200429	0.951864
YHL048W	200430	0.992712
YER122C	200431	0.972622
YPR155C	200432	0.942128
YMR166C	200433	0.919524
YLR333C	200434	0.990875
YDR036C	200435	0.981664
YKL138C	200436	0.990875
YDL137W	200437	0.998802
YML067C	200438	1.01599
YLR113W	200439	0.83715
YOL124C	200440	0.686436
YMR202W	200441	1.01651
YNL122C	200442	1.01449
YDL160C	200443	1.02438
YDL019C	200454	1.05568
YDR346C	200455	1.07071
YLL006W-A	200458	1.21184
YGR187C	200460	1.00732
YMR158C-A	200461	0.980885
YML091C	200462	0.919084
YNL137C	200463	0.98073
YPL006W	200464	0.974435
YHL014C	200465	0.923162
YMR092C	200466	0.988502
YMR009W	200467	1.05661
YDR137W	200468	0.966935
YOR338W	200469	1.00116
YJL080C	200470	0.823817
YGR059W	200471	0.983253
YGR089W	200472	0.971803
YHL021C	200473	0.968991
YKL217W	200474	0.862701
YDL067C	200475	0.877043
YMR116C	200476	0.98597
YJR114W	200477	1.04256
YEL032W	200478	0.970035
YMR025W	200479	0.995896
YBR074W	200480	0.608696
YGR288W	200481	1.01195
YPL020C	200482	1.12163
YLR073C	200483	0.925062
YJR048W	200484	1.08413
YMR085W	200485	0.960991
YDR080W	200486	1.04185
YMR307W	200487	1.01656
YFR016C	200488	0.990875
YHL038C	200489	1.02972
YNR038W	200490	0.998045
YIL087C	200491	0.993396
YJR048W	200492	1.01674
YMR076C	200494	1.04089
YIL079C	200495	0.932576
YFR016C	200496	0.992037
YHR153C	200497	1.00099
YDR456W	200498	0.948287
YKL065C	200499	0.996526
YDR367W	200500	1.0395
YCL005W	200501	0.985033
YEL061C	200502	1.08717
YIL046W	200503	0.914753
YGL251C	200504	0.94777
YHR160C	200505	0.969162
YDR107C	200506	0.93407
YBR012C	200507	1.01444
YHR040W	200518	1.03747
YIL003W	200519	1.07435
YER169W	200520	0.363862
YJR154W	200521	0.993172
YHR076W	200522	0.972602
YBR171W	200523	0.975769
YFR040W	200524	0.943808
YJR058C	200525	0.952327
YBR015C	200526	0.915489
YIL010W	200527	0.911124
YER167W	200528	0.518143
YJR043C	200529	0.766388
YMR313C	200530	0.961963
YBR173C	200531	0.957347
YDR407C	200532	0.804141
YJR047C	200533	0.906188
YLR413W	200534	0.960013
YIL035C	200535	0.900965
YER070W	200536	0.884195
YJR060W	200537	0.872889
YMR005W	200538	0.947681
YBR188C	200539	0.969391
YPL040C	200540	0.948047
YKL026C	200541	0.920098
YOL023W	200542	0.927696
YIL025C	200543	1.00327
YOR249C	200544	0.931564
YJR068W	200545	0.934897
YLR237W	200546	0.964494
YBR197C	200547	0.993749
YDR159W	200548	0.195338
YKR068C	200549	0.978674
YCL039W	200550	1.00016
YIL051C	200551	0.951421
YGL086W	200552	0.900795
YKR066C	200553	0.965518
YGR010W	200554	0.94746
YMR256C	200555	0.981341
YIL073C	200556	0.944082
YJR069C	200557	0.963165
YOR299W	200558	0.949773
YIL054W	200559	0.937013
YLR382C	200560	0.884339
YKR077W	200561	0.974404
YJL010C	200562	0.880222
YMR286W	200563	0.994169
YCR073C	200564	0
YJR014W	200565	0.990875
YKR101W	200566	0.954708
YHR162W	200567	0.925385
YLR127C	200568	0.806225
YKL043W	200569	0.73008
YPL031C	200570	1.0029
YNL052W	200571	0.916423
YGR240C-A	200582	1.07584
YPR067W	200586	0.98234
YJR136C	200587	0.950835
YGL115W	200588	0.927313
YBR205W	200589	0.926147
YDR182W-A	200590	0.918418
YDL146W	200591	0.911516
YGL135W	200592	0.954783
YLR059C	200593	0.889742
YJR118C	200594	0.97155
YKL027W	200595	0.939933
YIR010W	200596	0.95235
YCL052C	200597	0.94856
YGL007C-A	200598	0.957673
YLR056W	200599	0.919668
YLR288C	200600	0.910849
YLR075W	200601	0.901779
YCR039C	200602	0.888666
YJR049C	200603	0.950353
YGL116W	200604	0.706439
YBR271W	200605	0.992497
YPL282C	200606	0.922789
YIL084C	200607	0.868279
YGR095C	200608	0.952312
YLR091W	200609	0.942401
YNL178W	200610	0.916153
YJR130C	200611	0.99056
YDL229W	200612	0.944093
YBR287W	200613	0.929338
YMR242W-A	200614	0.983093
YIL114C	200615	0.990875
YPL259C	200616	0.9523
YHR090C	200618	0.990041
YKL052C	200619	0.949431
YNL121C	200620	0.731843
YCL011C	200621	1.00064
YHR022C-A	200622	0.914382
YBL029W	200623	0.74033
YDR381W	200624	0.934901
YLR204W	200625	1.06763
YLR449W	200626	0.955367
YCR027C	200627	0.947549
YOR171C	200628	1.00865
YJL222W-A	200630	1.00216
YGL222C	200631	0.89224
YLR359W	200632	0.924886
YLR298C	200633	1.02712
YBR242W	200635	0.986781
YOL132W	200646	0.927388
YJR111C	200647	0.991498
YLR406C	200648	1.12092
YJR155W	200649	0.976763
YGR031W	200650	0.916062
YPL084W	200651	0.877542
YDR019C	200652	0.913718
YNL298W	200653	0.468944
YLR034C	200654	0.97462
YOR028C	200655	0.809605
YKL194C	200656	0.88173
YKR055W	200657	0.93649
YGR036C	200658	0.96831
YER151C	200659	0.918339
YMR105W-A	200660	0.996163
YCL026C-A	200662	1.03136
YOR047C	200663	0.903017
YGR141W	200664	0.971149
YJR013W	200665	0.770165
YGR028W	200666	0.977131
YDR452W	200667	0.937368
YDR054C	200668	0.994158
YNL125C	200669	0.866645
YGL253W	200670	0.8831
YOR046C	200671	0.950109
YKL152C	200672	0.986948
YKR075C	200673	0.875274
YGR040W	200674	0.956188
YDR379W	200675	0.806753
YLR154W-F	200676	0.967968
YLL051C	200677	0.932937
YOR089C	200678	0.990875
YOR118W	200679	0.962564
YMR239C	200680	0.826167
YGR039W	200682	0.776951
YKL034W	200683	0.956775
YGL017W	200684	0.874862
YLR223C	200685	0.729003
YLR314C	200686	1.05094
YOL141W	200687	1.00933
YBR257W	200688	1.01741
YGR078C	200690	1.03557
YPR122W	200691	0.958717
YGL043W	200692	0.937043
YOR014W	200693	0.958317
YDR408C	200694	0.970715
YHR183W	200696	0.941844
YGR082W	200698	1.01357
YDR416W	200699	0.953717
YPL108W	200710	0.990875
YDR424C	200711	1.01759
YNR020C	200712	1.06216
YJL053W	200713	1.09765
YKL090W	200714	0.889854
YFL045C	200715	0.907574
YNL290W	200716	0.93533
YML035C	200717	0.91762
YGR131W	200718	1.02238
YPR069C	200719	0.984965
YNL320W	200720	0.962982
YDL198C	200721	1.01099
YFR014C	200722	1.07076
YCR044C	200724	1.04987
YNL250W	200725	0.9508
YCR088W	200727	0.740406
YNL232W	200728	0.965129
YDL052C	200729	1.01778
YER136W	200730	0.963282
YMR318C	200732	0.95964
YML042W	200733	0.983121
YIL009C-A	200734	0.990875
YAL016W	200735	0.968082
YNL246W	200736	0.965889
YDL021W	200737	0.975699
YDR117C	200738	0.952865
YJL122W	200739	1.00093
YLR316C	200740	1.05231
YOR322C	200741	0.948985
YNR024W	200742	0.970733
YPL042C	200743	0.990875
YNR023W	200744	0.980499
YDL183C	200745	0.952327
YKR015C	200746	0.962935
YKL185W	200747	0.907459
YDR423C	200748	0.897003
YKR018C	200749	0.955805
YBR069C	200751	1.00302
YOL102C	200752	1.04154
YDL209C	200753	0
YLR199C	200754	0.997498
YDL015C	200755	0.990875
YGL028C	200756	0.960067
YNL023C	200757	0.906988
YBL072C	200758	0.917232
YEL030W	200759	0.943524
YOL093W	200760	1.00847
YPL208W	200762	0.984702
YDL103C	200763	0.994413
YPR046W	200774	0.981148
YMR123W	200775	0.933355
YGL063W	200776	1.01201
YDR363W-A	200777	0.912756
YHL012W	200778	0.89358
YLR364W	200779	0.928749
YGL093W	200780	0.947008
YDR079W	200781	0.903367
YCL048W	200782	0.413194
YMR138W	200783	0.963286
YNL322C	200784	0.982615
YDR322C-A	200785	0.946836
YEL041W	200786	1.03352
YDR133C	200789	0.994868
YPR157W	200790	0.887824
YMR134W	200791	0.968325
YML132W	200792	0.955393
YDR281C	200793	0.977946
YNL283C	200794	0.906825
YLR363C	200795	1.05671
YIL017C	200796	1.01123
YDR156W	200797	1.03315
YPL254W	200798	0.924773
YGL212W	200800	1.00394
YDR286C	200801	0.998117
YER078C	200802	1.08054
YLR365W	200803	1.04413
YDR155C	200805	0.992196
YOL111C	200806	0.990219
YMR122C	200807	0.98491
YPL057C	200808	0.967314
YDR357C	200809	1.04257
YGR248W	200810	0.980369
YLR366W	200811	0.989529
YGR070W	200812	0.630317
YDR179C	200813	0.934253
YOR351C	200814	0.965569
YMR141C	200815	1.082
YDR224C	200817	1.06835
YNL195C	200818	0.97089
YLR385C	200819	0.920751
YHR098C	200820	0.483216
YDR201W	200821	0.950323
YGR033C	200822	0.907938
YMR148W	200823	0.960549
YBR183W	200824	0.940732
YDR308C	200825	1.07195
YPR144C	200826	1.01334
YLR390W	200827	0.998588
YAL041W	200838	0.99742
YDL059C	200839	0.987438
YKL045W	200840	0.998108
YOR084W	200841	0.951087
YBR247C	200842	0.841838
YDR100W	200843	0.948717
YMR183C	200844	0.944906
YJL094C	200846	0.938791
YDR541C	200847	0.93208
YPR013C	200848	1.01201
YOR082C	200849	1.05777
YDL043C	200850	1.08616
YDR067C	200851	1.02845
YMR127C	200852	0.823715
YMR243C	200853	0.886674
YBL079W	200854	0.774805
YDL212W	200855	1.02067
YOR380W	200856	0.894107
YOR107W	200857	0.949134
YKR013W	200858	0.973027
YDR183W	200859	1.01103
YDR273W	200860	1.04655
YMR209C	200861	1.01669
YOR141C	200862	0.990875
YPL133C	200863	0.949509
YMR036C	200864	0.941331
YOR111W	200865	0.974476
YER189W	200866	0.980355
YDR184C	200867	1.02816
YDR249C	200868	0.996433
YMR215W	200869	0.94092
YPL167C	200870	0.936296
YPL173W	200871	0.966846
YOR176W	200872	0.943443
YBL071C	200873	1.03415
YOR377W	200874	0.944184
YDR113C	200875	0.609573
YDR321W	200876	0.979357
YMR258C	200877	0.828204
YDR206W	200878	1.04132
YPL153C	200879	0.740505
YJL221C	200880	0.94108
YNL204C	200881	0.990875
YGR086C	200882	0.912499
YDR171W	200883	0.945122
YPR063C	200884	0.953783
YMR213W	200885	0.959622
YGL049C	200886	0.582757
YPL209C	200887	0.899889
YLL010C	200888	0.808142
YNL108C	200890	0.826548
YDR197W	200891	1.00477
YKR053C	200902	1.02653
YOR117W	200904	1.06089
YMR252C	200905	0.985802
YLR334C	200906	1.05345
YCR053W	200907	0.969921
YDR478W	200908	0.983625
YDR432W	200910	1.01533
YLR015W	200911	0.91808
YOR032C	200912	0.44553
YBR162W-A	200913	1.04285
YJL077C	200914	0.941531
YDL159W	200915	1.04128
YDR524C	200916	1.1183
YOL142W	200917	0.990875
YNL314W	200919	0.963019
YLR085C	200920	1.00402
YNL306W	200921	0.984965
YGR265W	200922	0.984985
YDR009W	200923	0.945506
YJR102C	200924	1.04901
YBR264C	200926	1.08346
YBR251W	200927	1.00207
YPL263C	200928	1.01504
YPL271W	200929	1.03296
YOR012W	200930	0.977811
YDL156W	200931	0.963881
YFR053C	200932	1.00069
YNL191W	200933	0.928697
YML097C	200934	1.03224
YLR388W	200935	0.999213
YCR020C-A	200937	1.03225
YDL178W	200939	0.955198
YDR167W	200940	1.04209
YNL324W	200941	0.945682
YOR294W	200942	1.03746
YDR534C	200943	0.86166
YBR279W	200944	0.96922
YDL005C	200945	0.902109
YHR136C	200946	0.971305
YFL040W	200947	0.971257
YGR211W	200948	0.881904
YNR043W	200949	0.836617
YML095C	200950	0.987088
YDR098C	200951	0.949628
YNL279W	200952	0.958449
YLR315W	200954	1.07042
YGL076C	200955	1.06827
YPR035W	200966	1.08745
YGL027C	200967	1.02813
YNR011C	200968	0.943146
YJL160C	200969	0.994088
YHR032W	200972	0.954647
YGR079W	200973	1.02511
YLR105C	200974	1.01515
YDL040C	200975	0.918114
YNR011C	200976	1.01643
YHR074W	200978	1.10556
YKL091C	200980	0.994708
YNL269W	200981	0.945688
YIL136W	200982	0.997902
YNL014W	200983	0.928544
YER033C	200984	0.146173
YJL208C	200985	1.01197
YDR495C	200986	0.890872
YJL166W	200987	1.03046
YOR356W	200988	0.98268
YKL082C	200989	0.962438
YMR068W	200990	1.01686
YHR119W	200991	0.941803
YAL056W	200992	0.984992
YJL083W	200993	0.904165
YDL240W	200994	1.01881
YKL186C	200995	0.980173
YOL048C	200996	0.99736
YGR251W	200997	1.00163
YOR056C	200998	0.990875
YLR357W	200999	0.849863
YLR383W	201000	0.956842
YKR098C	201002	0.947002
YKR020W	201003	0.987371
YCL042W	201004	1.01885
YNL294C	201005	0.980526
YPR034W	201006	0.947851
YJR036C	201007	0.929395
YLR383W	201008	0.810107
YKR014C	201009	0.990875
YGL207W	201010	0.855542
YJL065C	201011	0.962751
YPL018W	201012	0.985872
YOR060C	201013	0.965054
YDR388W	201014	0.978576
YDR096W	201015	0.34268
YPL036W	201016	0.944438
YKL181W	201017	0.920416
YKR067W	201018	1.04418
YBR182C	201019	0.191552
YHR084W	201030	0
YLR214W	201032	0.938197
YLL014W	201033	0.956928
YKL187C	201034	1.04181
YOR150W	201035	1.05733
YKL106W	201036	0.998677
YKL041W	201037	0.903328
YDR314C	201038	0.925781
YJL079C	201039	0.941132
YBR112C	201040	0.730712
YLR161W	201041	1.07113
YBL051C	201042	0.991205
YPL049C	201044	0.981627
YKL130C	201045	0.982921
YPL106C	201046	0.820057
YJL124C	201047	0.985945
YER144C	201048	1.0537
YLR161W	201049	0.999322
YLL043W	201050	0.933123
YPL144W	201051	0.978108
YNL206C	201052	0.980533
YJR113C	201053	1.02366
YLR035C	201054	0.9873
YJL185C	201055	0.947737
YDR369C	201056	0.934653
YLR110C	201057	0.983713
YLR054C	201058	0.976047
YPL163C	201059	0.987594
YDL235C	201060	1.02311
YKL040C	201061	0.964184
YHL009C	201062	0.922181
YJR025C	201063	1.02235
YDR293C	201064	0.724553
YLR245C	201065	1.07376
YNL045W	201066	1.0621
YPL213W	201067	0.994247
YAL062W	201068	0.985653
YJR011C	201069	0.985393
YLR452C	201070	0.968534
YJR034W	201071	1.04111
YLR240W	201072	0.952764
YLR281C	201073	0.875931
YBR080C	201074	0.960216
YPL239W	201075	1.02507
YDL189W	201076	0.786551
YJR101W	201077	1.01121
YGR266W	201078	0.99908
YKL070W	201079	1.00689
YML016C	201080	0
YJL057C	201082	1.08868
YPL267W	201083	1.02948
YIL042C	201095	1.0754
YGL119W	201096	1.01196
YPR130C	201097	0.957084
YCR072C	201099	0.979245
YMR033W	201100	0.990875
YBR298C	201101	0.987579
YER078W-A	201102	1.03282
YBL015W	201104	0.989281
YNL076W	201106	0.750932
YDL088C	201107	0.664227
YDR228C	201108	1.00229
YBR237W	201109	0.94011
YML009C	201110	0.990875
YJR024C	201111	0.976247
YER014W	201112	0.959851
YHR126C	201113	0.993407
YPR190C	201114	0.99594
YNL305C	201115	0.988349
YER096W	201116	1.00544
YCR011C	201117	0.959518
YBR005W	201119	1.02711
YGR080W	201120	0.993407
YMR315W-A	201122	1.03489
YPL130W	201123	0.982145
YML006C	201124	1.03998
YKR025W	201125	1.01856
YPR057W	201126	1.01435
YBL016W	201127	0.99936
YLR196W	201128	0.961883
YAR029W	201129	1.03258
YLR466C-B	201130	1.00125
YDL085W	201132	0.976066
YKL162C	201133	0.97988
YLR154C-G	201134	1.08459
YHL025W	201136	1.05738
YDL187C	201137	1.0413
YAR035C-A	201138	1.01827
YBR008C	201140	0.841045
YGR044C	201142	0.851601
YGR267C	201143	1.0373
YJL031C	201144	1.01662
YDR491C	201145	1.06403
YIR021W-A	201146	1.00541
YGR124W	201147	0.985691
YMR217W	201158	1.06432
YOR385W	201159	1.06534
YAL010C	201160	0.77683
YKL151C	201161	0.943567
YGR126W	201162	0.951651
YKL213C	201163	0.918692
YDL160C-A	201164	1.03621
YKL154W	201166	1.09611
YOR301W	201167	0.990212
YFL028C	201168	0.970964
YKR088C	201169	0.995834
YGR114C	201170	1.05056
YHR166C	201172	1.02568
YOR219C	201173	0.955696
YNL154C	201174	1.0642
YPL003W	201175	1.08922
YNL055C	201176	0.923741
YLR038C	201177	0.982499
YGR167W	201178	1.01069
YIL147C	201179	0.695373
YDR435C	201180	1.02724
YMR189W	201181	0.8646
YGR120C	201182	0.990875
YOR348C	201183	0.969041
YLR367W	201184	0.999989
YLR229C	201185	1.00635
YGR183C	201186	1.0234
YLR115W	201187	0.884779
YER059W	201188	0.921759
YKL209C	201189	0.997398
YGL179C	201190	1.07693
YOR329C	201191	0.47119
YPL241C	201192	1.0295
YLR165C	201193	0.979942
YGR205W	201194	0.907978
YLR153C	201195	0.640164
YDL017W	201196	0.989897
YOR207C	201197	0.890835
YIL093C	201198	1.04832
YPL129W	201199	1.09699
YKL074C	201200	1.04337
YKR104W	201201	0.946944
YGR220C	201202	1.03132
YKR010C	201203	1.16442
YLR307C-A	201204	1.07022
YMR165C	201205	0.987038
YDR261C	201206	1.044
YHR046C	201208	0.408744
YLR160C	201209	0.99515
YGR232W	201210	0.990875
YOR217W	201211	0.586262
YML079W	201222	0.990875
YDR229W	201223	0.787852
YOL065C	201224	0.945692
YGL056C	201225	0.89368
YOR154W	201226	0.957015
YER048C	201227	0.75876
YGR087C	201228	0.954128
YOR087W	201229	1.02343
YLR145W	201230	0.98642
YHR199C-A	201231	0.999626
YOR312C	201232	1.03154
YFR037C	201233	0.956818
YOR073W	201234	0.860563
YOR156C	201237	0.200651
YNL044W	201238	1.02707
YLR415C	201239	0.996541
YOR327C	201240	1.01454
YFL054C	201241	0.973315
YNL176C	201242	1.02548
YGL255W	201243	1.00307
YDR343C	201244	1.01721
YOR160W	201245	0.909595
YNL223W	201246	0.989303
YDL027C	201247	0.953787
YOR382W	201248	1.03982
YGL234W	201249	0.992728
YIL056W	201250	0.431855
YKL107W	201251	1.00384
YML127W	201252	1.06476
YOR202W	201254	1.05221
YAL065C	201255	1.0008
YPL004C	201256	0.976634
YEL016C	201257	0.981486
YML082W	201258	1.02622
YNR008W	201259	0.987081
YKL109W	201260	0.711599
YGL016W	201261	0.548497
YER010C	201262	1.06167
YCL005W-A	201263	1.00118
YOR383C	201264	1.02374
YGL073W	201266	0.16115
YFR055W	201267	1.02881
YER184C	201269	0.950963
YJR056C	201270	0.997561
YEL031W	201271	0.824988
YOR390W	201272	1.03881
YER022W	201273	0.941363
YIL125W	201274	0.928593
YDL227C	201275	0.991185
YPL258C	201286	0.942315
YMR150C	201287	1.00766
YGR244C	201288	0.978013
YDR260C	201289	0.892826
YMR232W	201290	0.990875
YLR393W	201291	0.936008
YHL007C	201292	0.926112
YDR185C	201293	1.04378
YOR278W	201294	0.700658
YMR146C	201295	1.00467
YNL215W	201296	0.994124
YDR339C	201297	0.990875
YPR074C	201298	0.910882
YLR445W	201299	1.03146
YPR026W	201300	1.00316
YDR178W	201301	1.03105
YLR290C	201302	1.02032
YMR147W	201303	1.0159
YLR418C	201304	1.01095
YDR253C	201305	0.979449
YDR172W	201306	0.916239
YLR456W	201307	0.997831
YIL075C	201308	0.95089
YDR071C	201309	0.98139
YPR103W	201310	1.02827
YMR149W	201311	0.994683
YDR460W	201312	1.00646
YDR328C	201313	1.04924
YIL089W	201314	1.02444
YML022W	201315	1.02381
YOR335C	201316	0.875857
YDR121W	201317	1.05325
YOR386W	201318	1.01623
YMR152W	201319	0.995708
YOR184W	201320	1.05643
YDR231C	201321	0.954249
YIL105C	201322	0.359113
YML036W	201323	1.0527
YHR120W	201324	0.781142
YDR084C	201325	0.981347
YNL194C	201326	1.0038
YNL093W	201327	0.960365
YDL007W	201328	0.880489
YDR298C	201329	0.979341
YJR110W	201330	0.99218
YML030W	201331	1.02063
YDR097C	201332	0.907761
YDR177W	201333	0.964321
YOR101W	201334	0.977046
YNL222W	201335	0.983008
YER016W	201336	0.340468
YDR236C	201337	0.990875
YGR143W	201338	1.05594
YML077W	201339	0.88779
YML109W	201350	0.708693
YNL061W	201351	0.988834
YGR009C	201352	0.9488
YNL184C	201353	1.00723
YER093C-A	201354	0.919368
YDR233C	201355	0.994758
YPR162C	201356	1.03629
YMR257C	201357	0.928493
YFR038W	201358	1.02075
YNL049C	201359	0.918764
YNL205C	201361	1.01457
YFR042W	201362	1.01823
YGL096W	201363	0.926722
YMR261C	201365	0.985502
YNL065W	201367	0.979558
YNL203C	201369	0.991496
YFR042W	201370	1.02609
YDR489W	201371	0.983508
YGL103W	201372	1.01705
YNL107W	201373	1.0228
YBL101C	201374	0.956032
YDL090C	201375	1.01831
YHR065C	201376	0.99454
YDL119C	201377	0.993312
YPL146C	201378	0.923749
YGL146C	201379	1.03522
YGL090W	201380	1.07133
YNL063W	201381	0.976285
YCL014W	201382	0.982758
YNL330C	201383	0.982889
YNL245C	201385	0.989945
YOR166C	201386	0.955022
YDR492W	201387	0.958469
YGR165W	201388	0.997243
YNL009W	201389	0.954434
YBR245C	201390	0.949506
YMR042W	201391	0.933414
YHL034C	201392	0.851955
YNL315C	201393	0.992808
YOR166C	201394	0.940965
YGL081W	201395	0.971366
YGR180C	201396	0.991541
YNL071W	201397	0.97021
YMR219W	201398	0.531978
YMR070W	201399	0.995327
YDR195W	201400	0.894648
YNL303W	201401	1.04807
YPL277C	201402	0.988537
YGL136C	201403	0.970716
YCR004C	201414	0.984545
YLR355C	201415	0.989534
YDL066W	201416	0.974827
YDR476C	201417	0.943966
YJL016W	201418	0.973559
YGL077C	201419	0.970137
YML116W-A	201421	1.01834
YBR263W	201422	1.0695
YFR051C	201423	0.979523
YHR176W	201424	0.99152
YBR106W	201425	0.988625
YGR273C	201426	0.851533
YEL069C	201427	1.00383
YEL071W	201428	1.04002
YNL111C	201429	1.03971
YLR121C	201430	1.0199
YHR139C	201431	0.990875
YMR062C	201432	1.00255
YLL041C	201433	0.989617
YHR093W	201434	0.965916
YDR481C	201435	0.988991
YHR038W	201436	0.992117
YKL170W	201437	0.963603
YCL004W	201438	1.00018
YGR135W	201439	0.964162
YOL041C	201440	0.983131
YLR008C	201441	1.03938
YHR100C	201442	1.07747
YDR536W	201443	0.907406
YHR070W	201444	0.778479
YBR191W	201446	1.03532
YFL016C	201447	0.646056
YPR131C	201448	1.01148
YLR046C	201449	0.994748
YGL095C	201451	0.989218
YNL169C	201452	1.07701
YGR242W	201453	1.03735
YML115C	201454	0.994122
YGR027C	201455	0.976055
YKL144C	201456	0.969737
YLR254C	201457	0.9643
YLR350W	201458	1.10944
YGL110C	201459	0.829489
YPL124W	201460	0.843312
YBL108W	201461	0.986363
YNL075W	201462	1.01985
YLR348C	201463	0.91181
YMR133W	201464	0.980506
YLR329W	201465	0.951543
YHR140W	201466	1.00194
YEL065W	201467	0.964887
YCR068W	201478	0.975916
YGL094C	201479	0.887037
YMR080C	201480	0.914038
YML004C	201481	0.942196
YDR377W	201482	0.962783
YAL038W	201483	0.948916
YBR042C	201484	1.02026
YDR063W	201485	1.03653
YCL038C	201486	1.01119
YDR074W	201487	0.969027
YJL074C	201488	0.945721
YLR361C	201489	0.984511
YGR104C	201491	1.04346
YNL208W	201493	0.998386
YDR403W	201494	0.969288
YIL132C	201495	1.05353
YMR080C	201496	0.481031
YLR368W	201497	1.02992
YPR100W	201498	1.04505
YGL252C	201499	0.995697
YPR084W	201500	1.03393
YBR163W	201502	1.07558
YDR277C	201503	1.01434
YNL199C	201505	1.02579
YGR277C	201507	1.03634
YHR036W	201508	0.975715
YOR095C	201509	0.98395
YGR013W	201510	1.00183
YOR078W	201511	0.998758
YCR076C	201513	1.0062
YDR418W	201514	1.02686
YER019C-A	201515	1.01323
YPL140C	201516	1.03737
YER185W	201517	1.02547
YMR316W	201518	1.06001
YDL097C	201519	0.941489
YIR025W	201520	1.02375
YDL191W	201521	0.954693
YBR122C	201522	0.977085
YGL226C-A	201523	0.940632
YPR158W	201524	0.962267
YFL010W-A	201525	1.0264
YLR372W	201526	0.886196
YGR038W	201527	0.98018
YDL201W	201529	0.990875
YLR432W	201530	1.04014
YGL226W	201531	0.990875
YNL183C	201542	0.809997
YJR063W	201543	0.979637
YOR020W-A	201544	1.02015
YLR016C	201545	0.927934
YHL029C	201546	0.936412
YPR015C	201547	0.833471
YJR099W	201548	1.02435
YPR203W	201549	0.936077
YNL186W	201550	0.909645
YKL193C	201551	0.712735
YPL111W	201552	1.00045
YLR268W	201553	0.972916
YJL206C	201554	0.905724
YPR053C	201555	0.933032
YIL074C	201556	0.922419
YPR098C	201557	1.00721
YGR261C	201558	0.923771
YKR005C	201559	0.992127
YOR316C-A	201560	1.00808
YLR262C	201561	1.03049
YAL023C	201562	0.902659
YPR146C	201563	0.94946
YLR058C	201564	1.0411
YPR166C	201565	1.05269
YDR436W	201566	0
YKR049C	201567	1.07247
YGR169C-A	201568	1.09906
YLR221C	201569	1.09242
YJL034W	201570	1.0763
YCL058C	201571	1.10701
YER174C	201572	1.00246
YPR200C	201573	1.00879
YJL012C	201574	0.992097
YKR073C	201575	1.0311
YLR040C	201577	0.990875
YOR337W	201578	1.01715
YCL076W	201579	0.854783
YLR341W	201580	0
YPR082C	201581	1.07711
YCR024C-A	201582	1.02518
YKR091W	201583	0.977113
YDR392W	201584	0.940844
YLR118C	201585	0.966741
YBL024W	201586	0.914454
YCR001W	201587	0.950881
YLL027W	201588	0.971273
YOR388C	201589	0.949374
YGL168W	201590	0.936792
YLR370C	201591	0.960972
YOR072W-B	201592	1.01204
YLL060C	201593	0.990875
YCL045C	201594	0.970639
YCL065W	201595	1.05161
YOR352W	201606	0.928741
YAL067C	201608	0.939905
YEL017C-A	201609	0.976143
YAL064W	201610	1.00302
YGR204W	201611	0.967697
YDR119W	201612	0.864938
YBR087W	201613	1.04421
YGL115W	201614	1.02633
YMR084W	201615	1.00304
YPR025C	201616	0.990875
YEL054C	201617	0.991192
YGR045C	201618	1.03063
YHL011C	201619	0.9655
YAL053W	201620	0.958068
YLR019W	201621	0.973016
YMR102C	201622	1.03417
YOR185C	201623	1.03687
YNL197C	201624	0.907177
YBL107W-A	201625	1.04704
YBR013C	201626	1.08573
YFL001W	201627	0.973207
YBR019C	201628	1.07644
YLL057C	201629	1.10601
YPL087W	201631	1.09352
YAR018C	201632	0.817724
YAR075W	201633	1.04131
YNR046W	201634	1.07179
YDR514C	201635	0.943351
YAL043C	201636	0.936686
YLR005W	201637	0.97092
YIL142W	201638	1.0136
YEL001C	201639	0.991176
YDL147W	201640	0.866339
YBL003C	201641	1.02847
YNR074C	201642	1.14325
YDL239C	201644	0.882362
YLL055W	201645	0.977837
YDR105C	201646	0.990875
YER042W	201647	0.990875
YCR024C	201648	0.954739
YBL073W	201649	0.988339
YHL006C	201650	0.990238
YGL221C	201651	0.903967
YBL111C	201652	0.969566
YBR103W	201653	0.922929
YDR333C	201654	0.967099
YER104W	201655	0.932442
YMR132C	201656	0.93869
YFR056C	201657	1.02171
YJR161C	201658	1.01075
YFR034C	201659	0.97878
YOR311C	201670	1.00173
YPL090C	201671	0.98665
YIR039C	201672	1.01883
YMR181C	201673	0.859001
YGR239C	201674	0.961769
YLR389C	201675	0.946594
YGR122W	201676	1.01275
YLL061W	201678	1.00427
YPL048W	201679	0.980013
YPL266W	201680	0.932364
YMR264W	201681	0.985867
YGR243W	201682	0.834121
YPL022W	201683	1.03528
YNR034W-A	201684	0.990875
YDR213W	201685	0.805936
YOL056W	201686	1.0201
YPL063W	201687	0.917168
YBL080C	201688	0.999622
YGR262C	201690	0.990565
YAL002W	201691	1.0185
YHR159W	201692	0.947686
YDR030C	201693	1.01798
YCL009C	201694	1.09893
YPL100W	201695	1.04072
YCR002C	201696	1.0918
YOR250C	201697	1.05093
YHR051W	201698	1.05871
YCR030C	201699	0.92842
YLR193C	201700	1.0353
YDR475C	201701	0.970307
YPL215W	201702	1.04206
YPL026C	201703	0.978761
YPL086C	201704	0.954176
YDR090C	201705	0.986551
YHR057C	201706	1.07293
YPR159W	201707	1.03429
YIL161W	201708	1.10013
YGL107C	201709	0.943567
YCL055W	201710	0.970864
YLL029W	201711	0.978642
YPR128C	201712	0.930685
YDR202C	201713	0.995639
YHR059W	201714	1.00639
YMR205C	201715	0.739798
YFR012W-A	201716	0.989667
YDR349C	201717	0.932386
YLR028C	201718	0.994264
YBR086C	201719	0.903884
YGR292W	201720	0.996019
YDR276C	201721	1.02397
YHR071W	201722	0.977798
YAR035W	201723	0.414636
YIR016W	201734	1.07469
YDR166C	201735	0.954509
YPL280W	201736	1.02318
YGL127C	201737	0.927101
YGR224W	201740	0.919552
YHR027C	201741	0.852533
YMR155W	201742	0.932551
YKR103W	201743	0.981674
YPR132W	201744	0.99274
YGL005C	201745	0.977722
YDL233W	201746	0.962145
YDR484W	201747	1.00258
YNL209W	201748	0.972859
YPR115W	201749	0.958557
YMR288W	201751	0.997783
YDL022W	201752	1.03506
YJL123C	201754	1.00788
YDL224C	201755	0.616836
YOR201C	201756	0.960936
YDR186C	201757	0.968215
YNL033W	201758	1.06639
YMR304W	201759	0.970665
YDL061C	201760	1.01549
YGL001C	201761	1.02097
YLR108C	201762	1.04988
YLR443W	201764	1.07079
YOR019W	201765	0.989403
YML003W	201766	1.02635
YGL133W	201767	0.971689
YGL038C	201769	1.09014
YLR168C	201770	1.01122
YER018C	201771	1.06394
YLR154W-C	201772	1.05469
YKR027W	201773	0.983146
YDL129W	201774	0.889627
YKL219W	201775	0.998966
YDR538W	201776	1.0238
YLR455W	201778	1.0175
YER061C	201779	0.965146
YMR238W	201780	0.943145
YOL087C	201781	0.934021
YDL076C	201782	0.916653
YMR135C	201783	0.982843
YGL055W	201785	1.01535
YGR127W	201786	0.989777
YEL055C	201787	0.80273
YFL029C	201798	0.959584
YNR049C	201799	1.00258
YJR017C	201800	1.02823
YDR304C	201801	0.946335
YBL009W	201802	0.739836
YMR125W	201804	0.913097
YDR162C	201805	0.952657
YCR035C	201806	0.961136
YNR057C	201807	1.01106
YJL167W	201808	0.970034
YDR275W	201809	0.952188
YDR211W	201810	0.946808
YML098W	201811	1.06315
YLR436C	201812	0.990875
YDR196C	201813	1.02399
YDL180W	201814	0.971507
YOL029C	201815	1.00249
YGL243W	201816	1.01163
YDR318W	201817	0.955839
YJL112W	201818	1.03269
YML112W	201819	1.02843
YBR084W	201820	0.978231
YDR174W	201821	1.03662
YNL175C	201822	0.849669
YOL040C	201823	0.997406
YPR051W	201824	1.02402
YDR262W	201825	1.03105
YLR362W	201826	0.947479
YML113W	201827	0.808035
YGL092W	201828	0.970876
YDR461W	201829	1.01184
YIL160C	201830	1.02057
YOL035C	201831	1.12355
YDR272W	201833	0
YDR332W	201834	0.91143
YMR002W	201835	1.01347
YEL020W-A	201837	1.04823
YLR027C	201838	0.994065
YOL085C	201839	0.912822
YGR189C	201840	0.978634
YDR315C	201841	1.01458
YKL176C	201842	0.961789
YHR209W	201843	0.958253
YEL050C	201844	0.962398
YGL070C	201845	0.978254
YCL063W	201846	0.99736
YOL118C	201847	0.987561
YOR296W	201848	0.990875
YDR361C	201849	1.0248
YBR261C	201850	0.99274
YIL127C	201851	0.990875
YOR341W	201862	0.899084
YMR083W	201863	1.03399
YMR303C	201864	0.989904
YNL335W	201865	0.964191
YNL022C	201866	0.978269
YDR012W	201867	0.969994
YKR078W	201868	0.964367
YMR284W	201869	0.96231
YIL151C	201870	0.824279
YMR095C	201871	1.01231
YNR004W	201873	1.01623
YNL022C	201874	1.03056
YKR039W	201876	1.05665
YNL218W	201877	0.980305
YER008C	201878	0.951638
YMR108W	201879	0.969945
YNL328C	201881	1.06609
YPL207W	201882	1.01393
YFR007W	201883	1.04018
YJL039C	201886	0.93182
YMR160W	201887	1.00353
YPL165C	201888	1.02988
YNR005C	201889	1.02867
YGR196C	201890	1.01923
YGL105W	201891	1.02518
YNL219C	201892	1.03782
YNR009W	201893	1.04112
YKR031C	201894	0.993719
YNL002C	201895	1.04583
YDR243C	201896	1.0953
YNR028W	201897	1.0967
YJR106W	201898	0.924354
YGL126W	201899	1.01039
YOL115W	201900	0.999049
YNR027W	201901	1.00924
YER132C	201902	0.93806
YNL005C	201903	0.982564
YLL039C	201904	0.989959
YNR025C	201905	0.990254
YGL082W	201907	0.987187
YBR119W	201908	0.934815
YNL264C	201909	0.932368
YMR067C	201910	0.857141
YNL058C	201911	0.919135
YLL039C	201912	0.983466
YNR041C	201913	1.03876
YIL078W	201914	0.962762
YDR532C	201915	1.00875
YDR040C	201927	0.966338
YGR136W	201928	1.09242
YLR395C	201929	0.993411
YDR257C	201931	0.958077
YNL210W	201932	0.980802
YHR212C	201933	1.01541
YMR281W	201934	0.954362
YNL104C	201935	0.977705
YBR107C	201936	1.03456
YML078W	201937	0.990254
YCL046W	201938	0.893694
YDR348C	201939	0.988428
YDR169C	201940	0.771507
YIL029C	201941	1.02059
YBL087C	201942	1.04475
YKL048C	201943	0.989977
YOR119C	201944	1.05017
YJR120W	201946	1.0814
YDR256C	201947	0.923988
YER073W	201948	1.03547
YIL060W	201949	1.04878
YFR034C	201950	0.83092
YLR044C	201951	0.9407
YOL030W	201952	1.00098
YJL030W	201953	0.977733
YJL218W	201954	0.924021
YDR299W	201955	0.967178
YIL050W	201956	1.10284
YNL073W	201958	1.08996
YGR163W	201959	1.04406
YLR183C	201960	1.05791
YJL178C	201961	1.04537
YNL156C	201962	0.95274
YDR232W	201963	0.990264
YHR216W	201964	0.978348
YIL141W	201965	0.993338
YOR158W	201966	0.966071
YLL045C	201968	0.98123
YJR146W	201969	0.905341
YDR242W	201971	0.956866
YAL034W-A	201972	0.969746
YDL079C	201974	0.971547
YBR253W	201975	0.911961
YNL124W	201976	0.933391
YGL231C	201977	1.02147
YGL256W	201978	1.01287
YDR294C	201979	1.02486
YHR123W	201990	1.15329
YOL044W	201992	0.932222
YDL047W	201993	0.858676
YOR291W	201994	0.759102
YGL230C	201995	1.00676
YGR026W	201996	0.980114
YER130C	201997	0.877039
YDL008W	201998	1.00833
YBR020W	201999	1.0051
YOL044W	202000	0.874446
YDL124W	202001	1.00034
YIR003W	202002	1.05393
YGL231C	202003	1.0395
YKL100C	202004	0.755652
YHR050W	202005	0.848467
YPL198W	202006	1.03245
YJR021C	202007	1.00042
YLR234W	202008	1.01894
YDL236W	202009	1.0565
YMR075W	202010	0.976765
YGL239C	202011	1.0287
YBR176W	202012	1.01396
YLR030W	202013	1.0351
YGR249W	202014	0.127144
YCR107W	202015	1.02753
YKL189W	202016	1.01453
YML072C	202018	0.780518
YGR024C	202019	1.03471
YBR176W	202020	1.01867
YDL222C	202021	1.04544
YIR027C	202022	1.05497
YMR214W	202023	0.892921
YER019W	202024	0.987472
YDL226C	202025	0.999633
YLR218C	202026	1.0102
YGR008C	202027	0.994389
YBR038W	202028	1.01497
YOR008C	202029	0.624322
YOR229W	202030	0.990875
YKL119C	202031	1.01299
YHR024C	202032	1.039
YDL193W	202033	1.05521
YMR074C	202034	1.06823
YGR001C	202035	0.985077
YDR027C	202036	0.990566
YMR298W	202037	0.580054
YMR094W	202038	0.990875
YIL145C	202039	0.935414
YOL112W	202040	0.820709
YDL001W	202041	0.977979
YOR298W	202042	1.07458
YGL106W	202054	1.0039
YLR421C	202055	1.0709
YKL183C-A	202056	1.12982
YLR186W	202057	0.903379
YGR099W	202058	0.968125
YCR007C	202059	0.96571
YPL234C	202061	1.02166
YMR323W	202062	0.969435
YNL235C	202063	1.04168
YJR005C-A	202064	1.02764
YLR192C	202065	1.01175
YER077C	202066	1.01393
YCR022C	202067	1.02988
YHR141C	202068	1.01663
YPL211W	202069	0.968013
YCR028C-A	202070	0.990875
YPL051W	202071	1.00639
YHR086W-A	202072	1.06047
YLR150W	202073	1.03664
YGL120C	202074	0.948138
YCR060W	202075	1.00508
YEL036C	202076	1.0541
YPR151C	202077	0.985557
YGR030C	202079	1.01786
YBR233W-A	202080	0.98938
YLR271W	202081	0.98446
YLR026C	202082	0.475212
YCR069W	202083	1.02939
YOR145C	202084	1.0384
YPR107C	202085	1.01875
YPR028W	202086	0.92622
YGR102C	202087	1.01327
YDL078C	202088	1.09678
YLR018C	202089	1.03041
YDL175C	202090	1.08023
YCR086W	202091	1.00355
YDR522C	202092	0.977829
YPR165W	202093	1.00617
YIR038C	202094	1.05002
YGR129W	202095	0.975946
YML114C	202096	0.915643
YLR172C	202097	0
YJR040W	202098	0.974737
YCR090C	202099	0.984019
YHR137W	202100	0.975483
YPR174C	202101	0.989376
YCL027W	202102	1.01035
YBL096C	202103	0.979924
YIL154C	202104	1.01378
YLR307W	202105	0.997547
YBR156C	202106	0.542104
YDL004W	202107	1.078
YJL103C	202118	0.984081
YER126C	202119	0.973436
YDR081C	202120	0.939873
YGL053W	202121	0.949998
YGL219C	202122	0.965473
YFR044C	202123	0.931652
YMR163C	202124	0.807617
YNL015W	202125	0.997595
YGR213C	202126	0.950545
YER142C	202127	0.966484
YPL196W	202128	1.03614
YGL072C	202129	1.06013
YOR284W	202130	1.0044
YPR027C	202131	1.01427
YHR204W	202132	0.976837
YPL178W	202133	1.00698
YNL077W	202134	0.928361
YER163C	202135	1.01077
YJL174W	202136	0.996084
YOR331C	202137	1.05014
YML125C	202138	1.00413
YPR066W	202139	1.01337
YHL032C	202140	0.950941
YDR513W	202141	0.978213
YPL132W	202142	0.940453
YFL005W	202143	0.944909
YOL015W	202144	0.96208
YOR314W	202145	0.998159
YNL046W	202146	1.0061
YPR139C	202147	1.00134
YJL212C	202148	0.966061
YFL007W	202149	1.03151
YOR132W	202150	1.02083
YBL057C	202151	1.03842
YNL094W	202152	0.911831
YOR309C	202153	0.970889
YNL260C	202154	0.974483
YPR152C	202155	0.997841
YMR049C	202156	0.921111
YBL049W	202157	1.0469
YDR240C	202158	0.984564
YPL169C	202160	1.05302
YOR298C-A	202161	1.06714
YER014C-A	202162	1.10031
YDL155W	202163	0.544628
YBR049C	202164	0.593803
YBL048W	202165	1.00973
YPL177C	202166	0.96476
YBR072W	202167	0.957942
YPL265W	202168	0.794275
YOR286W	202169	0.9896
YOR339C	202170	0.799504
YDR540C	202171	1.05117
YPL243W	202182	0.989558
YLR191W	202183	0.836499
YDL174C	202184	0.995055
YDR252W	202185	0.960848
YHR049W	202186	0.955552
YLR219W	202187	0.942753
YKL018C-A	202188	0.994259
YBR139W	202189	0.990875
YNL332W	202190	0.834505
YLR080W	202191	1.01335
YGL125W	202192	0.970258
YDR296W	202193	0.987219
YHR072W-A	202194	1.00568
YER176W	202195	0.968615
YFR039C	202196	1.02985
YKR044W	202197	0.995063
YOL158C	202198	1.01337
YLR166C	202199	0.961478
YBR054W	202200	0.89075
YDR313C	202201	0.983768
YHR089C	202202	0.902851
YDL099W	202204	1.11496
YLR447C	202206	1.01272
YLR287C-A	202207	0.997923
YGR216C	202208	0.968383
YDR347W	202209	0.998457
YMR054W	202211	0.94701
YKL161C	202212	1.02744
YDR144C	202213	1.01727
YOL091W	202214	0.22254
YLR243W	202215	1.05102
YCR034W	202216	0.966187
YDR222W	202217	1.02537
YHR143W-A	202218	0.997279
YJL093C	202219	0.923656
YCL026C-B	202220	1.03369
YLR324W	202221	0.966574
YBL033C	202222	1.03734
YLR137W	202223	1.0643
YDR143C	202224	0.774002
YOR064C	202225	1.01347
YHR157W	202226	1.03232
YPR185W	202227	0.832237
YGR161C	202228	1.07708
YLR002C	202229	0.202447
YLR291C	202231	0.962758
YLR160C	202232	0.941797
YOR083W	202233	0.824514
YHR179W	202234	0.634904
YKR099W	202235	0.5314
YBL029C-A	202246	0.919068
YGR155W	202247	1.00484
YML024W	202248	0.966963
YGL023C	202249	0.948956
YOR246C	202250	0.993181
YML104C	202251	0.941544
YBR233W	202252	0.683308
YOR058C	202253	0.54489
YAL044W-A	202254	0.711444
YMR297W	202255	1.00424
YML026C	202256	1.03186
YER107C	202257	0.999872
YHR085W	202258	0.994991
YGL216W	202259	0.413785
YPL121C	202260	1.00431
YNR067C	202261	1.04962
YBL059C-A	202262	1.00071
YNL007C	202263	0.94702
YML028W	202264	0.998386
YDR498C	202265	0.980824
YLR109W	202266	1.01803
YLR347C	202267	0.219602
YDR411C	202268	1.07503
YER125W	202269	0.358664
YBR269C	202270	1.02925
YCR014C	202271	0.965738
YMR011W	202272	0.993136
YEL037C	202273	0.98767
YER094C	202274	0.990875
YGL008C	202275	0.967615
YHR034C	202276	1.00274
YHR131C	202277	0.948525
YER187W	202278	1.03723
YNL039W	202279	0.983946
YMR143W	202280	0.996527
YER154W	202281	0.971637
YPR178W	202282	0.959221
YLR258W	202283	0.960063
YJR079W	202284	1.01915
YGR145W	202285	0.976103
YBR255C-A	202286	1.03351
YML031W	202287	0.397286
YMR246W	202288	1.01444
YER027C	202289	0.987935
YMR179W	202291	0.556188
YKR100C	202292	0.65301
YMR277W	202293	1.04126
YER074W-A	202294	0.957403
YGR142W	202295	0.907469
YNL098C	202296	0.952153
YER143W	202297	0.990875
YKL159C	202298	0.979021
YOR112W	202299	0.826963
YMR197C	202310	0.964328
YOL149W	202311	1.04454
YOR360C	202312	0.543875
YDR337W	202313	0.932111
YJR030C	202314	0.975986
YIL164C	202315	0.98665
YLL052C	202316	0.958733
YEL028W	202317	1.01828
YOR258W	202318	1.01873
YOR180C	202319	1.02226
YGL051W	202320	1.00982
YDR284C	202321	0.991788
YDR499W	202322	0.987221
YIR009W	202323	1.03997
YOR212W	202324	0.133984
YFR003C	202325	1.06242
YFL060C	202326	1.09633
YOR210W	202327	1.01374
YOR093C	202328	1.02917
YDR237W	202329	0.973064
YGL108C	202330	1.01757
YIR018W	202331	1.02621
YOR226C	202332	1.00982
YPL027W	202334	0.946252
YOR257W	202335	0.991464
YKL222C	202336	0.993967
YDR287W	202337	0.998778
YCL033C	202338	1.00911
YIR022W	202339	0.961131
YDR528W	202340	0.796955
YEL044W	202341	1.0387
YGL011C	202342	1.03881
YBR262C	202343	0.944105
YDR410C	202344	1.04036
YDR288W	202345	1.00274
YNL050C	202346	1.02286
YIR036C	202347	1.02088
YOR209C	202348	0.92106
YFL064C	202349	1.00713
YNR001C	202350	0.990875
YOR163W	202351	1.008
YER113C	202352	1.03611
YDR280W	202353	1.01405
YJL003W	202355	1.00828
YBL018C	202356	1.01214
YER012W	202357	0.966488
YLR102C	202358	0.934049
YOR319W	202359	0.906053
YDR323C	202360	0.828416
YDR353W	202361	0.983158
YNL213C	202362	1.097
YJL007C	202363	1.03243
YBR208C	202374	0.88925
YLR057W	202375	0.511926
YJL026W	202376	1.02062
YNR050C	202377	0.924347
YGL204C	202379	0.969393
YDR059C	202380	1.00882
YNR030W	202381	0.98657
YBR033W	202382	0.965805
YLR060W	202383	0.9957
YKR004C	202384	0.281679
YNR052C	202385	1.01389
YIL078W	202386	0.992045
YGR181W	202387	1.0382
YKL180W	202388	1.05577
YOL101C	202389	1.07503
YJL042W	202390	0.074359
YLR071C	202391	0.944113
YOR070C	202392	1.01105
YGR203W	202395	0.98318
YOL038W	202396	1.05766
YOL104C	202397	0.383335
YGL131C	202398	0.998329
YLR093C	202399	0.991467
YBL042C	202400	0.973801
YKL078W	202402	0.923225
YGR272C	202403	0.999359
YDR305C	202404	1.02311
YML105C	202405	1.0477
YPL272C	202406	1.01122
YLR094C	202407	0.944875
YLL024C	202408	0.985222
YOL039W	202409	1.04375
YKL017C	202410	0.975066
YGR268C	202411	0.980535
YDR235W	202412	0.989746
YML110C	202413	1.00785
YMR259C	202414	0.947202
YLR173W	202415	0.880195
YPR056W	202416	1.0142
YLR434C	202417	1.01597
YER171W	202418	0.944974
YGL210W	202419	1.03263
YKR030W	202420	1.00065
YML121W	202421	0.969128
YLR139C	202423	0.742942
YPR056W	202424	0.965853
YGL229C	202426	1.02523
YGR075C	202427	1.00426
YNL284C	202438	1.01724
YIL026C	202439	0.934413
YCR010C	202440	1.07461
YGR040W	202441	0.957721
YKR058W	202442	0.918878
YDR244W	202443	0.98587
YKL140W	202444	0.944075
YHR042W	202445	0.935194
YFL002C	202446	0.966529
YHR079C	202447	0.938045
YKL139W	202448	1.02498
YGR220C	202449	1.01708
YNL162W	202450	1.0128
YDR311W	202451	0.952394
YHR144C	202452	1.04748
YHR072W	202453	1.01764
YCL061C	202455	0.062338
YHR058C	202456	1.04786
YHR068W	202457	0.982877
YNL277W	202458	0.923635
YEL064C	202459	0.974582
YPL228W	202460	0.906756
YCR038C	202462	1.08365
YIR002C	202463	0.848396
YPL186C	202464	0.924693
YHR049W	202465	0.998524
YDR470C	202467	0.643092
YDR033W	202468	1.05167
YKR081C	202470	0.987845
YDR385W	202471	0.994335
YPL128C	202472	0.272806
YHR089C	202473	1.09719
YGL158W	202475	0.938024
YOL013C	202476	0.650587
YBR211C	202477	1.02997
YPL104W	202478	1.07533
YPR121W	202479	1.04486
YKL216W	202480	0.990875
YHR157W	202481	0.995544
YOL061W	202482	0.992427
YGL112C	202483	0.965821
YDR479C	202484	0.950171
YBR293W	202485	0.919297
YBL074C	202486	0.931623
YNL032W	202487	0.8064
YLR417W	202488	0.960885
YHR179W	202489	0.990875
YHR088W	202490	0
YEL042W	202491	1.15687
YPL061W	202502	1.0624
YER168C	202503	0.960008
YDL043C	202504	1.01539
YDL054C	202505	0.807446
YDL089W	202506	0.87775
YGR133W	202507	0.990875
YDR028C	202508	0.719021
YAL037W	202509	0.976488
YPR005C	202510	0.997982
YGR278W	202511	0.99627
YOL121C	202512	1.00734
YEL029C	202513	1.0183
YGR035W-A	202514	1.0675
YGR235C	202515	0.990875
YBL007C	202516	0.959042
YCR100C	202517	0.973811
YOR065W	202518	1.00881
YIL021W	202519	1.04589
YPL212C	202520	0.817371
YER127W	202521	0.982588
YGL194C	202522	0.988569
YHR068W	202523	1.00449
YBR062C	202525	0.990282
YPL134C	202526	0.965615
YJR016C	202527	0.983755
YJL111W	202528	0.941532
YDR531W	202529	1.00124
YER045C	202530	0.97777
YHR191C	202531	1.019
YEL023C	202532	1.00681
YNL230C	202533	1.00015
YNR034W	202534	0.640485
YML071C	202535	1.0313
YCR065W	202536	0.993711
YPR070W	202538	1.05644
YBR012C	202539	1.04377
YGL144C	202540	1.01178
YOR307C	202541	1.04832
YJL172W	202542	1.05987
YIL031W	202543	0.059722
YJL214W	202544	1.05117
YFL030W	202545	1.00494
YLR412C-A	202546	1.0028
YIL024C	202547	0.975931
YBR023C	202548	0.937914
YER128W	202549	0.96535
YNL180C	202550	0.86864
YJL078C	202551	0.928125
YOR128C	202552	0.916177
YEL046C	202553	0.99054
YBL100W-C	202554	1.04545
YDR462W	202555	1.02643
YMR194W	202566	1.08853
YLR425W	202568	0.840254
YLR209C	202569	0.943838
YDR046C	202570	0.94288
YDL045C	202571	0.970578
YPR198W	202572	0.995813
YOR079C	202573	0.87224
YGL244W	202574	0.939528
YJL004C	202575	1.01228
YEL058W	202576	1.05904
YLR308W	202577	1.01796
YJL087C	202578	0.950754
YDL072C	202579	1.00737
YFL034C-B	202580	1.09172
YPL055C	202581	0.995627
YNL069C	202582	0.950088
YJL011C	202583	1.04253
YDR524C-B	202584	1.04687
YLR220W	202585	0.770845
YJL089W	202586	0.938464
YDL092W	202587	0.960597
YDR358W	202588	0.936614
YOR261C	202589	1.00988
YOR260W	202590	0.932915
YBL071C-B	202592	0.97107
YLR151C	202593	0.977922
YGL175C	202594	0.925722
YDL120W	202595	1.00724
YKR002W	202596	1.10335
YOL151W	202597	1.04538
YKL012W	202598	0.895529
YKL013C	202599	1.02576
YBR210W	202600	1.10577
YLR265C	202601	1.04937
YGL184C	202602	1.03936
YDL121C	202603	1.04105
YDR297W	202604	1.08814
YPL203W	202606	0.92441
YKL016C	202607	1.10191
YNL165W	202608	1.04819
YLR270W	202609	0.986611
YMR223W	202610	1.03554
YDL123W	202611	1.0153
YHR108W	202612	0.995162
YPL001W	202613	0.94964
YGR138C	202614	0.971972
YKL086W	202615	0.963147
YIL134C-A	202616	1.01466
YLR215C	202617	0.926166
YMR044W	202618	0.992897
YDL115C	202619	0.883218
YPR163C	202630	0.968079
YBR066C	202631	0.973433
YNL095C	202632	0.904796
YPL034W	202633	0.93508
YGR091W	202634	0.954459
YER106W	202635	0.940921
YDR469W	202636	0.972135
YGL007W	202637	1.04416
YPR125W	202638	0.865551
YAL049C	202639	1.02671
YKL195W	202640	1.02133
YPL102C	202641	1.00936
YDR026C	202642	1.01713
YOR110W	202643	0.992052
YPL223C	202645	0.990875
YPL219W	202646	0.950962
YBL036C	202647	1.06368
YPR161C	202648	0.953007
YNL096C	202650	0.954155
YPL225W	202653	0.996244
YPL181W	202654	0.971356
YAL027W	202655	0.978415
YKL188C	202656	0.922558
YPL185W	202657	1.02766
YER056C-A	202658	1.01482
YPL076W	202659	1.03717
YHR030C	202660	0.936713
YPL233W	202661	0.954326
YHR033W	202662	0.997697
YBL010C	202663	1.01416
YGR157W	202664	0.891335
YPL197C	202665	1.02372
YDR165W	202666	1.02703
YPL112C	202667	1.02787
YER133W	202668	0.440075
YPL264C	202669	1.05373
YIL069C	202670	1.04797
YBR011C	202671	0.990875
YDR135C	202672	0.997662
YPR002C-A	202673	1.09007
YLR190W	202674	1.02829
YPL060W	202675	1.00772
YER090W	202676	0.999929
YPL250C	202677	0.84924
YHR209W	202678	0.980758
YBR101C	202679	0.97641
YPR039W	202681	1.03602
YDR386W	202682	0.977366
YNL047C	202683	0.505391
YOR030W	202694	0.991319
YLR238W	202695	0.917477
YDR322W	202696	0.997712
YNL255C	202697	0.972537
YHR193C	202698	0.98967
YBL014C	202699	0.91456
YDR066C	202700	0.983638
YMR240C	202701	0.951945
YHR025W	202702	1.084
YLR241W	202703	0.670325
YBR021W	202704	0.931228
YOL147C	202705	1.01857
YHR200W	202706	1.00728
YDR108W	202707	1.01299
YOR315W	202708	0.917099
YMR268C	202709	1.01319
YKL155C	202710	1.05542
YPL210C	202712	0.962478
YNL217W	202713	1.00836
YBL090W	202714	0.911679
YER013W	202715	1.03243
YKL075C	202716	0.969986
YMR290C	202717	0.644336
YNL020C	202718	1.02824
YLR194C	202719	0.976618
YML060W	202720	0.976141
YNR071C	202721	0.999786
YBL092W	202722	0.437728
YAR066W	202724	1.07768
YMR169C	202725	0.996721
YGL181W	202726	0.989654
YML014W	202727	0.883334
YKL148C	202728	1.03258
YNL231C	202729	0.931267
YBL093C	202730	0.682904
YBR081C	202731	0.820649
YMR279C	202732	1.07627
YMR177W	202733	1.0422
YKR056W	202734	1.04018
YLR404W	202735	0.932657
YDL188C	202736	0.918195
YNR032W	202737	1.03175
YBL102W	202738	0.967094
YMR269W	202740	0.936097
YDR490C	202741	0.929276
YLR107W	202742	0.961606
YLR448W	202743	0.961775
YGL124C	202744	0.997027
YNL134C	202745	0.995184
YBL091C-A	202746	0.994473
YML111W	202747	0.869209
YML011C	202758	1.02568
YOR303W	202759	1.02701
YNL092W	202760	1.04304
YDR515W	202761	0.825453
YJR006W	202762	1.00371
YOR018W	202763	0.895364
YPR078C	202764	0.967656
YMR031C	202765	0.971842
YDR381C-A	202766	0.977122
YMR182C	202767	1.0009
YNL141W	202768	0.997302
YER043C	202769	1.00739
YDR267C	202770	1.02572
YOR270C	202771	0.973821
YBR267W	202772	1.00362
YOL057W	202773	0.973811
YER066W	202774	1.02817
YAL042W	202775	1.03823
YNL149C	202776	1.02987
YFL027C	202777	0.948155
YIR029W	202778	0.994319
YNL224C	202779	0.567664
YJR080C	202780	0.945231
YPL126W	202781	0.953269
YER034W	202782	0.997227
YBR201W	202783	1.014
YNL158W	202784	1.01326
YEL052W	202785	0.990875
YLR426W	202786	1.02863
YOR256C	202787	0.991171
YNR021W	202788	1.00694
YFR022W	202789	0.947617
YDL053C	202790	0.991445
YNL130C	202791	1.02364
YNL146W	202792	0.993149
YGL002W	202793	0.993154
YGL147C	202794	0.982396
YMR192W	202795	1.05806
YBR063C	202796	0.984657
YPR181C	202797	0.494591
YGR016W	202798	1.00896
YPL019C	202799	0.990311
YIR034C	202800	1.01231
YFR050C	202801	1.02757
YOR367W	202802	1.05032
YNL278W	202803	0.847466
YGR263C	202804	1.04072
YOR151C	202805	0.899462
YIL157C	202806	0.998366
YGR178C	202807	0.684869
YJL196C	202808	0.95324
YGL154C	202809	0.876003
YPR062W	202810	0.984832
YER031C	202811	1.01732
YIL162W	202822	1.06946
YPL021W	202823	0
YKR090W	202824	1.12939
YDR265W	202825	0.915449
YHL044W	202826	0.938629
YJL037W	202827	0.953161
YKL145W	202828	0.95959
YDR487C	202829	0.981143
YOL080C	202830	0.940084
YPL037C	202831	0.978125
YOR368W	202832	0.996303
YDR279W	202833	1.01363
YEL047C	202834	0.979444
YJL038C	202835	1.03346
YDR500C	202836	1.02116
YBR024W	202838	0.955369
YPL041C	202839	1.03964
YDR458C	202840	0.594943
YDR259C	202841	0.978972
YPL280W	202842	0.990875
YJL027C	202843	0.990875
YLR394W	202844	0.914189
YER002W	202845	0.98312
YNL177C	202846	0.999507
YDR430C	202848	0.594402
YDR309C	202849	0.986407
YER182W	202850	1.04797
YJL055W	202851	1.0474
YBR083W	202852	0.781337
YEL057C	202853	0.994984
YCL050C	202854	0.918905
YPL047W	202855	1.01585
YDR245W	202857	1.00095
YIR035C	202858	1.01967
YJL072C	202859	0.999526
YMR140W	202860	0.984213
YGL098W	202861	1.01819
YBR060C	202862	0.964225
YPL052W	202863	1.01322
YNL051W	202864	1.03372
YDR289C	202865	1.0403
YKR046C	202866	1.03017
YJL063C	202867	1.05284
YNL099C	202868	0.995744
YGL123W	202869	0.938037
YBR249C	202870	1.00557
YPL067C	202871	0.957307
YDR393W	202872	0.428484
YDR331W	202873	0.935911
YDR131C	202874	0.967713
YJL086C	202875	0.997816
YLL021W	202886	1.04019
YLR133W	202887	1.08495
YPR133C	202890	0.948244
[truncated: 18,539 more rows]
