# Supplementary material for: De novo emergence of adaptive membrane proteins from thymine-rich genomic sequences
Source: Nat Commun. 2020 Feb 7;11:781. doi: 10.1038/s41467-020-14500-z (PMC7005711; doi:10.1038/s41467-020-14500-z)
Supplement: Supplementary file 5 — Supplementary Data 3 [file 41467_2020_14500_MOESM5_ESM.xlsx]

## Sheet: Supplementary Data 3
Supplementary Data 3
Results of overexpression screens in 5 environments. This data is vizualized in Fig, 3d and then used to label ORFs as adaptive, neutral or deleterious throughout the rest of the manuscript.Scripts to go from this data to the figures panels are available : https://github.com/annerux/AdaptiveTMproto-genes
orf_name	hours	n	normalized_cs	q_cs	effect_cs	exp_id	exp_environment
YAL001C	34	4	1.02808	0.157426	unchanged	28	N+, C+
YAL001C	34	4	1.0241	0.228151	unchanged	31	N+, C++
YAL001C	34	4	0.998538	0.033904	unchanged	33	N++,C++
YAL001C	35	4	0.999364	0.06957	unchanged	91	N++,C+
YAL001C	58	4	0.9859	0.022167	unchanged	93	N-,C++
YAL002W	34	4	1.01255	0.234396	unchanged	28	N+, C+
YAL002W	34	4	1.04767	0.162417	unchanged	31	N+, C++
YAL002W	34	4	1.00302	0.155231	unchanged	33	N++,C++
YAL002W	35	4	1.00474	0.149982	unchanged	91	N++,C+
YAL002W	58	4	0.983472	0.058725	unchanged	93	N-,C++
YAL005C	34	4	1.04384	0.136762	unchanged	28	N+, C+
YAL005C	34	4	1.01386	0.143783	unchanged	31	N+, C++
YAL005C	34	4	1.01435	0.238424	unchanged	33	N++,C++
YAL005C	35	4	1.01712	0.32812	unchanged	91	N++,C+
YAL005C	58	4	0.974846	0.01479	unchanged	93	N-,C++
YAL007C	34	4	1.00471	0.135372	unchanged	28	N+, C+
YAL007C	34	4	0.989661	0.01505	unchanged	31	N+, C++
YAL007C	34	4	0.991143	0.010178	unchanged	33	N++,C++
YAL007C	35	4	0.979689	0.005085	unchanged	91	N++,C+
YAL007C	58	4	0.988198	0.020275	unchanged	93	N-,C++
YAL008W	34	4	0.819884	0.000755	decreased	28	N+, C+
YAL008W	34	4	0.829068	0.000892	decreased	31	N+, C++
YAL008W	34	4	0.853441	0.001287	decreased	33	N++,C++
YAL008W	35	4	0.886996	0.00151	decreased	91	N++,C+
YAL008W	58	4	0.894607	0.001182	decreased	93	N-,C++
YAL009W	34	4	1.03549	0.097356	unchanged	28	N+, C+
YAL009W	34	4	1.0075	0.047401	unchanged	31	N+, C++
YAL009W	34	4	1.01283	0.142788	unchanged	33	N++,C++
YAL009W	35	4	0.991094	0.024511	unchanged	91	N++,C+
YAL009W	58	4	1.02443	0.171673	unchanged	93	N-,C++
YAL010C	34	4	0.752335	0.000755	decreased	28	N+, C+
YAL010C	34	4	0.802517	0.000892	decreased	31	N+, C++
YAL010C	34	4	0.849384	0.001045	decreased	33	N++,C++
YAL010C	35	4	0.791027	0.00151	decreased	91	N++,C+
YAL010C	58	4	0.841028	0.001182	decreased	93	N-,C++
YAL012W	34	4	0.954317	0.000779	decreased	28	N+, C+
YAL012W	34	4	0.956156	0.000962	decreased	31	N+, C++
YAL012W	34	4	0.971137	0.021639	unchanged	33	N++,C++
YAL012W	35	4	0.983469	0.005779	unchanged	91	N++,C+
YAL012W	58	4	0.959631	0.001426	decreased	93	N-,C++
YAL016C-B	34	2	1.01261	0.207203	unchanged	28	N+, C+
YAL016C-B	34	2	1.00917	0.139065	unchanged	31	N+, C++
YAL016C-B	34	2	1.00312	0.110666	unchanged	33	N++,C++
YAL016C-B	35	2	0.939059	0.03728	unchanged	91	N++,C+
YAL016C-B	58	2	0.99093	0.060445	unchanged	93	N-,C++
YAL016W	34	4	0.979106	0.005449	unchanged	28	N+, C+
YAL016W	34	4	1.00883	0.065979	unchanged	31	N+, C++
YAL016W	34	4	0.993191	0.011243	unchanged	33	N++,C++
YAL016W	35	4	0.994162	0.029537	unchanged	91	N++,C+
YAL016W	58	4	0.981707	0.012101	unchanged	93	N-,C++
YAL017W	34	4	0.647042	0.000755	decreased	28	N+, C+
YAL017W	34	4	0.712674	0.000892	decreased	31	N+, C++
YAL017W	34	4	0.704918	0.001045	decreased	33	N++,C++
YAL017W	35	4	0.627801	0.00151	decreased	91	N++,C+
YAL017W	58	4	0.694722	0.001182	decreased	93	N-,C++
YAL018C	34	4	0.970173	0.001212	decreased	28	N+, C+
YAL018C	34	4	0.980337	0.007116	unchanged	31	N+, C++
YAL018C	34	4	0.980117	0.008457	unchanged	33	N++,C++
YAL018C	35	4	1.00108	0.106534	unchanged	91	N++,C+
YAL018C	58	4	1.04089	0.055893	unchanged	93	N-,C++
YAL019W	34	2	0.715068	0.007688	decreased	28	N+, C+
YAL019W	34	2	0.789426	0.007915	decreased	31	N+, C++
YAL019W	34	2	0.842554	0.009156	decreased	33	N++,C++
YAL019W	35	2	0.832561	0.012551	unchanged	91	N++,C+
YAL019W	58	2	0.638813	0.010551	unchanged	93	N-,C++
YAL020C	34	2	0.985474	0.025579	unchanged	28	N+, C+
YAL020C	34	2	0.974956	0.014532	unchanged	31	N+, C++
YAL020C	34	2	1.00093	0.0936	unchanged	33	N++,C++
YAL020C	35	2	0.999955	0.188243	unchanged	91	N++,C+
YAL020C	58	2	1.00168	0.151791	unchanged	93	N-,C++
YAL022C	34	4	0.97531	0.001484	decreased	28	N+, C+
YAL022C	34	4	0.98784	0.008192	unchanged	31	N+, C++
YAL022C	34	4	0.992847	0.017048	unchanged	33	N++,C++
YAL022C	35	4	1.00588	0.104316	unchanged	91	N++,C+
YAL022C	58	4	0.985826	0.017529	unchanged	93	N-,C++
YAL023C	34	4	0.914226	0.000755	decreased	28	N+, C+
YAL023C	34	4	0.924357	0.000892	decreased	31	N+, C++
YAL023C	34	4	0.930271	0.001045	decreased	33	N++,C++
YAL023C	35	4	0.957168	0.008637	decreased	91	N++,C+
YAL023C	58	4	0.993524	0.101307	unchanged	93	N-,C++
YAL025C	34	4	0.823918	0.000755	decreased	28	N+, C+
YAL025C	34	4	0.829735	0.000892	decreased	31	N+, C++
YAL025C	34	4	0.90852	0.001066	decreased	33	N++,C++
YAL025C	35	4	0.816499	0.00151	decreased	91	N++,C+
YAL025C	58	4	0.945444	0.001333	decreased	93	N-,C++
YAL027W	34	4	0.973831	0.00217	decreased	28	N+, C+
YAL027W	34	4	0.980872	0.002108	unchanged	31	N+, C++
YAL027W	34	4	1.00972	0.132848	unchanged	33	N++,C++
YAL027W	35	4	1.0016	0.146075	unchanged	91	N++,C+
YAL027W	58	4	0.999621	0.10318	unchanged	93	N-,C++
YAL031C	34	4	0.349197	0.000755	decreased	28	N+, C+
YAL031C	34	4	0.348836	0.000892	decreased	31	N+, C++
YAL031C	34	4	0.335411	0.001045	decreased	33	N++,C++
YAL031C	35	4	0.399064	0.00151	decreased	91	N++,C+
YAL031C	58	4	0.490501	0.001182	decreased	93	N-,C++
YAL033W	34	4	1.01615	0.242176	unchanged	28	N+, C+
YAL033W	34	4	1.02785	0.251181	unchanged	31	N+, C++
YAL033W	34	4	0.992103	0.030868	unchanged	33	N++,C++
YAL033W	35	4	1.04366	0.175843	unchanged	91	N++,C+
YAL033W	58	4	1.03032	0.156231	unchanged	93	N-,C++
YAL034C	34	4	0.973904	0.007688	decreased	28	N+, C+
YAL034C	34	4	1.01226	0.187563	unchanged	31	N+, C++
YAL034C	34	4	0.958149	0.004021	decreased	33	N++,C++
YAL034C	35	4	0.933971	0.001535	decreased	91	N++,C+
YAL034C	58	4	0.876996	0.001182	decreased	93	N-,C++
YAL034C-B	34	4	1.01987	0.184984	unchanged	28	N+, C+
YAL034C-B	34	4	0.992752	0.038194	unchanged	31	N+, C++
YAL034C-B	34	4	1.00813	0.159018	unchanged	33	N++,C++
YAL034C-B	35	4	0.994489	0.089399	unchanged	91	N++,C+
YAL034C-B	58	4	1.00072	0.064427	unchanged	93	N-,C++
YAL034W-A	34	4	0.980712	0.008728	unchanged	28	N+, C+
YAL034W-A	34	4	0.987217	0.004325	unchanged	31	N+, C++
YAL034W-A	34	4	1.01667	0.214764	unchanged	33	N++,C++
YAL034W-A	35	4	0.996319	0.181728	unchanged	91	N++,C+
YAL034W-A	58	4	0.994789	0.139204	unchanged	93	N-,C++
YAL035W	34	4	0.839798	0.000755	decreased	28	N+, C+
YAL035W	34	4	0.858082	0.000892	decreased	31	N+, C++
YAL035W	34	4	0.838479	0.001045	decreased	33	N++,C++
YAL035W	35	4	0.828099	0.00151	decreased	91	N++,C+
YAL035W	58	4	0.830896	0.001182	decreased	93	N-,C++
YAL036C	34	4	1.01552	0.226675	unchanged	28	N+, C+
YAL036C	34	4	0.981315	0.001938	unchanged	31	N+, C++
YAL036C	34	4	0.994938	0.011753	unchanged	33	N++,C++
YAL036C	35	4	0.983898	0.008197	unchanged	91	N++,C+
YAL036C	58	4	0.954373	0.001254	decreased	93	N-,C++
YAL037C-A	34	4	0.875372	0.000755	decreased	28	N+, C+
YAL037C-A	34	4	0.896605	0.000892	decreased	31	N+, C++
YAL037C-A	34	4	0.879599	0.001045	decreased	33	N++,C++
YAL037C-A	35	4	0.8999	0.00151	decreased	91	N++,C+
YAL037C-A	58	4	0.928974	0.001182	decreased	93	N-,C++
YAL037W	34	4	0.977745	0.002667	unchanged	28	N+, C+
YAL037W	34	4	0.999626	0.025189	unchanged	31	N+, C++
YAL037W	34	4	0.975528	0.002893	unchanged	33	N++,C++
YAL037W	35	4	1.05872	0.035843	unchanged	91	N++,C+
YAL037W	58	4	1.05179	0.074505	unchanged	93	N-,C++
YAL038W	34	4	0.967252	0.005984	decreased	28	N+, C+
YAL038W	34	4	0.967678	0.01292	unchanged	31	N+, C++
YAL038W	34	4	0.933937	0.001045	decreased	33	N++,C++
YAL038W	35	4	1.04238	0.175071	unchanged	91	N++,C+
YAL038W	58	4	1.002	0.186581	unchanged	93	N-,C++
YAL039C	34	4	0.998332	0.031612	unchanged	28	N+, C+
YAL039C	34	4	1.00036	0.043397	unchanged	31	N+, C++
YAL039C	34	4	1.05428	0.06039	unchanged	33	N++,C++
YAL039C	35	4	1.00985	0.177051	unchanged	91	N++,C+
YAL039C	58	4	1.02345	0.211035	unchanged	93	N-,C++
YAL040C	34	4	0.670076	0.000755	decreased	28	N+, C+
YAL040C	34	4	0.625652	0.000892	decreased	31	N+, C++
YAL040C	34	4	0.636729	0.001045	decreased	33	N++,C++
YAL040C	35	4	0.724576	0.00151	decreased	91	N++,C+
YAL040C	58	4	0.662024	0.001182	decreased	93	N-,C++
YAL041W	34	2	0.958284	0.02652	unchanged	28	N+, C+
YAL041W	34	2	0.944159	0.008401	decreased	31	N+, C++
YAL041W	34	2	0.931663	0.009349	decreased	33	N++,C++
YAL041W	35	2	0.981036	0.08133	unchanged	91	N++,C+
YAL041W	58	2	0.968414	0.018113	unchanged	93	N-,C++
YAL042W	34	4	1.03258	0.125661	unchanged	28	N+, C+
YAL042W	34	4	1.02267	0.22327	unchanged	31	N+, C++
YAL042W	34	4	1.02119	0.27851	unchanged	33	N++,C++
YAL042W	35	4	1.01852	0.303607	unchanged	91	N++,C+
YAL042W	58	4	1.03027	0.239482	unchanged	93	N-,C++
YAL043C	34	4	0.900754	0.000755	decreased	28	N+, C+
YAL043C	34	4	0.90233	0.000892	decreased	31	N+, C++
YAL043C	34	4	0.905029	0.001045	decreased	33	N++,C++
YAL043C	35	4	0.906541	0.00151	decreased	91	N++,C+
YAL043C	58	4	0.962767	0.002207	decreased	93	N-,C++
YAL044W-A	34	4	0.70014	0.000755	decreased	28	N+, C+
YAL044W-A	34	4	0.752	0.000892	decreased	31	N+, C++
YAL044W-A	34	4	0.696982	0.001045	decreased	33	N++,C++
YAL044W-A	35	4	0.673786	0.00151	decreased	91	N++,C+
YAL044W-A	58	4	0.747904	0.001182	decreased	93	N-,C++
YAL046C	34	4	1.02241	0.198689	unchanged	28	N+, C+
YAL046C	34	4	0.98531	0.003283	unchanged	31	N+, C++
YAL046C	34	4	0.986897	0.004231	unchanged	33	N++,C++
YAL046C	35	4	0.97505	0.003548	unchanged	91	N++,C+
YAL046C	58	4	0.989844	0.025504	unchanged	93	N-,C++
YAL048C	34	4	0.937053	0.000755	decreased	28	N+, C+
YAL048C	34	4	0.919439	0.000892	decreased	31	N+, C++
YAL048C	34	4	0.89926	0.001045	decreased	33	N++,C++
YAL048C	35	4	0.940541	0.00151	decreased	91	N++,C+
YAL048C	58	4	0.904474	0.001182	decreased	93	N-,C++
YAL049C	34	4	0.988189	0.029576	unchanged	28	N+, C+
YAL049C	34	4	0.987444	0.010188	unchanged	31	N+, C++
YAL049C	34	4	0.987462	0.018161	unchanged	33	N++,C++
YAL049C	35	4	1.02694	0.125841	unchanged	91	N++,C+
YAL049C	58	4	1.01993	0.189127	unchanged	93	N-,C++
YAL053W	34	4	0.910527	0.000755	decreased	28	N+, C+
YAL053W	34	4	0.918471	0.001347	decreased	31	N+, C++
YAL053W	34	4	0.922692	0.001072	decreased	33	N++,C++
YAL053W	35	4	0.944927	0.001553	decreased	91	N++,C+
YAL053W	58	4	0.946142	0.001188	decreased	93	N-,C++
YAL055W	34	4	1.015	0.19664	unchanged	28	N+, C+
YAL055W	34	4	1.00602	0.078796	unchanged	31	N+, C++
YAL055W	34	4	1.0389	0.141604	unchanged	33	N++,C++
YAL055W	35	4	1.03007	0.258712	unchanged	91	N++,C+
YAL055W	58	4	1.06202	0.026987	unchanged	93	N-,C++
YAL056W	34	4	0.9852	0.003817	unchanged	28	N+, C+
YAL056W	34	4	1.0129	0.111989	unchanged	31	N+, C++
YAL056W	34	4	1.01359	0.189958	unchanged	33	N++,C++
YAL056W	35	4	0.986592	0.015387	unchanged	91	N++,C+
YAL056W	58	4	0.929329	0.001199	decreased	93	N-,C++
YAL059W	34	4	0.993707	0.015992	unchanged	28	N+, C+
YAL059W	34	4	1.01535	0.139558	unchanged	31	N+, C++
YAL059W	34	4	1.01963	0.202346	unchanged	33	N++,C++
YAL059W	35	4	1.02149	0.319484	unchanged	91	N++,C+
YAL059W	58	4	0.991443	0.05368	unchanged	93	N-,C++
YAL060W	34	4	0.992247	0.049461	unchanged	28	N+, C+
YAL060W	34	4	1.01747	0.248426	unchanged	31	N+, C++
YAL060W	34	4	1.01355	0.146975	unchanged	33	N++,C++
YAL060W	35	4	0.997899	0.089671	unchanged	91	N++,C+
YAL060W	58	4	1.02654	0.260396	unchanged	93	N-,C++
YAL061W	34	4	0.986606	0.008567	unchanged	28	N+, C+
YAL061W	34	4	1.00481	0.04642	unchanged	31	N+, C++
YAL061W	34	4	1.02558	0.229808	unchanged	33	N++,C++
YAL061W	35	4	0.999483	0.062844	unchanged	91	N++,C+
YAL061W	58	4	0.999444	0.061003	unchanged	93	N-,C++
YAL062W	34	4	0.989788	0.007513	unchanged	28	N+, C+
YAL062W	34	4	0.994986	0.033477	unchanged	31	N+, C++
YAL062W	34	4	0.986074	0.003554	unchanged	33	N++,C++
YAL062W	35	4	0.941947	0.02992	unchanged	91	N++,C+
YAL062W	58	4	0.969754	0.03989	unchanged	93	N-,C++
YAL064C-A	34	4	1.028	0.239792	unchanged	28	N+, C+
YAL064C-A	34	4	0.995302	0.016424	unchanged	31	N+, C++
YAL064C-A	34	4	0.981234	0.003474	unchanged	33	N++,C++
YAL064C-A	35	4	1.00339	0.095378	unchanged	91	N++,C+
YAL064C-A	58	4	1.00401	0.108524	unchanged	93	N-,C++
YAL064W	34	4	1.017	0.243442	unchanged	28	N+, C+
YAL064W	34	4	1.01541	0.204323	unchanged	31	N+, C++
YAL064W	34	4	1.02192	0.25335	unchanged	33	N++,C++
YAL064W	35	4	1.06128	0.119694	unchanged	91	N++,C+
YAL064W	58	4	1.01704	0.290297	unchanged	93	N-,C++
YAL065C	34	4	1.03859	0.090489	unchanged	28	N+, C+
YAL065C	34	4	1.04701	0.111989	unchanged	31	N+, C++
YAL065C	34	4	1.00847	0.128994	unchanged	33	N++,C++
YAL065C	35	4	1.02751	0.152137	unchanged	91	N++,C+
YAL065C	58	4	1.01057	0.264488	unchanged	93	N-,C++
YAL066W	34	4	1.04393	0.02214	unchanged	28	N+, C+
YAL066W	34	4	1.02776	0.24189	unchanged	31	N+, C++
YAL066W	34	4	1.04704	0.059068	unchanged	33	N++,C++
YAL066W	35	4	1.02976	0.089184	unchanged	91	N++,C+
YAL066W	58	4	1.11195	0.0013	increased	93	N-,C++
YAL067C	34	4	0.952627	0.001525	decreased	28	N+, C+
YAL067C	34	4	0.97609	0.015567	unchanged	31	N+, C++
YAL067C	34	4	0.98741	0.011072	unchanged	33	N++,C++
YAL067C	35	4	0.956074	0.035112	unchanged	91	N++,C+
YAL067C	58	4	0.928191	0.001182	decreased	93	N-,C++
YAL067W-A	34	4	1.04781	0.025412	unchanged	28	N+, C+
YAL067W-A	34	4	1.04889	0.077074	unchanged	31	N+, C++
YAL067W-A	34	4	1.04329	0.125294	unchanged	33	N++,C++
YAL067W-A	35	4	1.03985	0.050295	unchanged	91	N++,C+
YAL067W-A	58	4	1.03113	0.21159	unchanged	93	N-,C++
YAL068C	34	4	0.965923	0.002249	decreased	28	N+, C+
YAL068C	34	4	1.00388	0.06965	unchanged	31	N+, C++
YAL068C	34	4	0.982432	0.006425	unchanged	33	N++,C++
YAL068C	35	4	0.998106	0.070943	unchanged	91	N++,C+
YAL068C	58	4	0.970095	0.00281	decreased	93	N-,C++
YAL069W	34	4	1.01082	0.184919	unchanged	28	N+, C+
YAL069W	34	4	1.01627	0.1671	unchanged	31	N+, C++
YAL069W	34	4	1.01582	0.113329	unchanged	33	N++,C++
YAL069W	35	4	0.994663	0.033735	unchanged	91	N++,C+
YAL069W	58	4	1.00585	0.135911	unchanged	93	N-,C++
YAR002C-A	34	4	1.02148	0.233825	unchanged	28	N+, C+
YAR002C-A	34	4	1.00048	0.064111	unchanged	31	N+, C++
YAR002C-A	34	4	0.996849	0.083659	unchanged	33	N++,C++
YAR002C-A	35	4	1.04953	0.081586	unchanged	91	N++,C+
YAR002C-A	58	4	1.05624	0.017098	unchanged	93	N-,C++
YAR002W	34	4	1.03045	0.252749	unchanged	28	N+, C+
YAR002W	34	4	1.00747	0.06547	unchanged	31	N+, C++
YAR002W	34	4	0.991771	0.026317	unchanged	33	N++,C++
YAR002W	35	4	1.00937	0.229829	unchanged	91	N++,C+
YAR002W	58	4	1.02005	0.224617	unchanged	93	N-,C++
YAR003W	34	4	1.01615	0.14453	unchanged	28	N+, C+
YAR003W	34	4	1.05254	0.126642	unchanged	31	N+, C++
YAR003W	34	4	0.998514	0.089661	unchanged	33	N++,C++
YAR003W	35	4	0.975143	0.004709	unchanged	91	N++,C+
YAR003W	58	4	0.879523	0.001224	decreased	93	N-,C++
YAR007C	34	2	0.991311	0.042753	unchanged	28	N+, C+
YAR007C	34	2	0.987254	0.022743	unchanged	31	N+, C++
YAR007C	34	2	1.02182	0.273891	unchanged	33	N++,C++
YAR007C	35	2	1.04129	0.097973	unchanged	91	N++,C+
YAR007C	58	2	1.01048	0.239646	unchanged	93	N-,C++
YAR008W	34	4	0.944013	0.000755	decreased	28	N+, C+
YAR008W	34	4	0.962623	0.000984	decreased	31	N+, C++
YAR008W	34	4	0.949471	0.001071	decreased	33	N++,C++
YAR008W	35	4	0.988195	0.019076	unchanged	91	N++,C+
YAR008W	58	4	1.00969	0.160374	unchanged	93	N-,C++
YAR015W	34	4	0.972093	0.001847	decreased	28	N+, C+
YAR015W	34	4	0.9816	0.007596	unchanged	31	N+, C++
YAR015W	34	4	0.99388	0.025095	unchanged	33	N++,C++
YAR015W	35	4	0.975764	0.004182	unchanged	91	N++,C+
YAR015W	58	4	0.994205	0.104547	unchanged	93	N-,C++
YAR018C	34	4	0.773508	0.000755	decreased	28	N+, C+
YAR018C	34	4	0.781289	0.000892	decreased	31	N+, C++
YAR018C	34	4	0.769604	0.001045	decreased	33	N++,C++
YAR018C	35	4	0.838866	0.00151	decreased	91	N++,C+
YAR018C	58	4	0.875864	0.001182	decreased	93	N-,C++
YAR020C	34	4	0.998194	0.038043	unchanged	28	N+, C+
YAR020C	34	4	0.978929	0.00924	unchanged	31	N+, C++
YAR020C	34	4	1.0055	0.122764	unchanged	33	N++,C++
YAR020C	35	4	1.00777	0.25846	unchanged	91	N++,C+
YAR020C	58	4	0.97707	0.008377	unchanged	93	N-,C++
YAR023C	34	4	0.902626	0.000755	decreased	28	N+, C+
YAR023C	34	4	0.922198	0.000892	decreased	31	N+, C++
YAR023C	34	4	0.95014	0.001126	decreased	33	N++,C++
YAR023C	35	4	0.91834	0.00151	decreased	91	N++,C+
YAR023C	58	4	0.908713	0.001182	decreased	93	N-,C++
YAR027W	34	4	0.959188	0.001499	decreased	28	N+, C+
YAR027W	34	4	0.979912	0.013255	unchanged	31	N+, C++
YAR027W	34	4	1.02038	0.210706	unchanged	33	N++,C++
YAR027W	35	4	0.968101	0.038091	unchanged	91	N++,C+
YAR027W	58	4	0.981607	0.062258	unchanged	93	N-,C++
YAR028W	34	4	0.98965	0.010093	unchanged	28	N+, C+
YAR028W	34	4	0.989969	0.004033	unchanged	31	N+, C++
YAR028W	34	4	0.973712	0.010276	unchanged	33	N++,C++
YAR028W	35	4	1.00601	0.13304	unchanged	91	N++,C+
YAR028W	58	4	1.00514	0.122789	unchanged	93	N-,C++
YAR029W	34	4	1.03333	0.076176	unchanged	28	N+, C+
YAR029W	34	4	1.02738	0.226041	unchanged	31	N+, C++
YAR029W	34	4	1.02515	0.266743	unchanged	33	N++,C++
YAR029W	35	4	1.0099	0.302052	unchanged	91	N++,C+
YAR029W	58	4	0.995513	0.147107	unchanged	93	N-,C++
YAR031W	34	4	1.06013	0.022105	unchanged	28	N+, C+
YAR031W	34	4	1.02031	0.192369	unchanged	31	N+, C++
YAR031W	34	4	0.999461	0.136101	unchanged	33	N++,C++
YAR031W	35	4	1.08757	0.019795	unchanged	91	N++,C+
YAR031W	58	4	1.05181	0.076663	unchanged	93	N-,C++
YAR035C-A	34	4	1.03987	0.048907	unchanged	28	N+, C+
YAR035C-A	34	4	1.04038	0.055203	unchanged	31	N+, C++
YAR035C-A	34	4	1.04415	0.039996	unchanged	33	N++,C++
YAR035C-A	35	4	0.972708	0.021878	unchanged	91	N++,C+
YAR035C-A	58	4	1.04794	0.056827	unchanged	93	N-,C++
YAR035W	34	2	0.387924	0.007688	decreased	28	N+, C+
YAR035W	34	2	0.403724	0.007915	decreased	31	N+, C++
YAR035W	34	2	0.34003	0.009156	decreased	33	N++,C++
YAR035W	35	2	0.243129	0.012294	unchanged	91	N++,C+
YAR035W	58	2	0.48282	0.010551	unchanged	93	N-,C++
YAR042W	34	4	0.404156	0.000755	decreased	28	N+, C+
YAR042W	34	4	0.388022	0.000892	decreased	31	N+, C++
YAR042W	34	4	0.312871	0.001045	decreased	33	N++,C++
YAR042W	35	4	0.203877	0.00151	decreased	91	N++,C+
YAR042W	58	4	0.41661	0.001182	decreased	93	N-,C++
YAR053W	34	4	0.994833	0.02264	unchanged	28	N+, C+
YAR053W	34	4	1.01798	0.209981	unchanged	31	N+, C++
YAR053W	34	4	1.012	0.127404	unchanged	33	N++,C++
YAR053W	35	4	0.989981	0.011607	unchanged	91	N++,C+
YAR053W	58	4	0.958002	0.003868	decreased	93	N-,C++
YAR064W	34	4	0.999309	0.034814	unchanged	28	N+, C+
YAR064W	34	4	0.992453	0.011199	unchanged	31	N+, C++
YAR064W	34	4	1.01493	0.186421	unchanged	33	N++,C++
YAR064W	35	4	1.04121	0.047455	unchanged	91	N++,C+
YAR064W	58	4	1.04215	0.040913	unchanged	93	N-,C++
YAR066W	34	4	1.05396	0.020255	unchanged	28	N+, C+
YAR066W	34	4	1.0502	0.083799	unchanged	31	N+, C++
YAR066W	34	4	1.0324	0.249519	unchanged	33	N++,C++
YAR066W	35	4	1.0436	0.029984	unchanged	91	N++,C+
YAR066W	58	4	1.02068	0.295028	unchanged	93	N-,C++
YAR068W	34	2	1.04168	0.08709	unchanged	28	N+, C+
YAR068W	34	2	1.04347	0.108781	unchanged	31	N+, C++
YAR068W	34	2	1.10187	0.015344	unchanged	33	N++,C++
YAR068W	35	2	1.02391	0.240947	unchanged	91	N++,C+
YAR068W	58	2	1.03333	0.222883	unchanged	93	N-,C++
YAR071W	34	8	0.993811	0.055593	unchanged	28	N+, C+
YAR071W	34	8	0.993278	0.002749	unchanged	31	N+, C++
YAR071W	34	8	0.983467	0.003273	unchanged	33	N++,C++
YAR071W	35	8	0.993665	0.043485	unchanged	91	N++,C+
YAR071W	58	8	0.987437	0.013839	unchanged	93	N-,C++
YAR075W	34	4	1.0242	0.163029	unchanged	28	N+, C+
YAR075W	34	4	0.996912	0.038396	unchanged	31	N+, C++
YAR075W	34	4	1.01761	0.187854	unchanged	33	N++,C++
YAR075W	35	4	1.01931	0.267991	unchanged	91	N++,C+
YAR075W	58	4	1.02686	0.128501	unchanged	93	N-,C++
YBL003C	34	4	1.03361	0.055739	unchanged	28	N+, C+
YBL003C	34	4	1.02198	0.230182	unchanged	31	N+, C++
YBL003C	34	4	1.01397	0.199152	unchanged	33	N++,C++
YBL003C	35	4	1.04536	0.02876	unchanged	91	N++,C+
YBL003C	58	4	1.04678	0.039673	unchanged	93	N-,C++
YBL005W	34	4	0.850963	0.000755	decreased	28	N+, C+
YBL005W	34	4	0.854462	0.000892	decreased	31	N+, C++
YBL005W	34	4	0.888474	0.001045	decreased	33	N++,C++
YBL005W	35	4	0.88288	0.004489	decreased	91	N++,C+
YBL005W	58	4	0.879846	0.001182	decreased	93	N-,C++
YBL006C	34	6	0.964603	0.00081	decreased	28	N+, C+
YBL006C	34	6	0.96805	0.000892	decreased	31	N+, C++
YBL006C	34	6	0.964569	0.001045	decreased	33	N++,C++
YBL006C	35	6	0.972398	0.001731	decreased	91	N++,C+
YBL006C	58	6	0.969666	0.003894	decreased	93	N-,C++
YBL007C	34	4	0.931272	0.000785	decreased	28	N+, C+
YBL007C	34	4	0.949801	0.058417	unchanged	31	N+, C++
YBL007C	34	4	0.905311	0.001045	decreased	33	N++,C++
YBL007C	35	4	0.938937	0.02029	unchanged	91	N++,C+
YBL007C	58	4	0.959091	0.008457	decreased	93	N-,C++
YBL008W	34	4	1.0222	0.188976	unchanged	28	N+, C+
YBL008W	34	4	1.00557	0.069479	unchanged	31	N+, C++
YBL008W	34	4	0.981398	0.005506	unchanged	33	N++,C++
YBL008W	35	4	1.01231	0.197898	unchanged	91	N++,C+
YBL008W	58	4	0.924981	0.002445	decreased	93	N-,C++
YBL008W-A	34	4	0.918479	0.000755	decreased	28	N+, C+
YBL008W-A	34	4	0.939439	0.016898	unchanged	31	N+, C++
YBL008W-A	34	4	0.912073	0.001045	decreased	33	N++,C++
YBL008W-A	35	4	0.970037	0.002418	decreased	91	N++,C+
YBL008W-A	58	4	0.966265	0.004794	decreased	93	N-,C++
YBL009W	34	4	0.716354	0.000755	decreased	28	N+, C+
YBL009W	34	4	0.770989	0.000892	decreased	31	N+, C++
YBL009W	34	4	0.865472	0.001045	decreased	33	N++,C++
YBL009W	35	4	0.763548	0.00151	decreased	91	N++,C+
YBL009W	58	4	0.738739	0.001182	decreased	93	N-,C++
YBL010C	34	4	1.02428	0.22499	unchanged	28	N+, C+
YBL010C	34	4	1.01507	0.113677	unchanged	31	N+, C++
YBL010C	34	4	1.01997	0.244391	unchanged	33	N++,C++
YBL010C	35	4	1.01667	0.317811	unchanged	91	N++,C+
YBL010C	58	4	0.99523	0.049506	unchanged	93	N-,C++
YBL011W	34	4	0.906062	0.000755	decreased	28	N+, C+
YBL011W	34	4	0.945284	0.000896	decreased	31	N+, C++
YBL011W	34	4	0.944114	0.001649	decreased	33	N++,C++
YBL011W	35	4	0.968841	0.029984	unchanged	91	N++,C+
YBL011W	58	4	0.903256	0.001182	decreased	93	N-,C++
YBL013W	34	4	0.941241	0.000755	decreased	28	N+, C+
YBL013W	34	4	0.956419	0.003406	decreased	31	N+, C++
YBL013W	34	4	0.965915	0.014604	unchanged	33	N++,C++
YBL013W	35	4	0.964429	0.002323	decreased	91	N++,C+
YBL013W	58	4	0.976395	0.003476	unchanged	93	N-,C++
YBL014C	34	4	0.92682	0.000755	decreased	28	N+, C+
YBL014C	34	4	0.923663	0.000892	decreased	31	N+, C++
YBL014C	34	4	0.933105	0.001072	decreased	33	N++,C++
YBL014C	35	4	0.965009	0.002129	decreased	91	N++,C+
YBL014C	58	4	0.936539	0.002877	decreased	93	N-,C++
YBL015W	34	4	1.00259	0.095273	unchanged	28	N+, C+
YBL015W	34	4	0.990196	0.006902	unchanged	31	N+, C++
YBL015W	34	4	0.966815	0.004153	decreased	33	N++,C++
YBL015W	35	4	1.02049	0.326208	unchanged	91	N++,C+
YBL015W	58	4	0.990191	0.014574	unchanged	93	N-,C++
YBL016W	34	4	1.01223	0.171054	unchanged	28	N+, C+
YBL016W	34	4	1.01191	0.120186	unchanged	31	N+, C++
YBL016W	34	4	0.98588	0.029991	unchanged	33	N++,C++
YBL016W	35	4	1.04227	0.034458	unchanged	91	N++,C+
YBL016W	58	4	0.994564	0.081032	unchanged	93	N-,C++
YBL017C	34	4	0.816273	0.000755	decreased	28	N+, C+
YBL017C	34	4	0.848441	0.000892	decreased	31	N+, C++
YBL017C	34	4	0.910979	0.001045	decreased	33	N++,C++
YBL017C	35	4	0.85824	0.00151	decreased	91	N++,C+
YBL017C	58	4	0.832974	0.001182	decreased	93	N-,C++
YBL018C	34	4	0.98021	0.008427	unchanged	28	N+, C+
YBL018C	34	4	0.983729	0.014103	unchanged	31	N+, C++
YBL018C	34	4	0.945244	0.008547	decreased	33	N++,C++
YBL018C	35	4	1.10127	0.002684	increased	91	N++,C+
YBL018C	58	4	1.05078	0.051444	unchanged	93	N-,C++
YBL019W	34	4	0.881486	0.000755	decreased	28	N+, C+
YBL019W	34	4	0.925411	0.000892	decreased	31	N+, C++
YBL019W	34	4	0.915965	0.001045	decreased	33	N++,C++
YBL019W	35	4	0.632007	0.00151	decreased	91	N++,C+
YBL019W	58	4	0.580701	0.001182	decreased	93	N-,C++
YBL020W	34	4	0.954398	0.000968	decreased	28	N+, C+
YBL020W	34	4	0.956452	0.001505	decreased	31	N+, C++
YBL020W	34	4	0.945628	0.001586	decreased	33	N++,C++
YBL020W	35	4	0.970004	0.010494	unchanged	91	N++,C+
YBL020W	58	4	0.968627	0.002575	decreased	93	N-,C++
YBL022C	34	4	0.884372	0.000755	decreased	28	N+, C+
YBL022C	34	4	0.890657	0.000892	decreased	31	N+, C++
YBL022C	34	4	0.903858	0.001045	decreased	33	N++,C++
YBL022C	35	4	0.839226	0.00151	decreased	91	N++,C+
YBL022C	58	4	0.855042	0.001182	decreased	93	N-,C++
YBL023C	34	4	0.965544	0.001367	decreased	28	N+, C+
YBL023C	34	4	0.982522	0.002736	unchanged	31	N+, C++
YBL023C	34	4	0.955052	0.001304	decreased	33	N++,C++
YBL023C	35	4	1.01014	0.257457	unchanged	91	N++,C+
YBL023C	58	4	0.976309	0.002597	unchanged	93	N-,C++
YBL024W	34	4	0.918959	0.000755	decreased	28	N+, C+
YBL024W	34	4	0.946198	0.000896	decreased	31	N+, C++
YBL024W	34	4	0.966824	0.001412	decreased	33	N++,C++
YBL024W	35	4	0.943604	0.003575	decreased	91	N++,C+
YBL024W	58	4	0.967322	0.002479	decreased	93	N-,C++
YBL025W	34	4	1.00442	0.127506	unchanged	28	N+, C+
YBL025W	34	4	1.00134	0.044122	unchanged	31	N+, C++
YBL025W	34	4	0.997615	0.118754	unchanged	33	N++,C++
YBL025W	35	4	0.995466	0.039195	unchanged	91	N++,C+
YBL025W	58	4	1.00767	0.152705	unchanged	93	N-,C++
YBL028C	34	4	1.02968	0.138809	unchanged	28	N+, C+
YBL028C	34	4	1.01427	0.235059	unchanged	31	N+, C++
YBL028C	34	4	1.04119	0.133748	unchanged	33	N++,C++
YBL028C	35	4	1.05001	0.137753	unchanged	91	N++,C+
YBL028C	58	4	1.02493	0.281092	unchanged	93	N-,C++
YBL029C-A	34	2	0.917797	0.007688	decreased	28	N+, C+
YBL029C-A	34	2	0.944149	0.008422	decreased	31	N+, C++
YBL029C-A	34	2	0.959664	0.011072	unchanged	33	N++,C++
YBL029C-A	35	2	0.713238	0.012372	unchanged	91	N++,C+
YBL029C-A	58	2	0.784301	0.010551	unchanged	93	N-,C++
YBL029W	34	4	0.75128	0.000755	decreased	28	N+, C+
YBL029W	34	4	0.748706	0.000892	decreased	31	N+, C++
YBL029W	34	4	0.720224	0.001045	decreased	33	N++,C++
YBL029W	35	4	0.754598	0.00151	decreased	91	N++,C+
YBL029W	58	4	0.735537	0.001182	decreased	93	N-,C++
YBL030C	34	4	0.930381	0.000755	decreased	28	N+, C+
YBL030C	34	4	0.938789	0.000896	decreased	31	N+, C++
YBL030C	34	4	0.949512	0.001469	decreased	33	N++,C++
YBL030C	35	4	0.954853	0.001597	decreased	91	N++,C+
YBL030C	58	4	0.990101	0.013176	unchanged	93	N-,C++
YBL032W	34	4	1.00286	0.072827	unchanged	28	N+, C+
YBL032W	34	4	1.03016	0.147704	unchanged	31	N+, C++
YBL032W	34	4	1.06241	0.012056	unchanged	33	N++,C++
YBL032W	35	4	1.01865	0.320428	unchanged	91	N++,C+
YBL032W	58	4	1.00654	0.176461	unchanged	93	N-,C++
YBL033C	34	4	1.01668	0.221889	unchanged	28	N+, C+
YBL033C	34	4	1.01534	0.169444	unchanged	31	N+, C++
YBL033C	34	4	0.994781	0.011072	unchanged	33	N++,C++
YBL033C	35	4	1.0642	0.013092	unchanged	91	N++,C+
YBL033C	58	4	1.03028	0.25826	unchanged	93	N-,C++
YBL036C	34	4	1.06375	0.024013	unchanged	28	N+, C+
YBL036C	34	4	1.02624	0.24122	unchanged	31	N+, C++
YBL036C	34	4	1.02779	0.150155	unchanged	33	N++,C++
YBL036C	35	4	1.05412	0.055844	unchanged	91	N++,C+
YBL036C	58	4	1.02982	0.119809	unchanged	93	N-,C++
YBL038W	34	4	1.01974	0.21303	unchanged	28	N+, C+
YBL038W	34	4	1.02391	0.210978	unchanged	31	N+, C++
YBL038W	34	4	0.992149	0.069944	unchanged	33	N++,C++
YBL038W	35	4	1.03992	0.063129	unchanged	91	N++,C+
YBL038W	58	4	0.999591	0.20016	unchanged	93	N-,C++
YBL039C	34	2	1.08474	0.014351	unchanged	28	N+, C+
YBL039C	34	2	1.12219	0.010292	unchanged	31	N+, C++
YBL039C	34	2	1.154	0.009824	increased	33	N++,C++
YBL039C	35	2	1.07295	0.029496	unchanged	91	N++,C+
YBL039C	58	2	1.0692	0.025085	unchanged	93	N-,C++
YBL039W-B	34	6	0.953937	0.000811	decreased	28	N+, C+
YBL039W-B	34	6	0.914938	0.000892	decreased	31	N+, C++
YBL039W-B	34	6	0.968289	0.002517	decreased	33	N++,C++
YBL039W-B	35	6	0.980403	0.002482	unchanged	91	N++,C+
YBL039W-B	58	6	0.894202	0.002481	decreased	93	N-,C++
YBL041W	34	4	0.975729	0.003489	decreased	28	N+, C+
YBL041W	34	4	0.97832	0.006552	unchanged	31	N+, C++
YBL041W	34	4	1.01351	0.100112	unchanged	33	N++,C++
YBL041W	35	4	0.98602	0.017603	unchanged	91	N++,C+
YBL041W	58	4	0.993216	0.020789	unchanged	93	N-,C++
YBL042C	34	4	1.00141	0.044479	unchanged	28	N+, C+
YBL042C	34	4	0.989759	0.004822	unchanged	31	N+, C++
YBL042C	34	4	1.00673	0.064718	unchanged	33	N++,C++
YBL042C	35	4	0.995559	0.12795	unchanged	91	N++,C+
YBL042C	58	4	1.00572	0.189127	unchanged	93	N-,C++
YBL043W	34	4	0.948161	0.000763	decreased	28	N+, C+
YBL043W	34	4	0.983121	0.002122	unchanged	31	N+, C++
YBL043W	34	4	0.980001	0.003729	unchanged	33	N++,C++
YBL043W	35	4	0.936838	0.001514	decreased	91	N++,C+
YBL043W	58	4	0.969021	0.00887	decreased	93	N-,C++
YBL044W	34	4	1.01762	0.23745	unchanged	28	N+, C+
YBL044W	34	4	1.02224	0.252958	unchanged	31	N+, C++
YBL044W	34	4	1.03649	0.213615	unchanged	33	N++,C++
YBL044W	35	4	1.0154	0.316946	unchanged	91	N++,C+
YBL044W	58	4	1.01363	0.289358	unchanged	93	N-,C++
YBL045C	34	4	0.965631	0.001684	decreased	28	N+, C+
YBL045C	34	4	0.975675	0.001574	decreased	31	N+, C++
YBL045C	34	4	0.968633	0.001426	decreased	33	N++,C++
YBL045C	35	4	1.00188	0.102945	unchanged	91	N++,C+
YBL045C	58	4	0.989745	0.024078	unchanged	93	N-,C++
YBL047C	34	4	0.942437	0.001171	decreased	28	N+, C+
YBL047C	34	4	0.988627	0.023676	unchanged	31	N+, C++
YBL047C	34	4	0.975722	0.044425	unchanged	33	N++,C++
YBL047C	35	4	1.03247	0.277457	unchanged	91	N++,C+
YBL047C	58	4	0.974756	0.006792	unchanged	93	N-,C++
YBL048W	34	4	1.0736	0.019005	unchanged	28	N+, C+
YBL048W	34	4	1.07261	0.008423	unchanged	31	N+, C++
YBL048W	34	4	1.07409	0.01089	unchanged	33	N++,C++
YBL048W	35	4	1.03975	0.102094	unchanged	91	N++,C+
YBL048W	58	4	1.01785	0.302351	unchanged	93	N-,C++
YBL049W	34	4	1.04205	0.02749	unchanged	28	N+, C+
YBL049W	34	4	1.00005	0.027225	unchanged	31	N+, C++
YBL049W	34	4	1.03964	0.171201	unchanged	33	N++,C++
YBL049W	35	4	1.06482	0.008027	unchanged	91	N++,C+
YBL049W	58	4	0.99047	0.023659	unchanged	93	N-,C++
YBL051C	34	4	0.969126	0.00187	decreased	28	N+, C+
YBL051C	34	4	0.970355	0.01398	unchanged	31	N+, C++
YBL051C	34	4	0.939294	0.001194	decreased	33	N++,C++
YBL051C	35	4	0.971239	0.011757	unchanged	91	N++,C+
YBL051C	58	4	0.992174	0.028902	unchanged	93	N-,C++
YBL054W	34	4	0.647137	0.000755	decreased	28	N+, C+
YBL054W	34	4	0.725211	0.000892	decreased	31	N+, C++
YBL054W	34	4	0.705342	0.001045	decreased	33	N++,C++
YBL054W	35	4	0.668985	0.00151	decreased	91	N++,C+
YBL054W	58	4	0.720352	0.001182	decreased	93	N-,C++
YBL055C	34	4	1.03672	0.063138	unchanged	28	N+, C+
YBL055C	34	4	1.0267	0.226216	unchanged	31	N+, C++
YBL055C	34	4	1.02094	0.185845	unchanged	33	N++,C++
YBL055C	35	4	1.05053	0.090621	unchanged	91	N++,C+
YBL055C	58	4	1.04587	0.065574	unchanged	93	N-,C++
YBL056W	34	4	0.751167	0.000755	decreased	28	N+, C+
YBL056W	34	4	0.858889	0.000892	decreased	31	N+, C++
YBL056W	34	4	0.77818	0.001045	decreased	33	N++,C++
YBL056W	35	4	0.739755	0.00151	decreased	91	N++,C+
YBL056W	58	4	0.835831	0.001182	decreased	93	N-,C++
YBL057C	34	4	1.0094	0.198689	unchanged	28	N+, C+
YBL057C	34	4	0.996954	0.012154	unchanged	31	N+, C++
YBL057C	34	4	1.0119	0.151522	unchanged	33	N++,C++
YBL057C	35	4	0.980879	0.053877	unchanged	91	N++,C+
YBL057C	58	4	1.00035	0.130022	unchanged	93	N-,C++
YBL058W	34	4	0.998632	0.024444	unchanged	28	N+, C+
YBL058W	34	4	1.0329	0.265642	unchanged	31	N+, C++
YBL058W	34	4	0.997363	0.035136	unchanged	33	N++,C++
YBL058W	35	4	1.01677	0.324004	unchanged	91	N++,C+
YBL058W	58	4	1.03794	0.097805	unchanged	93	N-,C++
YBL059C-A	34	4	1.0251	0.158064	unchanged	28	N+, C+
YBL059C-A	34	4	1.03192	0.253604	unchanged	31	N+, C++
YBL059C-A	34	4	1.01415	0.161274	unchanged	33	N++,C++
YBL059C-A	35	4	1.01701	0.294371	unchanged	91	N++,C+
YBL059C-A	58	4	1.01258	0.30377	unchanged	93	N-,C++
YBL063W	34	4	0.422173	0.000755	decreased	28	N+, C+
YBL063W	34	4	0.413579	0.000892	decreased	31	N+, C++
YBL063W	34	4	0.586814	0.001045	decreased	33	N++,C++
YBL063W	35	4	0.404075	0.00151	decreased	91	N++,C+
YBL063W	58	4	0.529146	0.001182	decreased	93	N-,C++
YBL064C	34	2	1.04016	0.098427	unchanged	28	N+, C+
YBL064C	34	2	1.07758	0.030175	unchanged	31	N+, C++
YBL064C	34	2	1.04188	0.115661	unchanged	33	N++,C++
YBL064C	35	2	1.01798	0.30034	unchanged	91	N++,C+
YBL064C	58	2	1.01858	0.284139	unchanged	93	N-,C++
YBL071C	34	4	1.05588	0.011004	unchanged	28	N+, C+
YBL071C	34	4	1.09473	0.002341	unchanged	31	N+, C++
YBL071C	34	4	1.08036	0.003492	unchanged	33	N++,C++
YBL071C	35	4	1.06174	0.024261	unchanged	91	N++,C+
YBL071C	58	4	1.03018	0.086738	unchanged	93	N-,C++
YBL071C-B	34	4	0.990706	0.023951	unchanged	28	N+, C+
YBL071C-B	34	4	1.00255	0.032964	unchanged	31	N+, C++
YBL071C-B	34	4	0.986363	0.024327	unchanged	33	N++,C++
YBL071C-B	35	4	1.02253	0.310966	unchanged	91	N++,C+
YBL071C-B	58	4	1.00384	0.198044	unchanged	93	N-,C++
YBL071W-A	34	12	0.922839	0	decreased	28	N+, C+
YBL071W-A	34	12	0.923636	0	decreased	31	N+, C++
YBL071W-A	34	12	0.930967	0	decreased	33	N++,C++
YBL071W-A	35	12	0.936393	0.000487	decreased	91	N++,C+
YBL071W-A	58	12	0.903722	0	decreased	93	N-,C++
YBL072C	34	4	0.944548	0.000771	decreased	28	N+, C+
YBL072C	34	4	0.931982	0.000929	decreased	31	N+, C++
YBL072C	34	4	0.960036	0.002173	decreased	33	N++,C++
YBL072C	35	4	0.953605	0.002262	decreased	91	N++,C+
YBL072C	58	4	0.966848	0.001663	decreased	93	N-,C++
YBL073W	34	4	0.988403	0.008211	unchanged	28	N+, C+
YBL073W	34	4	0.989148	0.015324	unchanged	31	N+, C++
YBL073W	34	4	0.990012	0.008644	unchanged	33	N++,C++
YBL073W	35	4	0.997531	0.122703	unchanged	91	N++,C+
YBL073W	58	4	1.01277	0.272934	unchanged	93	N-,C++
YBL074C	34	4	0.995569	0.021846	unchanged	28	N+, C+
YBL074C	34	4	0.968979	0.001377	decreased	31	N+, C++
YBL074C	34	4	0.969352	0.010665	unchanged	33	N++,C++
YBL074C	35	4	1.04925	0.036763	unchanged	91	N++,C+
YBL074C	58	4	1.06606	0.044474	unchanged	93	N-,C++
YBL076C	34	4	0.844237	0.000755	decreased	28	N+, C+
YBL076C	34	4	0.775624	0.000892	decreased	31	N+, C++
YBL076C	34	4	0.793022	0.001045	decreased	33	N++,C++
YBL076C	35	4	0.89379	0.002561	decreased	91	N++,C+
YBL076C	58	4	0.962996	0.015577	unchanged	93	N-,C++
YBL078C	34	4	1.03731	0.042753	unchanged	28	N+, C+
YBL078C	34	4	1.04284	0.095958	unchanged	31	N+, C++
YBL078C	34	4	1.03528	0.107563	unchanged	33	N++,C++
YBL078C	35	4	1.07191	0.006858	unchanged	91	N++,C+
YBL078C	58	4	1.08374	0.002554	unchanged	93	N-,C++
YBL079W	34	4	0.734981	0.000755	decreased	28	N+, C+
YBL079W	34	4	0.713886	0.000892	decreased	31	N+, C++
YBL079W	34	4	0.703985	0.001045	decreased	33	N++,C++
YBL079W	35	4	0.859878	0.00151	decreased	91	N++,C+
YBL079W	58	4	0.817242	0.001182	decreased	93	N-,C++
YBL080C	34	4	0.993636	0.014806	unchanged	28	N+, C+
YBL080C	34	4	0.989613	0.008365	unchanged	31	N+, C++
YBL080C	34	4	0.997837	0.061387	unchanged	33	N++,C++
YBL080C	35	4	1.01691	0.310231	unchanged	91	N++,C+
YBL080C	58	4	1.01333	0.264568	unchanged	93	N-,C++
YBL081W	34	4	0.942067	0.000755	decreased	28	N+, C+
YBL081W	34	4	0.938391	0.000892	decreased	31	N+, C++
YBL081W	34	4	0.888903	0.001045	decreased	33	N++,C++
YBL081W	35	4	0.948036	0.003583	decreased	91	N++,C+
YBL081W	58	4	0.939119	0.003366	decreased	93	N-,C++
YBL082C	34	2	1.06919	0.024411	unchanged	28	N+, C+
YBL082C	34	2	1.06419	0.042658	unchanged	31	N+, C++
YBL082C	34	2	1.10514	0.015788	unchanged	33	N++,C++
YBL082C	35	2	0.996238	0.099417	unchanged	91	N++,C+
YBL082C	58	2	1.04507	0.086082	unchanged	93	N-,C++
YBL086C	34	4	0.976938	0.002833	unchanged	28	N+, C+
YBL086C	34	4	0.987353	0.020935	unchanged	31	N+, C++
YBL086C	34	4	0.988565	0.018466	unchanged	33	N++,C++
YBL086C	35	4	1.01204	0.267835	unchanged	91	N++,C+
YBL086C	58	4	1.02411	0.236657	unchanged	93	N-,C++
YBL087C	34	4	1.04	0.167944	unchanged	28	N+, C+
YBL087C	34	4	1.01453	0.14561	unchanged	31	N+, C++
YBL087C	34	4	1.04531	0.150421	unchanged	33	N++,C++
YBL087C	35	4	1.0522	0.024812	unchanged	91	N++,C+
YBL087C	58	4	1.03919	0.110984	unchanged	93	N-,C++
YBL089W	34	2	1.02357	0.210495	unchanged	28	N+, C+
YBL089W	34	2	1.02546	0.256285	unchanged	31	N+, C++
YBL089W	34	2	1.05901	0.115941	unchanged	33	N++,C++
YBL089W	35	2	1.01512	0.288433	unchanged	91	N++,C+
YBL089W	58	2	1.0292	0.205604	unchanged	93	N-,C++
YBL090W	34	8	0.952702	0.000755	decreased	28	N+, C+
YBL090W	34	8	0.9679	0.004743	decreased	31	N+, C++
YBL090W	34	8	0.966654	0.001045	decreased	33	N++,C++
YBL090W	35	8	0.887463	0.001005	decreased	91	N++,C+
YBL090W	58	8	0.904799	0.001184	decreased	93	N-,C++
YBL091C	34	4	1.02608	0.229297	unchanged	28	N+, C+
YBL091C	34	4	0.997974	0.028154	unchanged	31	N+, C++
YBL091C	34	4	0.945846	0.001126	decreased	33	N++,C++
YBL091C	35	4	0.989784	0.029506	unchanged	91	N++,C+
YBL091C	58	4	1.0346	0.223868	unchanged	93	N-,C++
YBL091C-A	34	8	0.974823	0.000755	decreased	28	N+, C+
YBL091C-A	34	8	0.98761	0.000892	unchanged	31	N+, C++
YBL091C-A	34	8	0.988657	0.009612	unchanged	33	N++,C++
YBL091C-A	35	8	0.984855	0.010862	unchanged	91	N++,C+
YBL091C-A	58	8	0.971764	0.006951	unchanged	93	N-,C++
YBL092W	34	8	0.70401	0.003431	decreased	28	N+, C+
YBL092W	34	8	0.734266	0.000892	decreased	31	N+, C++
YBL092W	34	8	0.821385	0.00246	decreased	33	N++,C++
YBL092W	35	8	0.495179	0.00151	decreased	91	N++,C+
YBL092W	58	8	0.514479	0.001585	decreased	93	N-,C++
YBL093C	34	8	0.791328	5e-05	decreased	28	N+, C+
YBL093C	34	8	0.827678	0.000104	decreased	31	N+, C++
YBL093C	34	8	0.902151	0.000209	decreased	33	N++,C++
YBL093C	35	8	0.853667	0.00022	decreased	91	N++,C+
YBL093C	58	8	0.86041	0.000129	decreased	93	N-,C++
YBL095W	34	2	0.945863	0.008011	decreased	28	N+, C+
YBL095W	34	2	1.0005	0.071297	unchanged	31	N+, C++
YBL095W	34	2	0.994885	0.058062	unchanged	33	N++,C++
YBL095W	35	2	0.965177	0.016991	unchanged	91	N++,C+
YBL095W	58	2	0.939952	0.011166	unchanged	93	N-,C++
YBL096C	34	4	1.03292	0.210734	unchanged	28	N+, C+
YBL096C	34	4	1.01404	0.243303	unchanged	31	N+, C++
YBL096C	34	4	1.04023	0.061524	unchanged	33	N++,C++
YBL096C	35	4	1.00127	0.063309	unchanged	91	N++,C+
YBL096C	58	4	0.983256	0.012457	unchanged	93	N-,C++
YBL097W	34	2	0.727826	0.007688	decreased	28	N+, C+
YBL097W	34	2	0.734664	0.007915	decreased	31	N+, C++
YBL097W	34	2	0.784574	0.009156	decreased	33	N++,C++
YBL097W	35	2	0.822996	0.012533	unchanged	91	N++,C+
YBL097W	58	2	0.857041	0.010551	unchanged	93	N-,C++
YBL098W	34	4	0.980074	0.012388	unchanged	28	N+, C+
YBL098W	34	4	0.976747	0.011553	unchanged	31	N+, C++
YBL098W	34	4	0.975526	0.003542	unchanged	33	N++,C++
YBL098W	35	4	0.957884	0.001624	decreased	91	N++,C+
YBL098W	58	4	0.926355	0.001182	decreased	93	N-,C++
YBL099W	34	4	0.985792	0.030883	unchanged	28	N+, C+
YBL099W	34	4	1.00524	0.052192	unchanged	31	N+, C++
YBL099W	34	4	0.976813	0.007249	unchanged	33	N++,C++
YBL099W	35	4	1.01578	0.303226	unchanged	91	N++,C+
YBL099W	58	4	0.972136	0.005455	unchanged	93	N-,C++
YBL100C	34	4	0.967454	0.002128	decreased	28	N+, C+
YBL100C	34	4	0.994065	0.060664	unchanged	31	N+, C++
YBL100C	34	4	1.01669	0.227195	unchanged	33	N++,C++
YBL100C	35	4	1.04506	0.194767	unchanged	91	N++,C+
YBL100C	58	4	1.02228	0.238997	unchanged	93	N-,C++
YBL100W-C	34	4	1.04956	0.038531	unchanged	28	N+, C+
YBL100W-C	34	4	1.05342	0.080456	unchanged	31	N+, C++
YBL100W-C	34	4	1.05496	0.133351	unchanged	33	N++,C++
YBL100W-C	35	4	1.06582	0.005692	unchanged	91	N++,C+
YBL100W-C	58	4	1.10481	0.002146	increased	93	N-,C++
YBL101C	34	4	0.925191	0.000755	decreased	28	N+, C+
YBL101C	34	4	0.931539	0.000892	decreased	31	N+, C++
YBL101C	34	4	0.881145	0.001045	decreased	33	N++,C++
YBL101C	35	4	0.971257	0.008978	decreased	91	N++,C+
YBL101C	58	4	0.975003	0.002778	unchanged	93	N-,C++
YBL102W	34	6	0.997151	0.155573	unchanged	28	N+, C+
YBL102W	34	6	0.997308	0.15965	unchanged	31	N+, C++
YBL102W	34	6	0.975287	0.094103	unchanged	33	N++,C++
YBL102W	35	6	0.789077	0.071412	unchanged	91	N++,C+
YBL102W	58	6	0.903234	0.07058	unchanged	93	N-,C++
YBL103C	34	4	0.359707	0.000755	decreased	28	N+, C+
YBL103C	34	4	0.359712	0.000892	decreased	31	N+, C++
YBL103C	34	4	0.376026	0.001045	decreased	33	N++,C++
YBL103C	35	4	0.419113	0.00151	decreased	91	N++,C+
YBL103C	58	4	0.455377	0.001182	decreased	93	N-,C++
YBL104C	34	4	0.879104	0.000755	decreased	28	N+, C+
YBL104C	34	4	0.852479	0.000892	decreased	31	N+, C++
YBL104C	34	4	0.847854	0.001045	decreased	33	N++,C++
YBL104C	35	4	0.886594	0.00151	decreased	91	N++,C+
YBL104C	58	4	0.885322	0.001182	decreased	93	N-,C++
YBL107C	34	4	0.520215	0.000755	decreased	28	N+, C+
YBL107C	34	4	0.592467	0.000892	decreased	31	N+, C++
YBL107C	34	4	0.55454	0.001045	decreased	33	N++,C++
YBL107C	35	4	0.553799	0.00151	decreased	91	N++,C+
YBL107C	58	4	0.679832	0.001182	decreased	93	N-,C++
YBL107W-A	34	4	1.03579	0.113829	unchanged	28	N+, C+
YBL107W-A	34	4	1.0491	0.066049	unchanged	31	N+, C++
YBL107W-A	34	4	1.03029	0.14068	unchanged	33	N++,C++
YBL107W-A	35	4	1.02094	0.210775	unchanged	91	N++,C+
YBL107W-A	58	4	1.02698	0.143734	unchanged	93	N-,C++
YBL108W	34	4	1.00426	0.080012	unchanged	28	N+, C+
YBL108W	34	4	1.00786	0.140407	unchanged	31	N+, C++
YBL108W	34	4	1.02668	0.27537	unchanged	33	N++,C++
YBL108W	35	4	1.02643	0.26849	unchanged	91	N++,C+
YBL108W	58	4	1.03616	0.125032	unchanged	93	N-,C++
YBL111C	34	4	0.974583	0.002471	decreased	28	N+, C+
YBL111C	34	4	0.983779	0.003672	unchanged	31	N+, C++
YBL111C	34	4	0.999296	0.031535	unchanged	33	N++,C++
YBL111C	35	4	1.02598	0.228896	unchanged	91	N++,C+
YBL111C	58	4	1.03458	0.129218	unchanged	93	N-,C++
YBR001C	34	4	0.946785	0.000826	decreased	28	N+, C+
YBR001C	34	4	0.94729	0.000893	decreased	31	N+, C++
YBR001C	34	4	0.976609	0.001826	unchanged	33	N++,C++
YBR001C	35	4	0.980484	0.004258	unchanged	91	N++,C+
YBR001C	58	4	0.975451	0.004753	unchanged	93	N-,C++
YBR003W	34	4	0.889377	0.001009	decreased	28	N+, C+
YBR003W	34	4	0.876459	0.000892	decreased	31	N+, C++
YBR003W	34	4	0.930319	0.005843	decreased	33	N++,C++
YBR003W	35	4	0.887204	0.00151	decreased	91	N++,C+
YBR003W	58	4	0.938823	0.001215	decreased	93	N-,C++
YBR005W	34	4	1.03279	0.09825	unchanged	28	N+, C+
YBR005W	34	4	1.02196	0.239351	unchanged	31	N+, C++
YBR005W	34	4	1.02237	0.280693	unchanged	33	N++,C++
YBR005W	35	4	1.01897	0.324717	unchanged	91	N++,C+
YBR005W	58	4	1.00871	0.110874	unchanged	93	N-,C++
YBR007C	34	4	1.02179	0.253995	unchanged	28	N+, C+
YBR007C	34	4	0.967278	0.001074	decreased	31	N+, C++
YBR007C	34	4	0.95445	0.00194	decreased	33	N++,C++
YBR007C	35	4	0.991958	0.070479	unchanged	91	N++,C+
YBR007C	58	4	0.982293	0.018328	unchanged	93	N-,C++
YBR008C	34	4	0.794981	0.000755	decreased	28	N+, C+
YBR008C	34	4	0.853739	0.000892	decreased	31	N+, C++
YBR008C	34	4	0.865277	0.001045	decreased	33	N++,C++
YBR008C	35	4	0.839406	0.001565	decreased	91	N++,C+
YBR008C	58	4	0.832702	0.001182	decreased	93	N-,C++
YBR009C	34	8	0.967888	0.060687	unchanged	28	N+, C+
YBR009C	34	8	1.03618	0.166529	unchanged	31	N+, C++
YBR009C	34	8	1.00437	0.158621	unchanged	33	N++,C++
YBR009C	35	8	1.00761	0.296284	unchanged	91	N++,C+
YBR009C	58	8	0.988881	0.132767	unchanged	93	N-,C++
YBR010W	34	4	0.977649	0.003056	unchanged	28	N+, C+
YBR010W	34	4	0.983146	0.004641	unchanged	31	N+, C++
YBR010W	34	4	1.00572	0.110054	unchanged	33	N++,C++
YBR010W	35	4	1.00198	0.134711	unchanged	91	N++,C+
YBR010W	58	4	1.01424	0.24065	unchanged	93	N-,C++
YBR011C	34	4	0.987545	0.023411	unchanged	28	N+, C+
YBR011C	34	4	0.980056	0.002516	unchanged	31	N+, C++
YBR011C	34	4	0.987567	0.034338	unchanged	33	N++,C++
YBR011C	35	4	1.01454	0.299228	unchanged	91	N++,C+
YBR011C	58	4	1.03815	0.049863	unchanged	93	N-,C++
YBR012C	34	6	1.054	0.011431	unchanged	28	N+, C+
YBR012C	34	6	1.04555	0.030038	unchanged	31	N+, C++
YBR012C	34	6	1.05265	0.025491	unchanged	33	N++,C++
YBR012C	35	6	1.0654	0.024007	unchanged	91	N++,C+
YBR012C	58	6	1.02984	0.090119	unchanged	93	N-,C++
YBR013C	34	4	1.03893	0.051051	unchanged	28	N+, C+
YBR013C	34	4	1.03157	0.11151	unchanged	31	N+, C++
YBR013C	34	4	1.02776	0.252635	unchanged	33	N++,C++
YBR013C	35	4	1.01585	0.316136	unchanged	91	N++,C+
YBR013C	58	4	1.04121	0.024104	unchanged	93	N-,C++
YBR014C	34	2	0.994369	0.072715	unchanged	28	N+, C+
YBR014C	34	2	0.973974	0.015748	unchanged	31	N+, C++
YBR014C	34	2	1.0212	0.282336	unchanged	33	N++,C++
YBR014C	35	2	1.0584	0.072158	unchanged	91	N++,C+
YBR014C	58	2	1.02531	0.217619	unchanged	93	N-,C++
YBR015C	34	4	0.923393	0.000755	decreased	28	N+, C+
YBR015C	34	4	0.905831	0.000892	decreased	31	N+, C++
YBR015C	34	4	0.946171	0.001067	decreased	33	N++,C++
YBR015C	35	4	0.956087	0.003965	decreased	91	N++,C+
YBR015C	58	4	0.927874	0.001308	decreased	93	N-,C++
YBR016W	34	2	1.03781	0.117209	unchanged	28	N+, C+
YBR016W	34	2	1.03155	0.189328	unchanged	31	N+, C++
YBR016W	34	2	1.06035	0.064442	unchanged	33	N++,C++
YBR016W	35	2	1.07593	0.028871	unchanged	91	N++,C+
YBR016W	58	2	1.09547	0.017086	unchanged	93	N-,C++
YBR018C	34	4	1.08599	0.00269	unchanged	28	N+, C+
YBR018C	34	4	1.03844	0.171044	unchanged	31	N+, C++
YBR018C	34	4	1.01523	0.244933	unchanged	33	N++,C++
YBR018C	35	4	1.05694	0.009926	unchanged	91	N++,C+
YBR018C	58	4	1.01433	0.219784	unchanged	93	N-,C++
YBR019C	34	4	1.03225	0.124612	unchanged	28	N+, C+
YBR019C	34	4	1.01843	0.233178	unchanged	31	N+, C++
YBR019C	34	4	1.01916	0.223523	unchanged	33	N++,C++
YBR019C	35	4	1.03777	0.085258	unchanged	91	N++,C+
YBR019C	58	4	1.05757	0.033275	unchanged	93	N-,C++
YBR020W	34	4	1.00589	0.09692	unchanged	28	N+, C+
YBR020W	34	4	0.961487	0.007221	decreased	31	N+, C++
YBR020W	34	4	0.956809	0.004928	decreased	33	N++,C++
YBR020W	35	4	0.950991	0.001535	decreased	91	N++,C+
YBR020W	58	4	0.963699	0.00195	decreased	93	N-,C++
YBR021W	34	4	0.946461	0.000779	decreased	28	N+, C+
YBR021W	34	4	0.952406	0.003532	decreased	31	N+, C++
YBR021W	34	4	0.91876	0.001045	decreased	33	N++,C++
YBR021W	35	4	0.925629	0.002524	decreased	91	N++,C+
YBR021W	58	4	0.968448	0.001854	decreased	93	N-,C++
YBR022W	34	4	1.01132	0.138297	unchanged	28	N+, C+
YBR022W	34	4	1.01626	0.219939	unchanged	31	N+, C++
YBR022W	34	4	1.00016	0.068864	unchanged	33	N++,C++
YBR022W	35	4	1.04687	0.04602	unchanged	91	N++,C+
YBR022W	58	4	1.02138	0.281626	unchanged	93	N-,C++
YBR023C	34	4	0.929712	0.000755	decreased	28	N+, C+
YBR023C	34	4	0.933096	0.000892	decreased	31	N+, C++
YBR023C	34	4	0.945029	0.001108	decreased	33	N++,C++
YBR023C	35	4	0.992888	0.033652	unchanged	91	N++,C+
YBR023C	58	4	1.00104	0.105756	unchanged	93	N-,C++
YBR024W	34	4	0.944283	0.000904	decreased	28	N+, C+
YBR024W	34	4	0.942052	0.000896	decreased	31	N+, C++
YBR024W	34	4	0.946963	0.002286	decreased	33	N++,C++
YBR024W	35	4	0.835794	0.00151	decreased	91	N++,C+
YBR024W	58	4	0.927975	0.001182	decreased	93	N-,C++
YBR025C	34	4	0.997146	0.084133	unchanged	28	N+, C+
YBR025C	34	4	1.00715	0.085788	unchanged	31	N+, C++
YBR025C	34	4	0.994853	0.033065	unchanged	33	N++,C++
YBR025C	35	4	0.982368	0.012578	unchanged	91	N++,C+
YBR025C	58	4	0.999549	0.043619	unchanged	93	N-,C++
YBR026C	34	4	0.984322	0.017994	unchanged	28	N+, C+
YBR026C	34	4	1.01608	0.163888	unchanged	31	N+, C++
YBR026C	34	4	0.964303	0.019982	unchanged	33	N++,C++
YBR026C	35	4	0.98998	0.011627	unchanged	91	N++,C+
YBR026C	58	4	0.985683	0.006268	unchanged	93	N-,C++
YBR028C	34	4	1.02847	0.211165	unchanged	28	N+, C+
YBR028C	34	4	0.994367	0.022772	unchanged	31	N+, C++
YBR028C	34	4	0.973663	0.001724	decreased	33	N++,C++
YBR028C	35	4	1.00136	0.131847	unchanged	91	N++,C+
YBR028C	58	4	0.990193	0.020449	unchanged	93	N-,C++
YBR030W	34	4	0.797865	0.000755	decreased	28	N+, C+
YBR030W	34	4	0.793727	0.000892	decreased	31	N+, C++
YBR030W	34	4	0.770333	0.001045	decreased	33	N++,C++
YBR030W	35	4	0.918937	0.001514	decreased	91	N++,C+
YBR030W	58	4	0.654983	0.001182	decreased	93	N-,C++
YBR031W	34	4	1.00747	0.075577	unchanged	28	N+, C+
YBR031W	34	4	1.00878	0.111194	unchanged	31	N+, C++
YBR031W	34	4	1.00654	0.155001	unchanged	33	N++,C++
YBR031W	35	4	1.04264	0.087976	unchanged	91	N++,C+
YBR031W	58	4	0.981065	0.006951	unchanged	93	N-,C++
YBR033W	34	4	0.938396	0.000763	decreased	28	N+, C+
YBR033W	34	4	0.971342	0.002072	decreased	31	N+, C++
YBR033W	34	4	0.982716	0.007715	unchanged	33	N++,C++
YBR033W	35	4	0.979325	0.008241	unchanged	91	N++,C+
YBR033W	58	4	0.928289	0.001195	decreased	93	N-,C++
YBR034C	34	4	0.985241	0.005655	unchanged	28	N+, C+
YBR034C	34	4	0.984341	0.022743	unchanged	31	N+, C++
YBR034C	34	4	0.974179	0.001829	unchanged	33	N++,C++
YBR034C	35	4	0.953319	0.02063	unchanged	91	N++,C+
YBR034C	58	4	0.942873	0.001188	decreased	93	N-,C++
YBR035C	34	4	1.02396	0.173354	unchanged	28	N+, C+
YBR035C	34	4	1.00505	0.053707	unchanged	31	N+, C++
YBR035C	34	4	1.00588	0.075225	unchanged	33	N++,C++
YBR035C	35	4	1.01534	0.324113	unchanged	91	N++,C+
YBR035C	58	4	1.04101	0.042791	unchanged	93	N-,C++
YBR036C	34	4	1.0398	0.047741	unchanged	28	N+, C+
YBR036C	34	4	1.02005	0.137482	unchanged	31	N+, C++
YBR036C	34	4	1.01795	0.220389	unchanged	33	N++,C++
YBR036C	35	4	1.00012	0.109751	unchanged	91	N++,C+
YBR036C	58	4	1.06142	0.014639	unchanged	93	N-,C++
YBR037C	34	4	0.985946	0.003304	unchanged	28	N+, C+
YBR037C	34	4	0.99383	0.007879	unchanged	31	N+, C++
YBR037C	34	4	0.996005	0.026814	unchanged	33	N++,C++
YBR037C	35	4	0.985076	0.008361	unchanged	91	N++,C+
YBR037C	58	4	0.976246	0.010111	unchanged	93	N-,C++
YBR038W	34	4	0.972519	0.006881	decreased	28	N+, C+
YBR038W	34	4	0.994347	0.014044	unchanged	31	N+, C++
YBR038W	34	4	0.99433	0.017163	unchanged	33	N++,C++
YBR038W	35	4	0.965266	0.002044	decreased	91	N++,C+
YBR038W	58	4	0.971146	0.002913	unchanged	93	N-,C++
YBR039W	34	4	0.986757	0.009019	unchanged	28	N+, C+
YBR039W	34	4	1.00585	0.059261	unchanged	31	N+, C++
YBR039W	34	4	0.985734	0.005308	unchanged	33	N++,C++
YBR039W	35	4	0.990228	0.040591	unchanged	91	N++,C+
YBR039W	58	4	0.981949	0.030533	unchanged	93	N-,C++
YBR040W	34	4	1.02077	0.213137	unchanged	28	N+, C+
YBR040W	34	4	0.998386	0.02165	unchanged	31	N+, C++
YBR040W	34	4	1.00157	0.039127	unchanged	33	N++,C++
YBR040W	35	4	0.991221	0.024277	unchanged	91	N++,C+
YBR040W	58	4	0.975508	0.003727	unchanged	93	N-,C++
YBR041W	34	4	0.933818	0.001531	decreased	28	N+, C+
YBR041W	34	4	0.958562	0.001292	decreased	31	N+, C++
YBR041W	34	4	0.921226	0.001089	decreased	33	N++,C++
YBR041W	35	4	0.958225	0.031781	unchanged	91	N++,C+
YBR041W	58	4	0.933763	0.002918	decreased	93	N-,C++
YBR042C	34	4	0.994129	0.033845	unchanged	28	N+, C+
YBR042C	34	4	0.98101	0.003667	unchanged	31	N+, C++
YBR042C	34	4	0.987661	0.071661	unchanged	33	N++,C++
YBR042C	35	4	1.05618	0.107207	unchanged	91	N++,C+
YBR042C	58	4	1.06399	0.037036	unchanged	93	N-,C++
YBR043C	34	4	0.931108	0.000755	decreased	28	N+, C+
YBR043C	34	4	0.907234	0.000892	decreased	31	N+, C++
YBR043C	34	4	0.896048	0.001045	decreased	33	N++,C++
YBR043C	35	4	0.916538	0.001514	decreased	91	N++,C+
YBR043C	58	4	0.896008	0.001182	decreased	93	N-,C++
YBR046C	34	4	1.00601	0.099497	unchanged	28	N+, C+
YBR046C	34	4	0.992582	0.038146	unchanged	31	N+, C++
YBR046C	34	4	0.993419	0.014699	unchanged	33	N++,C++
YBR046C	35	4	0.949285	0.001574	decreased	91	N++,C+
YBR046C	58	4	0.967942	0.003366	decreased	93	N-,C++
YBR047W	34	4	0.9823	0.013007	unchanged	28	N+, C+
YBR047W	34	4	0.985609	0.010646	unchanged	31	N+, C++
YBR047W	34	4	1.0032	0.064004	unchanged	33	N++,C++
YBR047W	35	4	0.979676	0.011292	unchanged	91	N++,C+
YBR047W	58	4	0.984225	0.017124	unchanged	93	N-,C++
YBR048W	34	4	0.987183	0.007373	unchanged	28	N+, C+
YBR048W	34	4	0.985675	0.005608	unchanged	31	N+, C++
YBR048W	34	4	0.956433	0.002446	decreased	33	N++,C++
YBR048W	35	4	0.975296	0.008637	unchanged	91	N++,C+
YBR048W	58	4	0.98944	0.013505	unchanged	93	N-,C++
YBR049C	34	4	0.465349	0.000755	decreased	28	N+, C+
YBR049C	34	4	0.490128	0.000892	decreased	31	N+, C++
YBR049C	34	4	0.468084	0.001045	decreased	33	N++,C++
YBR049C	35	4	0.624194	0.00151	decreased	91	N++,C+
YBR049C	58	4	0.632343	0.001182	decreased	93	N-,C++
YBR050C	34	4	0.945986	0.000767	decreased	28	N+, C+
YBR050C	34	4	0.939956	0.00148	decreased	31	N+, C++
YBR050C	34	4	0.875804	0.001045	decreased	33	N++,C++
YBR050C	35	4	0.958248	0.002294	decreased	91	N++,C+
YBR050C	58	4	0.951995	0.001201	decreased	93	N-,C++
YBR052C	34	2	0.998765	0.08452	unchanged	28	N+, C+
YBR052C	34	2	0.99516	0.065182	unchanged	31	N+, C++
YBR052C	34	2	0.989645	0.040264	unchanged	33	N++,C++
YBR052C	35	2	1.01348	0.280699	unchanged	91	N++,C+
YBR052C	58	2	1.01271	0.26934	unchanged	93	N-,C++
YBR053C	34	2	0.988722	0.034341	unchanged	28	N+, C+
YBR053C	34	2	0.990265	0.026437	unchanged	31	N+, C++
YBR053C	34	2	0.963406	0.013357	unchanged	33	N++,C++
YBR053C	35	2	1.01776	0.315483	unchanged	91	N++,C+
YBR053C	58	2	0.955134	0.019227	unchanged	93	N-,C++
YBR054W	34	4	0.883465	0.000755	decreased	28	N+, C+
YBR054W	34	4	0.866246	0.000892	decreased	31	N+, C++
YBR054W	34	4	0.911051	0.001045	decreased	33	N++,C++
YBR054W	35	4	0.511899	0.00151	decreased	91	N++,C+
YBR054W	58	4	0.623528	0.001182	decreased	93	N-,C++
YBR055C	34	4	0.909957	0.000755	decreased	28	N+, C+
YBR055C	34	4	0.941764	0.000892	decreased	31	N+, C++
YBR055C	34	4	0.928965	0.001045	decreased	33	N++,C++
YBR055C	35	4	0.875485	0.00151	decreased	91	N++,C+
YBR055C	58	4	0.91939	0.001182	decreased	93	N-,C++
YBR056W	34	4	0.940521	0.000755	decreased	28	N+, C+
YBR056W	34	4	0.95906	0.000984	decreased	31	N+, C++
YBR056W	34	4	0.999664	0.027213	unchanged	33	N++,C++
YBR056W	35	4	0.973608	0.00657	unchanged	91	N++,C+
YBR056W	58	4	0.970193	0.002324	decreased	93	N-,C++
YBR056W-A	34	2	1.0884	0.013319	unchanged	28	N+, C+
YBR056W-A	34	2	1.09435	0.014627	unchanged	31	N+, C++
YBR056W-A	34	2	1.10035	0.015701	unchanged	33	N++,C++
YBR056W-A	35	2	1.02329	0.329598	unchanged	91	N++,C+
YBR056W-A	58	2	1.05777	0.130617	unchanged	93	N-,C++
YBR057C	34	2	0.778077	0.007688	decreased	28	N+, C+
YBR057C	34	2	0.825538	0.007915	decreased	31	N+, C++
YBR057C	34	2	0.78462	0.009156	decreased	33	N++,C++
YBR057C	35	2	0.925817	0.013044	unchanged	91	N++,C+
YBR057C	58	2	0.775335	0.010551	unchanged	93	N-,C++
YBR058C	34	3	0.812241	0.001954	decreased	28	N+, C+
YBR058C	34	3	0.91257	0.002108	decreased	31	N+, C++
YBR058C	34	3	0.921851	0.003665	decreased	33	N++,C++
YBR058C	35	3	0.827902	0.003463	decreased	91	N++,C+
YBR058C	58	3	0.836046	0.002877	decreased	93	N-,C++
YBR058C-A	34	4	1.01877	0.204872	unchanged	28	N+, C+
YBR058C-A	34	4	1.0474	0.154295	unchanged	31	N+, C++
YBR058C-A	34	4	1.07053	0.013357	unchanged	33	N++,C++
YBR058C-A	35	4	1.04172	0.09997	unchanged	91	N++,C+
YBR058C-A	58	4	1.07093	0.033046	unchanged	93	N-,C++
YBR059C	34	4	0	0.000755	decreased	28	N+, C+
YBR059C	34	4	0	0.000892	decreased	31	N+, C++
YBR059C	34	4	0	0.001045	decreased	33	N++,C++
YBR059C	35	4	0	0.00151	decreased	91	N++,C+
YBR059C	58	4	0	0.001182	decreased	93	N-,C++
YBR060C	34	4	0.983738	0.014789	unchanged	28	N+, C+
YBR060C	34	4	1.00028	0.026045	unchanged	31	N+, C++
YBR060C	34	4	0.973395	0.002549	decreased	33	N++,C++
YBR060C	35	4	0.966793	0.006003	decreased	91	N++,C+
YBR060C	58	4	0.973914	0.002877	unchanged	93	N-,C++
YBR061C	34	4	0.94258	0.000861	decreased	28	N+, C+
YBR061C	34	4	0.946678	0.0009	decreased	31	N+, C++
YBR061C	34	4	0.917764	0.001045	decreased	33	N++,C++
YBR061C	35	4	0.933734	0.00151	decreased	91	N++,C+
YBR061C	58	4	0.925168	0.001231	decreased	93	N-,C++
YBR062C	34	4	0.991394	0.026929	unchanged	28	N+, C+
YBR062C	34	4	0.96389	0.004047	decreased	31	N+, C++
YBR062C	34	4	1.00097	0.06241	unchanged	33	N++,C++
YBR062C	35	4	1.04903	0.029669	unchanged	91	N++,C+
YBR062C	58	4	1.05696	0.020111	unchanged	93	N-,C++
YBR063C	34	4	0.971227	0.00143	decreased	28	N+, C+
YBR063C	34	4	0.959844	0.002089	decreased	31	N+, C++
YBR063C	34	4	0.983659	0.004984	unchanged	33	N++,C++
YBR063C	35	4	0.955315	0.002903	decreased	91	N++,C+
YBR063C	58	4	0.947431	0.001224	decreased	93	N-,C++
YBR065C	34	4	0.96697	0.007704	decreased	28	N+, C+
YBR065C	34	4	0.991402	0.035303	unchanged	31	N+, C++
YBR065C	34	4	1.00867	0.105101	unchanged	33	N++,C++
YBR065C	35	4	1.00482	0.247251	unchanged	91	N++,C+
YBR065C	58	4	0.992992	0.12144	unchanged	93	N-,C++
YBR066C	34	4	0.990314	0.017726	unchanged	28	N+, C+
YBR066C	34	4	0.949358	0.000937	decreased	31	N+, C++
YBR066C	34	4	1.02582	0.276045	unchanged	33	N++,C++
YBR066C	35	4	0.920888	0.00151	decreased	91	N++,C+
YBR066C	58	4	0.959745	0.001972	decreased	93	N-,C++
YBR068C	34	4	1.00069	0.046016	unchanged	28	N+, C+
YBR068C	34	4	1.00802	0.111952	unchanged	31	N+, C++
YBR068C	34	4	1.03547	0.25335	unchanged	33	N++,C++
YBR068C	35	4	0.989848	0.012165	unchanged	91	N++,C+
YBR068C	58	4	0.986487	0.05075	unchanged	93	N-,C++
YBR069C	34	4	0.98257	0.007164	unchanged	28	N+, C+
YBR069C	34	4	0.959881	0.001357	decreased	31	N+, C++
YBR069C	34	4	0.978042	0.014737	unchanged	33	N++,C++
YBR069C	35	4	0.97645	0.003798	unchanged	91	N++,C+
YBR069C	58	4	0.623745	0.001182	decreased	93	N-,C++
YBR071W	34	4	1.04374	0.114911	unchanged	28	N+, C+
YBR071W	34	4	1.05424	0.029819	unchanged	31	N+, C++
YBR071W	34	4	1.08296	0.004079	unchanged	33	N++,C++
YBR071W	35	4	1.05709	0.036466	unchanged	91	N++,C+
YBR071W	58	4	1.04627	0.028035	unchanged	93	N-,C++
YBR072C-A	34	4	0.009338	0.000755	decreased	28	N+, C+
YBR072C-A	34	4	0	0.000892	decreased	31	N+, C++
YBR072C-A	34	4	0	0.001045	decreased	33	N++,C++
YBR072C-A	35	0	NA	NA	unchanged	91	N++,C+
YBR072C-A	58	0	NA	NA	unchanged	93	N-,C++
YBR072W	34	4	0.946948	0.000767	decreased	28	N+, C+
YBR072W	34	4	0.986841	0.003574	unchanged	31	N+, C++
YBR072W	34	4	0.973084	0.003729	decreased	33	N++,C++
YBR072W	35	4	0.973199	0.005246	unchanged	91	N++,C+
YBR072W	58	4	0.948979	0.00132	decreased	93	N-,C++
YBR073W	34	4	0.719755	0.000755	decreased	28	N+, C+
YBR073W	34	4	0.724345	0.000892	decreased	31	N+, C++
YBR073W	34	4	0.778204	0.001045	decreased	33	N++,C++
YBR073W	35	4	0.721911	0.00151	decreased	91	N++,C+
YBR073W	58	4	0.750678	0.001182	decreased	93	N-,C++
YBR074W	34	3	0.608696	0.001954	decreased	28	N+, C+
YBR074W	34	3	0.584967	0.002075	decreased	31	N+, C++
YBR074W	34	3	0.609984	0.002453	decreased	33	N++,C++
YBR074W	35	3	0.450759	0.00335	decreased	91	N++,C+
YBR074W	58	3	0.498792	0.002877	decreased	93	N-,C++
YBR077C	34	4	1.01628	0.212384	unchanged	28	N+, C+
YBR077C	34	4	1.03138	0.111033	unchanged	31	N+, C++
YBR077C	34	4	1.02778	0.213809	unchanged	33	N++,C++
YBR077C	35	4	0.996277	0.061326	unchanged	91	N++,C+
YBR077C	58	4	1.02487	0.237402	unchanged	93	N-,C++
YBR079C	34	4	0.922286	0.000755	decreased	28	N+, C+
YBR079C	34	4	0.936093	0.000892	decreased	31	N+, C++
YBR079C	34	4	0.914337	0.00108	decreased	33	N++,C++
YBR079C	35	4	0.937573	0.00151	decreased	91	N++,C+
YBR079C	58	4	0.908208	0.001182	decreased	93	N-,C++
YBR080C	34	4	0.945171	0.000756	decreased	28	N+, C+
YBR080C	34	4	0.912982	0.000892	decreased	31	N+, C++
YBR080C	34	4	0.916725	0.001121	decreased	33	N++,C++
YBR080C	35	4	0.961345	0.002583	decreased	91	N++,C+
YBR080C	58	4	0.983664	0.022009	unchanged	93	N-,C++
YBR081C	34	4	0.818914	0.000755	decreased	28	N+, C+
YBR081C	34	4	0.762667	0.000892	decreased	31	N+, C++
YBR081C	34	4	0.777478	0.001045	decreased	33	N++,C++
YBR081C	35	4	0.788586	0.00151	decreased	91	N++,C+
YBR081C	58	4	0.829424	0.001182	decreased	93	N-,C++
YBR083W	34	4	0.808464	0.000755	decreased	28	N+, C+
YBR083W	34	4	0.835377	0.000892	decreased	31	N+, C++
YBR083W	34	4	0.745501	0.001045	decreased	33	N++,C++
YBR083W	35	4	0.703966	0.00151	decreased	91	N++,C+
YBR083W	58	4	0.890136	0.001625	decreased	93	N-,C++
YBR084W	34	4	0.967823	0.001016	decreased	28	N+, C+
YBR084W	34	4	0.955587	0.000941	decreased	31	N+, C++
YBR084W	34	4	0.956042	0.001119	decreased	33	N++,C++
YBR084W	35	4	0.93999	0.004155	decreased	91	N++,C+
YBR084W	58	4	0.97888	0.050815	unchanged	93	N-,C++
YBR085C-A	34	2	0.967795	0.014466	unchanged	28	N+, C+
YBR085C-A	34	2	0.976225	0.014216	unchanged	31	N+, C++
YBR085C-A	34	2	0.990676	0.0378	unchanged	33	N++,C++
YBR085C-A	35	2	1.00046	0.146167	unchanged	91	N++,C+
YBR085C-A	58	2	1.00265	0.159911	unchanged	93	N-,C++
YBR085W	34	2	1.00794	0.166258	unchanged	28	N+, C+
YBR085W	34	2	0.984357	0.03064	unchanged	31	N+, C++
YBR085W	34	2	0.943024	0.009736	decreased	33	N++,C++
YBR085W	35	2	1.02352	0.232867	unchanged	91	N++,C+
YBR085W	58	2	1.0186	0.272441	unchanged	93	N-,C++
YBR086C	34	4	0.881501	0.000755	decreased	28	N+, C+
YBR086C	34	4	0.899091	0.000892	decreased	31	N+, C++
YBR086C	34	4	0.940276	0.001045	decreased	33	N++,C++
YBR086C	35	4	0.928414	0.002279	decreased	91	N++,C+
YBR086C	58	4	0.876907	0.001182	decreased	93	N-,C++
YBR087W	34	4	1.0288	0.145255	unchanged	28	N+, C+
YBR087W	34	4	1.02533	0.194614	unchanged	31	N+, C++
YBR087W	34	4	0.996726	0.019639	unchanged	33	N++,C++
YBR087W	35	4	1.04676	0.058123	unchanged	91	N++,C+
YBR087W	58	4	1.02685	0.1823	unchanged	93	N-,C++
YBR089C-A	34	2	0.939367	0.007822	decreased	28	N+, C+
YBR089C-A	34	2	1.00573	0.107302	unchanged	31	N+, C++
YBR089C-A	34	2	0.990077	0.049707	unchanged	33	N++,C++
YBR089C-A	35	2	0.999812	0.201388	unchanged	91	N++,C+
YBR089C-A	58	2	0.995751	0.230464	unchanged	93	N-,C++
YBR090C	34	4	0.982147	0.011345	unchanged	28	N+, C+
YBR090C	34	4	0.994279	0.043607	unchanged	31	N+, C++
YBR090C	34	4	1.00194	0.127193	unchanged	33	N++,C++
YBR090C	35	4	1.01552	0.28886	unchanged	91	N++,C+
YBR090C	58	4	0.986943	0.014961	unchanged	93	N-,C++
YBR091C	34	4	1.03765	0.079934	unchanged	28	N+, C+
YBR091C	34	4	1.00987	0.090898	unchanged	31	N+, C++
YBR091C	34	4	0.972757	0.046008	unchanged	33	N++,C++
YBR091C	35	4	1.01478	0.264481	unchanged	91	N++,C+
YBR091C	58	4	1.00099	0.110071	unchanged	93	N-,C++
YBR092C	34	4	0.971538	0.001328	decreased	28	N+, C+
YBR092C	34	4	0.967737	0.0016	decreased	31	N+, C++
YBR092C	34	4	0.991051	0.009357	unchanged	33	N++,C++
YBR092C	35	4	0.991748	0.054317	unchanged	91	N++,C+
YBR092C	58	4	0.979052	0.00478	unchanged	93	N-,C++
YBR093C	34	2	1.00092	0.10017	unchanged	28	N+, C+
YBR093C	34	2	1.01298	0.17672	unchanged	31	N+, C++
YBR093C	34	2	1.00679	0.173241	unchanged	33	N++,C++
YBR093C	35	2	1.03425	0.319824	unchanged	91	N++,C+
YBR093C	58	2	0.996723	0.104376	unchanged	93	N-,C++
YBR094W	34	2	0.953612	0.009202	decreased	28	N+, C+
YBR094W	34	2	0.984765	0.026784	unchanged	31	N+, C++
YBR094W	34	2	0.970199	0.013776	unchanged	33	N++,C++
YBR094W	35	2	0.897147	0.012832	unchanged	91	N++,C+
YBR094W	58	2	0.908639	0.010551	unchanged	93	N-,C++
YBR096W	34	4	0.965228	0.00112	decreased	28	N+, C+
YBR096W	34	4	0.947292	0.000892	decreased	31	N+, C++
YBR096W	34	4	1.00184	0.102857	unchanged	33	N++,C++
YBR096W	35	4	0.961048	0.001879	decreased	91	N++,C+
YBR096W	58	4	0.92537	0.001182	decreased	93	N-,C++
YBR098W	34	4	1.00077	0.093152	unchanged	28	N+, C+
YBR098W	34	4	1.00284	0.039077	unchanged	31	N+, C++
YBR098W	34	4	1.00181	0.047761	unchanged	33	N++,C++
YBR098W	35	4	1.02085	0.309629	unchanged	91	N++,C+
YBR098W	58	4	0.9982	0.064668	unchanged	93	N-,C++
YBR101C	34	4	0.958128	0.006426	decreased	28	N+, C+
YBR101C	34	4	1.02551	0.2494	unchanged	31	N+, C++
YBR101C	34	4	1.02526	0.256951	unchanged	33	N++,C++
YBR101C	35	4	1.00468	0.116834	unchanged	91	N++,C+
YBR101C	58	4	1.01689	0.300012	unchanged	93	N-,C++
YBR103W	34	4	0.931017	0.000755	decreased	28	N+, C+
YBR103W	34	4	0.974139	0.003165	decreased	31	N+, C++
YBR103W	34	4	0.951852	0.001249	decreased	33	N++,C++
YBR103W	35	4	0.983407	0.008839	unchanged	91	N++,C+
YBR103W	58	4	0.993553	0.032098	unchanged	93	N-,C++
YBR104W	34	4	0.9586	0.003538	decreased	28	N+, C+
YBR104W	34	4	0.995923	0.02075	unchanged	31	N+, C++
YBR104W	34	4	1.00542	0.074589	unchanged	33	N++,C++
YBR104W	35	4	0.985162	0.007627	unchanged	91	N++,C+
YBR104W	58	4	0.990246	0.013754	unchanged	93	N-,C++
YBR105C	34	4	0.991145	0.024477	unchanged	28	N+, C+
YBR105C	34	4	0.996053	0.015672	unchanged	31	N+, C++
YBR105C	34	4	1.01717	0.182188	unchanged	33	N++,C++
YBR105C	35	4	0.994158	0.025002	unchanged	91	N++,C+
YBR105C	58	4	1.00257	0.082934	unchanged	93	N-,C++
YBR106W	34	4	0.966816	0.001456	decreased	28	N+, C+
YBR106W	34	4	0.974746	0.001415	decreased	31	N+, C++
YBR106W	34	4	0.969429	0.001598	decreased	33	N++,C++
YBR106W	35	4	0.962213	0.001955	decreased	91	N++,C+
YBR106W	58	4	0.969511	0.004946	decreased	93	N-,C++
YBR107C	34	4	1.01069	0.18437	unchanged	28	N+, C+
YBR107C	34	4	1.00334	0.039059	unchanged	31	N+, C++
YBR107C	34	4	1.03824	0.121318	unchanged	33	N++,C++
YBR107C	35	4	0.999185	0.106903	unchanged	91	N++,C+
YBR107C	58	4	1.00829	0.250476	unchanged	93	N-,C++
YBR109C	34	4	1.016	0.209391	unchanged	28	N+, C+
YBR109C	34	4	1.00142	0.03281	unchanged	31	N+, C++
YBR109C	34	4	0.999573	0.029991	unchanged	33	N++,C++
YBR109C	35	4	0.969313	0.004144	decreased	91	N++,C+
YBR109C	58	4	0.996708	0.095825	unchanged	93	N-,C++
YBR110W	34	4	0.96679	0.001432	decreased	28	N+, C+
YBR110W	34	4	0.980833	0.002287	unchanged	31	N+, C++
YBR110W	34	4	0.970492	0.002516	decreased	33	N++,C++
YBR110W	35	4	0.976241	0.09133	unchanged	91	N++,C+
YBR110W	58	4	1.0356	0.206236	unchanged	93	N-,C++
YBR111C	34	4	0.972628	0.004868	decreased	28	N+, C+
YBR111C	34	4	0.977476	0.003317	unchanged	31	N+, C++
YBR111C	34	4	0.991532	0.010797	unchanged	33	N++,C++
YBR111C	35	4	0.98924	0.048481	unchanged	91	N++,C+
YBR111C	58	4	0.965845	0.002487	decreased	93	N-,C++
YBR111W-A	34	4	1.02401	0.186075	unchanged	28	N+, C+
YBR111W-A	34	4	1.03526	0.192254	unchanged	31	N+, C++
YBR111W-A	34	4	1.05327	0.084816	unchanged	33	N++,C++
YBR111W-A	35	4	1.01354	0.257081	unchanged	91	N++,C+
YBR111W-A	58	4	0.992317	0.039618	unchanged	93	N-,C++
YBR112C	34	4	0.719274	0.000755	decreased	28	N+, C+
YBR112C	34	4	0.804245	0.000892	decreased	31	N+, C++
YBR112C	34	4	0.802663	0.001045	decreased	33	N++,C++
YBR112C	35	4	0.720936	0.00151	decreased	91	N++,C+
YBR112C	58	4	0.671037	0.001182	decreased	93	N-,C++
YBR114W	34	4	1.04488	0.099681	unchanged	28	N+, C+
YBR114W	34	4	1.02623	0.23101	unchanged	31	N+, C++
YBR114W	34	4	1.03584	0.072104	unchanged	33	N++,C++
YBR114W	35	4	1.1029	0.002935	increased	91	N++,C+
YBR114W	58	4	1.09025	0.002313	increased	93	N-,C++
YBR115C	34	4	0.950191	0.000755	decreased	28	N+, C+
YBR115C	34	4	0.939235	0.000896	decreased	31	N+, C++
YBR115C	34	4	0.936223	0.001101	decreased	33	N++,C++
YBR115C	35	4	0.936262	0.00151	decreased	91	N++,C+
YBR115C	58	4	0.92718	0.001182	decreased	93	N-,C++
YBR116C	34	4	1.01975	0.218666	unchanged	28	N+, C+
YBR116C	34	4	1.02367	0.254087	unchanged	31	N+, C++
YBR116C	34	4	1.01251	0.163732	unchanged	33	N++,C++
YBR116C	35	4	1.03971	0.139874	unchanged	91	N++,C+
YBR116C	58	4	1.01464	0.242105	unchanged	93	N-,C++
YBR117C	34	4	1.07217	0.003529	unchanged	28	N+, C+
YBR117C	34	4	1.05209	0.025763	unchanged	31	N+, C++
YBR117C	34	4	1.05351	0.03022	unchanged	33	N++,C++
YBR117C	35	4	1.06874	0.052926	unchanged	91	N++,C+
YBR117C	58	4	1.01598	0.280187	unchanged	93	N-,C++
YBR118W	34	3	1.01776	0.220655	unchanged	28	N+, C+
YBR118W	34	3	1.02217	0.252492	unchanged	31	N+, C++
YBR118W	34	3	1.0452	0.110423	unchanged	33	N++,C++
YBR118W	35	3	1.01733	0.181589	unchanged	91	N++,C+
YBR118W	58	3	1.0223	0.283695	unchanged	93	N-,C++
YBR119W	34	4	0.980848	0.022518	unchanged	28	N+, C+
YBR119W	34	4	0.99775	0.049966	unchanged	31	N+, C++
YBR119W	34	4	0.99612	0.057402	unchanged	33	N++,C++
YBR119W	35	4	1.00053	0.089499	unchanged	91	N++,C+
YBR119W	58	4	0.99939	0.070351	unchanged	93	N-,C++
YBR120C	34	4	1.01169	0.244309	unchanged	28	N+, C+
YBR120C	34	4	1.02896	0.20042	unchanged	31	N+, C++
YBR120C	34	4	1.02596	0.198542	unchanged	33	N++,C++
YBR120C	35	4	1.0673	0.014076	unchanged	91	N++,C+
YBR120C	58	4	1.06538	0.008535	unchanged	93	N-,C++
YBR122C	34	4	0.970994	0.00197	decreased	28	N+, C+
YBR122C	34	4	0.972162	0.002096	decreased	31	N+, C++
YBR122C	34	4	0.994107	0.017301	unchanged	33	N++,C++
YBR122C	35	4	0.996762	0.031117	unchanged	91	N++,C+
YBR122C	58	4	0.993343	0.114732	unchanged	93	N-,C++
YBR123C	34	4	0.955873	0.017768	unchanged	28	N+, C+
YBR123C	34	4	0.978303	0.001614	unchanged	31	N+, C++
YBR123C	34	4	0.98217	0.007085	unchanged	33	N++,C++
YBR123C	35	4	1.04449	0.140608	unchanged	91	N++,C+
YBR123C	58	4	1.03896	0.180378	unchanged	93	N-,C++
YBR125C	34	2	1.01849	0.252281	unchanged	28	N+, C+
YBR125C	34	2	0.983198	0.020263	unchanged	31	N+, C++
YBR125C	34	2	1.01886	0.236509	unchanged	33	N++,C++
YBR125C	35	2	1.13274	0.014659	unchanged	91	N++,C+
YBR125C	58	2	1.1437	0.011737	unchanged	93	N-,C++
YBR127C	34	4	0.972139	0.002239	decreased	28	N+, C+
YBR127C	34	4	0.972767	0.004445	decreased	31	N+, C++
YBR127C	34	4	0.954209	0.008714	decreased	33	N++,C++
YBR127C	35	4	0.983754	0.012493	unchanged	91	N++,C+
YBR127C	58	4	0.974794	0.004255	unchanged	93	N-,C++
YBR128C	34	4	0.951101	0.008227	decreased	28	N+, C+
YBR128C	34	4	0.943829	0.000919	decreased	31	N+, C++
YBR128C	34	4	0.950319	0.00191	decreased	33	N++,C++
YBR128C	35	4	0.505688	0.00151	decreased	91	N++,C+
YBR128C	58	4	0.492935	0.001182	decreased	93	N-,C++
YBR130C	34	4	1.08082	0.021945	unchanged	28	N+, C+
YBR130C	34	4	1.00291	0.073558	unchanged	31	N+, C++
YBR130C	34	4	1.00239	0.128994	unchanged	33	N++,C++
YBR130C	35	4	1.04288	0.213967	unchanged	91	N++,C+
YBR130C	58	4	1.0229	0.278119	unchanged	93	N-,C++
YBR131W	34	4	0.969614	0.007003	decreased	28	N+, C+
YBR131W	34	4	0.991874	0.015324	unchanged	31	N+, C++
YBR131W	34	4	0.996598	0.02091	unchanged	33	N++,C++
YBR131W	35	4	1.01015	0.263853	unchanged	91	N++,C+
YBR131W	58	4	0.968541	0.00255	decreased	93	N-,C++
YBR132C	34	4	0.988572	0.00491	unchanged	28	N+, C+
YBR132C	34	4	0.974657	0.003307	decreased	31	N+, C++
YBR132C	34	4	0.964692	0.001234	decreased	33	N++,C++
YBR132C	35	4	0.982822	0.070625	unchanged	91	N++,C+
YBR132C	58	4	1.01115	0.228729	unchanged	93	N-,C++
YBR133C	34	4	0.895898	0.000755	decreased	28	N+, C+
YBR133C	34	4	0.883344	0.000892	decreased	31	N+, C++
YBR133C	34	4	0.88666	0.001045	decreased	33	N++,C++
YBR133C	35	4	0.880775	0.00151	decreased	91	N++,C+
YBR133C	58	4	0.906028	0.001182	decreased	93	N-,C++
YBR135W	34	4	0.938821	0.000755	decreased	28	N+, C+
YBR135W	34	4	0.963056	0.001204	decreased	31	N+, C++
YBR135W	34	4	0.965326	0.008411	decreased	33	N++,C++
YBR135W	35	4	0.967217	0.002082	decreased	91	N++,C+
YBR135W	58	4	1.00915	0.136402	unchanged	93	N-,C++
YBR136W	34	4	0.907478	0.000755	decreased	28	N+, C+
YBR136W	34	4	0.90391	0.000892	decreased	31	N+, C++
YBR136W	34	4	0.936408	0.001186	decreased	33	N++,C++
YBR136W	35	4	0.903624	0.00151	decreased	91	N++,C+
YBR136W	58	4	0.949504	0.001651	decreased	93	N-,C++
YBR137W	34	2	1.03125	0.222957	unchanged	28	N+, C+
YBR137W	34	2	1.04058	0.204322	unchanged	31	N+, C++
YBR137W	34	2	1.0213	0.281762	unchanged	33	N++,C++
YBR137W	35	2	1.0138	0.281103	unchanged	91	N++,C+
YBR137W	58	2	1.00622	0.197072	unchanged	93	N-,C++
YBR138C	34	4	0.927391	0.000755	decreased	28	N+, C+
YBR138C	34	4	0.929195	0.000892	decreased	31	N+, C++
YBR138C	34	4	0.947618	0.001045	decreased	33	N++,C++
YBR138C	35	4	0.954144	0.001787	decreased	91	N++,C+
YBR138C	58	4	0.962828	0.003598	decreased	93	N-,C++
YBR139W	34	4	0.982085	0.009675	unchanged	28	N+, C+
YBR139W	34	4	0.996302	0.019923	unchanged	31	N+, C++
YBR139W	34	4	0.985495	0.011554	unchanged	33	N++,C++
YBR139W	35	4	0.975268	0.011917	unchanged	91	N++,C+
YBR139W	58	4	0.976841	0.008218	unchanged	93	N-,C++
YBR141C	34	4	0.906435	0.000755	decreased	28	N+, C+
YBR141C	34	4	0.887724	0.000892	decreased	31	N+, C++
YBR141C	34	4	0.901635	0.001045	decreased	33	N++,C++
YBR141C	35	0	NA	NA	unchanged	91	N++,C+
YBR141C	58	0	NA	NA	unchanged	93	N-,C++
YBR143C	34	4	1.0053	0.13254	unchanged	28	N+, C+
YBR143C	34	4	0.98245	0.003501	unchanged	31	N+, C++
YBR143C	34	4	0.980982	0.004505	unchanged	33	N++,C++
YBR143C	35	4	1.00337	0.144087	unchanged	91	N++,C+
YBR143C	58	4	0.990042	0.046484	unchanged	93	N-,C++
YBR146W	34	4	0.91282	0.000755	decreased	28	N+, C+
YBR146W	34	4	0.915342	0.000892	decreased	31	N+, C++
YBR146W	34	4	0.912727	0.001045	decreased	33	N++,C++
YBR146W	35	4	0.927996	0.00151	decreased	91	N++,C+
YBR146W	58	4	0.932959	0.001196	decreased	93	N-,C++
YBR147W	34	4	1.03	0.184134	unchanged	28	N+, C+
YBR147W	34	4	1.03275	0.174605	unchanged	31	N+, C++
YBR147W	34	4	1.02407	0.266371	unchanged	33	N++,C++
YBR147W	35	4	0.902567	0.0017	decreased	91	N++,C+
YBR147W	58	4	0.98603	0.085224	unchanged	93	N-,C++
YBR149W	34	4	1.01035	0.204872	unchanged	28	N+, C+
YBR149W	34	4	1.00824	0.054536	unchanged	31	N+, C++
YBR149W	34	4	0.993703	0.013864	unchanged	33	N++,C++
YBR149W	35	4	1.02357	0.277722	unchanged	91	N++,C+
YBR149W	58	4	0.982976	0.008992	unchanged	93	N-,C++
YBR151W	34	4	0.973641	0.002029	decreased	28	N+, C+
YBR151W	34	4	0.980866	0.016873	unchanged	31	N+, C++
YBR151W	34	4	1.00228	0.111428	unchanged	33	N++,C++
YBR151W	35	4	0.93516	0.006392	decreased	91	N++,C+
YBR151W	58	4	0.934592	0.00168	decreased	93	N-,C++
YBR152W	34	4	1.00734	0.210794	unchanged	28	N+, C+
YBR152W	34	4	1.01891	0.141256	unchanged	31	N+, C++
YBR152W	34	4	1.01472	0.166481	unchanged	33	N++,C++
YBR152W	35	4	1.04453	0.166349	unchanged	91	N++,C+
YBR152W	58	4	1.00056	0.071745	unchanged	93	N-,C++
YBR153W	34	4	1.03785	0.051299	unchanged	28	N+, C+
YBR153W	34	4	1.03457	0.10877	unchanged	31	N+, C++
YBR153W	34	4	1.03388	0.229618	unchanged	33	N++,C++
YBR153W	35	4	1.03431	0.078635	unchanged	91	N++,C+
YBR153W	58	4	1.02828	0.186166	unchanged	93	N-,C++
YBR154C	34	4	1.00192	0.066794	unchanged	28	N+, C+
YBR154C	34	4	1.00069	0.031101	unchanged	31	N+, C++
YBR154C	34	4	1.0013	0.051536	unchanged	33	N++,C++
YBR154C	35	4	1.0257	0.264794	unchanged	91	N++,C+
YBR154C	58	4	1.00236	0.095869	unchanged	93	N-,C++
YBR155W	34	4	0.982128	0.018815	unchanged	28	N+, C+
YBR155W	34	4	0.969749	0.002069	decreased	31	N+, C++
YBR155W	34	4	0.958209	0.001302	decreased	33	N++,C++
YBR155W	35	4	0.967111	0.002763	decreased	91	N++,C+
YBR155W	58	4	0.978934	0.004427	unchanged	93	N-,C++
YBR156C	34	4	0.521006	0.000755	decreased	28	N+, C+
YBR156C	34	4	0.524491	0.000892	decreased	31	N+, C++
YBR156C	34	4	0.549364	0.001045	decreased	33	N++,C++
YBR156C	35	4	0.539092	0.00151	decreased	91	N++,C+
YBR156C	58	4	0.589197	0.001182	decreased	93	N-,C++
YBR157C	34	4	0.693476	0.000755	decreased	28	N+, C+
YBR157C	34	4	0.782855	0.000892	decreased	31	N+, C++
YBR157C	34	4	0.748869	0.001045	decreased	33	N++,C++
YBR157C	35	4	0.661974	0.00151	decreased	91	N++,C+
YBR157C	58	4	0.75041	0.001182	decreased	93	N-,C++
YBR159W	34	4	0.96001	0.000829	decreased	28	N+, C+
YBR159W	34	4	0.961529	0.000934	decreased	31	N+, C++
YBR159W	34	4	0.971947	0.001545	decreased	33	N++,C++
YBR159W	35	4	0.970951	0.004679	decreased	91	N++,C+
YBR159W	58	4	0.973153	0.006893	unchanged	93	N-,C++
YBR160W	34	4	0.927566	0.000755	decreased	28	N+, C+
YBR160W	34	4	0.96185	0.012064	unchanged	31	N+, C++
YBR160W	34	4	0.949007	0.001045	decreased	33	N++,C++
YBR160W	35	4	0.912714	0.00322	decreased	91	N++,C+
YBR160W	58	4	0.946352	0.001674	decreased	93	N-,C++
YBR161W	34	4	0.950126	0.000815	decreased	28	N+, C+
YBR161W	34	4	0.97958	0.006352	unchanged	31	N+, C++
YBR161W	34	4	1.01187	0.132095	unchanged	33	N++,C++
YBR161W	35	4	0.990282	0.047948	unchanged	91	N++,C+
YBR161W	58	4	0.97852	0.003543	unchanged	93	N-,C++
YBR162C	34	4	0.987243	0.010298	unchanged	28	N+, C+
YBR162C	34	4	0.993775	0.01414	unchanged	31	N+, C++
YBR162C	34	4	1.0079	0.071812	unchanged	33	N++,C++
YBR162C	35	4	1.01252	0.281103	unchanged	91	N++,C+
YBR162C	58	4	1.02834	0.172933	unchanged	93	N-,C++
YBR162W-A	34	4	1.02576	0.224728	unchanged	28	N+, C+
YBR162W-A	34	4	1.02291	0.1834	unchanged	31	N+, C++
YBR162W-A	34	4	1.0584	0.078067	unchanged	33	N++,C++
YBR162W-A	35	4	1.03537	0.114832	unchanged	91	N++,C+
YBR162W-A	58	4	1.04139	0.066454	unchanged	93	N-,C++
YBR163W	34	4	1.04873	0.071905	unchanged	28	N+, C+
YBR163W	34	4	1.05618	0.045115	unchanged	31	N+, C++
YBR163W	34	4	1.03653	0.173912	unchanged	33	N++,C++
YBR163W	35	4	1.05773	0.066775	unchanged	91	N++,C+
YBR163W	58	4	1.08479	0.02586	unchanged	93	N-,C++
YBR164C	34	4	1.03473	0.19751	unchanged	28	N+, C+
YBR164C	34	4	1.03973	0.159214	unchanged	31	N+, C++
YBR164C	34	4	1.03762	0.255849	unchanged	33	N++,C++
YBR164C	35	4	1.01933	0.215335	unchanged	91	N++,C+
YBR164C	58	4	1.01304	0.230751	unchanged	93	N-,C++
YBR165W	34	4	1.04669	0.029619	unchanged	28	N+, C+
YBR165W	34	4	1.03915	0.146114	unchanged	31	N+, C++
YBR165W	34	4	1.02965	0.274523	unchanged	33	N++,C++
YBR165W	35	4	1.02166	0.304286	unchanged	91	N++,C+
YBR165W	58	4	1.01501	0.166758	unchanged	93	N-,C++
YBR166C	34	4	0.998691	0.03698	unchanged	28	N+, C+
YBR166C	34	4	0.992178	0.016104	unchanged	31	N+, C++
YBR166C	34	4	0.980702	0.00278	unchanged	33	N++,C++
YBR166C	35	4	0.986398	0.019818	unchanged	91	N++,C+
YBR166C	58	4	0.983314	0.009688	unchanged	93	N-,C++
YBR167C	34	2	1.05055	0.070201	unchanged	28	N+, C+
YBR167C	34	2	1.05023	0.079023	unchanged	31	N+, C++
YBR167C	34	2	1.06146	0.192679	unchanged	33	N++,C++
YBR167C	35	2	1.0054	0.201388	unchanged	91	N++,C+
YBR167C	58	2	1.09438	0.016218	unchanged	93	N-,C++
YBR168W	34	4	0.981421	0.009101	unchanged	28	N+, C+
YBR168W	34	4	0.961855	0.001018	decreased	31	N+, C++
YBR168W	34	4	0.953829	0.001901	decreased	33	N++,C++
YBR168W	35	4	0.967801	0.001977	decreased	91	N++,C+
YBR168W	58	4	0.960724	0.002482	decreased	93	N-,C++
YBR169C	34	4	0.989579	0.013734	unchanged	28	N+, C+
YBR169C	34	4	0.990952	0.011901	unchanged	31	N+, C++
YBR169C	34	4	0.999425	0.049847	unchanged	33	N++,C++
YBR169C	35	4	0.97529	0.015564	unchanged	91	N++,C+
YBR169C	58	4	0.992742	0.025343	unchanged	93	N-,C++
YBR171W	34	4	0.961587	0.001089	decreased	28	N+, C+
YBR171W	34	4	0.978483	0.036969	unchanged	31	N+, C++
YBR171W	34	4	0.960002	0.006752	decreased	33	N++,C++
YBR171W	35	4	1.01643	0.259087	unchanged	91	N++,C+
YBR171W	58	4	0.954117	0.063085	unchanged	93	N-,C++
YBR172C	34	2	0.796843	0.007688	decreased	28	N+, C+
YBR172C	34	2	0.80503	0.007915	decreased	31	N+, C++
YBR172C	34	2	0.833705	0.009156	decreased	33	N++,C++
YBR172C	35	2	0.871098	0.012596	unchanged	91	N++,C+
YBR172C	58	2	0.748379	0.010551	unchanged	93	N-,C++
YBR173C	34	4	1.00003	0.033534	unchanged	28	N+, C+
YBR173C	34	4	0.981779	0.005122	unchanged	31	N+, C++
YBR173C	34	4	1.02808	0.259573	unchanged	33	N++,C++
YBR173C	35	4	0.984752	0.011784	unchanged	91	N++,C+
YBR173C	58	4	1.0091	0.156925	unchanged	93	N-,C++
YBR175W	34	4	1.00634	0.067482	unchanged	28	N+, C+
YBR175W	34	4	1.00099	0.04642	unchanged	31	N+, C++
YBR175W	34	4	0.996492	0.034593	unchanged	33	N++,C++
YBR175W	35	4	0.992677	0.047282	unchanged	91	N++,C+
YBR175W	58	4	0.99315	0.080545	unchanged	93	N-,C++
YBR176W	34	8	1.02245	0.123218	unchanged	28	N+, C+
YBR176W	34	8	0.997065	0.02178	unchanged	31	N+, C++
YBR176W	34	8	1.00549	0.102857	unchanged	33	N++,C++
YBR176W	35	8	1.00312	0.091111	unchanged	91	N++,C+
YBR176W	58	8	0.994772	0.011756	unchanged	93	N-,C++
YBR179C	34	4	0.554504	0.000755	decreased	28	N+, C+
YBR179C	34	4	0.562555	0.000892	decreased	31	N+, C++
YBR179C	34	4	0.680427	0.001045	decreased	33	N++,C++
YBR179C	35	4	0.449045	0.00151	decreased	91	N++,C+
YBR179C	58	4	0.61378	0.001182	decreased	93	N-,C++
YBR180W	34	8	1.04183	0.082455	unchanged	28	N+, C+
YBR180W	34	8	1.04012	0.185138	unchanged	31	N+, C++
YBR180W	34	8	1.05883	0.038094	unchanged	33	N++,C++
YBR180W	35	8	1.05864	0.022701	unchanged	91	N++,C+
YBR180W	58	8	1.01905	0.300309	unchanged	93	N-,C++
YBR181C	34	4	0.968796	0.00845	decreased	28	N+, C+
YBR181C	34	4	0.994662	0.023188	unchanged	31	N+, C++
YBR181C	34	4	0.981942	0.004652	unchanged	33	N++,C++
YBR181C	35	4	0.989786	0.067916	unchanged	91	N++,C+
YBR181C	58	4	0.991122	0.013734	unchanged	93	N-,C++
YBR182C	34	2	0.115156	0.007688	decreased	28	N+, C+
YBR182C	34	2	0.061121	0.007915	decreased	31	N+, C++
YBR182C	34	2	0.035635	0.009156	decreased	33	N++,C++
YBR182C	35	2	0.113246	0.012294	unchanged	91	N++,C+
YBR182C	58	2	0	0.010551	unchanged	93	N-,C++
YBR182C-A	34	8	0.966255	0.000755	decreased	28	N+, C+
YBR182C-A	34	8	0.959422	0.000134	decreased	31	N+, C++
YBR182C-A	34	8	0.9578	0.000241	decreased	33	N++,C++
YBR182C-A	35	8	0.955714	0.001244	decreased	91	N++,C+
YBR182C-A	58	8	0.94547	0.000246	decreased	93	N-,C++
YBR183W	34	4	0.936223	0.000755	decreased	28	N+, C+
YBR183W	34	4	0.966285	0.001046	decreased	31	N+, C++
YBR183W	34	4	0.984719	0.007632	unchanged	33	N++,C++
YBR183W	35	4	1.01921	0.274713	unchanged	91	N++,C+
YBR183W	58	4	0.85044	0.001182	decreased	93	N-,C++
YBR184W	34	4	0.958646	0.000808	decreased	28	N+, C+
YBR184W	34	4	0.972527	0.002967	decreased	31	N+, C++
YBR184W	34	4	0.950289	0.001057	decreased	33	N++,C++
YBR184W	35	4	0.977923	0.009119	unchanged	91	N++,C+
YBR184W	58	4	0.963252	0.043838	unchanged	93	N-,C++
YBR185C	34	2	0.952854	0.008304	decreased	28	N+, C+
YBR185C	34	2	0.969602	0.011852	unchanged	31	N+, C++
YBR185C	34	2	1.00395	0.116097	unchanged	33	N++,C++
YBR185C	35	2	1.01127	0.283014	unchanged	91	N++,C+
YBR185C	58	2	1.01974	0.274876	unchanged	93	N-,C++
YBR186W	34	4	0.990662	0.021975	unchanged	28	N+, C+
YBR186W	34	4	1.01369	0.148681	unchanged	31	N+, C++
YBR186W	34	4	0.999889	0.023001	unchanged	33	N++,C++
YBR186W	35	4	1.0022	0.164234	unchanged	91	N++,C+
YBR186W	58	4	0.978549	0.007583	unchanged	93	N-,C++
YBR187W	34	2	1.01883	0.248812	unchanged	28	N+, C+
YBR187W	34	2	1.02381	0.252561	unchanged	31	N+, C++
YBR187W	34	2	1.03879	0.13274	unchanged	33	N++,C++
YBR187W	35	2	1.032	0.168248	unchanged	91	N++,C+
YBR187W	58	2	0.99037	0.074766	unchanged	93	N-,C++
YBR188C	34	3	0.986704	0.015526	unchanged	28	N+, C+
YBR188C	34	3	0.97399	0.013241	unchanged	31	N+, C++
YBR188C	34	3	0.99512	0.060662	unchanged	33	N++,C++
YBR188C	35	3	0.998327	0.233297	unchanged	91	N++,C+
YBR188C	58	3	1.01274	0.278043	unchanged	93	N-,C++
YBR191W	34	4	1.02648	0.132573	unchanged	28	N+, C+
YBR191W	34	4	1.01319	0.158621	unchanged	31	N+, C++
YBR191W	34	4	0.993186	0.0127	unchanged	33	N++,C++
YBR191W	35	4	0.988128	0.047001	unchanged	91	N++,C+
YBR191W	58	4	0.999713	0.132617	unchanged	93	N-,C++
YBR192W	34	4	0.874457	0.000755	decreased	28	N+, C+
YBR192W	34	4	0.918686	0.000892	decreased	31	N+, C++
YBR192W	34	4	0.895204	0.00145	decreased	33	N++,C++
YBR192W	35	4	0.871256	0.00151	decreased	91	N++,C+
YBR192W	58	4	0.952642	0.002309	decreased	93	N-,C++
YBR193C	34	4	1.0028	0.120168	unchanged	28	N+, C+
YBR193C	34	4	1.00213	0.066933	unchanged	31	N+, C++
YBR193C	34	4	1.00203	0.071229	unchanged	33	N++,C++
YBR193C	35	4	0.992592	0.147928	unchanged	91	N++,C+
YBR193C	58	4	0.995362	0.103074	unchanged	93	N-,C++
YBR195C	34	4	0.730503	0.000755	decreased	28	N+, C+
YBR195C	34	4	0.876552	0.004257	decreased	31	N+, C++
YBR195C	34	4	0.810535	0.001045	decreased	33	N++,C++
YBR195C	35	4	0.655487	0.00151	decreased	91	N++,C+
YBR195C	58	4	0.75186	0.001182	decreased	93	N-,C++
YBR196C	34	1	0.986656	0.065014	unchanged	28	N+, C+
YBR196C	34	1	0.996898	0.097779	unchanged	31	N+, C++
YBR196C	34	1	0.956983	0.041442	unchanged	33	N++,C++
YBR196C	35	1	1.01012	0.293286	unchanged	91	N++,C+
YBR196C	58	1	0.998433	0.168698	unchanged	93	N-,C++
YBR196C-A	34	4	1.04075	0.058286	unchanged	28	N+, C+
YBR196C-A	34	4	1.0608	0.033682	unchanged	31	N+, C++
YBR196C-A	34	4	1.03361	0.142603	unchanged	33	N++,C++
YBR196C-A	35	4	1.09089	0.002734	increased	91	N++,C+
YBR196C-A	58	4	1.09768	0.0023	increased	93	N-,C++
YBR196C-B	34	4	0.905309	0.000755	decreased	28	N+, C+
YBR196C-B	34	4	0.927196	0.007455	decreased	31	N+, C++
YBR196C-B	34	4	0.937894	0.001066	decreased	33	N++,C++
YBR196C-B	35	4	0.958612	0.001657	decreased	91	N++,C+
YBR196C-B	58	4	0.935034	0.001184	decreased	93	N-,C++
YBR197C	34	4	1.00014	0.081947	unchanged	28	N+, C+
YBR197C	34	4	1.00033	0.037354	unchanged	31	N+, C++
YBR197C	34	4	1.00976	0.144839	unchanged	33	N++,C++
YBR197C	35	4	1.02845	0.166684	unchanged	91	N++,C+
YBR197C	58	4	0.996529	0.086237	unchanged	93	N-,C++
YBR198C	34	2	0.967565	0.010776	unchanged	28	N+, C+
YBR198C	34	2	0.98484	0.019591	unchanged	31	N+, C++
YBR198C	34	2	0.943433	0.015251	unchanged	33	N++,C++
YBR198C	35	2	1.03884	0.228557	unchanged	91	N++,C+
YBR198C	58	2	0.984329	0.04759	unchanged	93	N-,C++
YBR199W	34	4	0.969295	0.010514	unchanged	28	N+, C+
YBR199W	34	4	0.962096	0.000955	decreased	31	N+, C++
YBR199W	34	4	0.967254	0.002591	decreased	33	N++,C++
YBR199W	35	4	0.980745	0.003989	unchanged	91	N++,C+
YBR199W	58	4	0.949873	0.001838	decreased	93	N-,C++
YBR200W-A	34	4	1.015	0.204872	unchanged	28	N+, C+
YBR200W-A	34	4	1.02471	0.257538	unchanged	31	N+, C++
YBR200W-A	34	4	1.05789	0.079154	unchanged	33	N++,C++
YBR200W-A	35	4	1.03543	0.133605	unchanged	91	N++,C+
YBR200W-A	58	4	1.02366	0.295028	unchanged	93	N-,C++
YBR201W	34	4	1.00976	0.117327	unchanged	28	N+, C+
YBR201W	34	4	1.04049	0.133614	unchanged	31	N+, C++
YBR201W	34	4	1.02133	0.23966	unchanged	33	N++,C++
YBR201W	35	4	1.05709	0.026392	unchanged	91	N++,C+
YBR201W	58	4	1.0205	0.285662	unchanged	93	N-,C++
YBR205W	34	4	0.926029	0.000755	decreased	28	N+, C+
YBR205W	34	4	0.989889	0.007879	unchanged	31	N+, C++
YBR205W	34	4	0.941325	0.001045	decreased	33	N++,C++
YBR205W	35	4	0.959226	0.005287	decreased	91	N++,C+
YBR205W	58	4	0.968908	0.007963	decreased	93	N-,C++
YBR208C	34	2	0.911899	0.007709	decreased	28	N+, C+
YBR208C	34	2	0.941204	0.00868	decreased	31	N+, C++
YBR208C	34	2	0.995937	0.103237	unchanged	33	N++,C++
YBR208C	35	2	0.789055	0.012481	unchanged	91	N++,C+
YBR208C	58	2	0.923824	0.010854	unchanged	93	N-,C++
YBR210W	34	4	1.07894	0.007654	unchanged	28	N+, C+
YBR210W	34	4	1.04584	0.065902	unchanged	31	N+, C++
YBR210W	34	4	1.05954	0.050713	unchanged	33	N++,C++
YBR210W	35	4	1.019	0.267052	unchanged	91	N++,C+
YBR210W	58	4	0.991583	0.06266	unchanged	93	N-,C++
YBR211C	34	4	1.03071	0.079312	unchanged	28	N+, C+
YBR211C	34	4	1.02895	0.13069	unchanged	31	N+, C++
YBR211C	34	4	1.03827	0.153782	unchanged	33	N++,C++
YBR211C	35	4	1.02969	0.30313	unchanged	91	N++,C+
YBR211C	58	4	1.06609	0.016174	unchanged	93	N-,C++
YBR212W	34	4	0.172074	0.000755	decreased	28	N+, C+
YBR212W	34	4	0.285678	0.000892	decreased	31	N+, C++
YBR212W	34	4	0.387547	0.001045	decreased	33	N++,C++
YBR212W	35	4	0.178433	0.00151	decreased	91	N++,C+
YBR212W	58	4	0.284619	0.001182	decreased	93	N-,C++
YBR213W	34	4	1.00473	0.147912	unchanged	28	N+, C+
YBR213W	34	4	0.994365	0.012771	unchanged	31	N+, C++
YBR213W	34	4	1.00827	0.113163	unchanged	33	N++,C++
YBR213W	35	4	1.02773	0.14886	unchanged	91	N++,C+
YBR213W	58	4	1.00856	0.295563	unchanged	93	N-,C++
YBR217W	34	4	1.05843	0.017575	unchanged	28	N+, C+
YBR217W	34	4	1.04168	0.176048	unchanged	31	N+, C++
YBR217W	34	4	1.02646	0.273368	unchanged	33	N++,C++
YBR217W	35	4	1.04891	0.138532	unchanged	91	N++,C+
YBR217W	58	4	1.05272	0.108993	unchanged	93	N-,C++
YBR218C	34	4	0.995756	0.056823	unchanged	28	N+, C+
YBR218C	34	4	1.02026	0.24639	unchanged	31	N+, C++
YBR218C	34	4	1.02279	0.255095	unchanged	33	N++,C++
YBR218C	35	4	1.05043	0.117725	unchanged	91	N++,C+
YBR218C	58	4	1.03175	0.099247	unchanged	93	N-,C++
YBR220C	34	4	1.0323	0.243442	unchanged	28	N+, C+
YBR220C	34	4	1.04719	0.189439	unchanged	31	N+, C++
YBR220C	34	4	1.07537	0.040892	unchanged	33	N++,C++
YBR220C	35	4	1.07186	0.126336	unchanged	91	N++,C+
YBR220C	58	4	1.00287	0.258765	unchanged	93	N-,C++
YBR221C	34	4	0.953508	0.000843	decreased	28	N+, C+
YBR221C	34	4	0.997825	0.024795	unchanged	31	N+, C++
YBR221C	34	4	0.992424	0.020729	unchanged	33	N++,C++
YBR221C	35	4	0.97856	0.004148	unchanged	91	N++,C+
YBR221C	58	4	0.970451	0.004765	decreased	93	N-,C++
YBR221W-A	34	4	0.910451	0.000755	decreased	28	N+, C+
YBR221W-A	34	4	0.89761	0.000892	decreased	31	N+, C++
YBR221W-A	34	4	0.932308	0.001045	decreased	33	N++,C++
YBR221W-A	35	4	0.972649	0.007587	unchanged	91	N++,C+
YBR221W-A	58	4	0.937671	0.005062	decreased	93	N-,C++
YBR223C	34	2	0.9588	0.008933	decreased	28	N+, C+
YBR223C	34	2	0.997045	0.053211	unchanged	31	N+, C++
YBR223C	34	2	1.03009	0.23505	unchanged	33	N++,C++
YBR223C	35	2	1.04784	0.119723	unchanged	91	N++,C+
YBR223C	58	2	0.958152	0.054168	unchanged	93	N-,C++
YBR225W	34	4	0.946187	0.000785	decreased	28	N+, C+
YBR225W	34	4	0.966168	0.001435	decreased	31	N+, C++
YBR225W	34	4	0.983069	0.003486	unchanged	33	N++,C++
YBR225W	35	4	0.965315	0.005297	decreased	91	N++,C+
YBR225W	58	4	0.996493	0.057274	unchanged	93	N-,C++
YBR227C	34	4	0.934559	0.000755	decreased	28	N+, C+
YBR227C	34	4	0.997166	0.067106	unchanged	31	N+, C++
YBR227C	34	4	1.01827	0.264877	unchanged	33	N++,C++
YBR227C	35	4	0.956348	0.001757	decreased	91	N++,C+
YBR227C	58	4	0.916945	0.001205	decreased	93	N-,C++
YBR228W	34	4	0.991068	0.131366	unchanged	28	N+, C+
YBR228W	34	4	1.0238	0.196677	unchanged	31	N+, C++
YBR228W	34	4	1.02597	0.26837	unchanged	33	N++,C++
YBR228W	35	4	1.02371	0.316295	unchanged	91	N++,C+
YBR228W	58	4	0.997343	0.074826	unchanged	93	N-,C++
YBR229C	34	2	0.995211	0.061271	unchanged	28	N+, C+
YBR229C	34	2	1.01	0.149057	unchanged	31	N+, C++
YBR229C	34	2	1.00845	0.165728	unchanged	33	N++,C++
YBR229C	35	2	0.985667	0.058327	unchanged	91	N++,C+
YBR229C	58	2	0.970525	0.016983	unchanged	93	N-,C++
YBR231C	34	4	1.00405	0.087277	unchanged	28	N+, C+
YBR231C	34	4	1.00655	0.101673	unchanged	31	N+, C++
YBR231C	34	4	0.998426	0.056948	unchanged	33	N++,C++
YBR231C	35	4	0.98921	0.020304	unchanged	91	N++,C+
YBR231C	58	4	0.995057	0.045204	unchanged	93	N-,C++
YBR233W	34	4	0.655728	0.000755	decreased	28	N+, C+
YBR233W	34	4	0.652675	0.000892	decreased	31	N+, C++
YBR233W	34	4	0.623398	0.001045	decreased	33	N++,C++
YBR233W	35	4	0.64925	0.00151	decreased	91	N++,C+
YBR233W	58	4	0.709736	0.001182	decreased	93	N-,C++
YBR233W-A	34	4	1.04676	0.098075	unchanged	28	N+, C+
YBR233W-A	34	4	1.02983	0.161487	unchanged	31	N+, C++
YBR233W-A	34	4	1.01549	0.161383	unchanged	33	N++,C++
YBR233W-A	35	4	1.01346	0.277301	unchanged	91	N++,C+
YBR233W-A	58	4	1.0077	0.237259	unchanged	93	N-,C++
YBR234C	34	4	0.983108	0.003321	unchanged	28	N+, C+
YBR234C	34	4	0.99143	0.012263	unchanged	31	N+, C++
YBR234C	34	4	0.968905	0.004058	decreased	33	N++,C++
YBR234C	35	4	0.991992	0.039195	unchanged	91	N++,C+
YBR234C	58	4	0.96478	0.00176	decreased	93	N-,C++
YBR235W	34	2	0.976059	0.019158	unchanged	28	N+, C+
YBR235W	34	2	0.966005	0.011236	unchanged	31	N+, C++
YBR235W	34	2	0.971795	0.093903	unchanged	33	N++,C++
YBR235W	35	2	0.947709	0.013648	unchanged	91	N++,C+
YBR235W	58	2	0.929955	0.012344	unchanged	93	N-,C++
YBR236C	34	4	0.84665	0.000755	decreased	28	N+, C+
YBR236C	34	4	0.828484	0.000892	decreased	31	N+, C++
YBR236C	34	4	0.81645	0.001045	decreased	33	N++,C++
YBR236C	35	4	0.809195	0.00151	decreased	91	N++,C+
YBR236C	58	4	0.819281	0.001182	decreased	93	N-,C++
YBR237W	34	4	0.958511	0.000815	decreased	28	N+, C+
YBR237W	34	4	0.971237	0.001215	decreased	31	N+, C++
YBR237W	34	4	0.952219	0.001647	decreased	33	N++,C++
YBR237W	35	4	0.95562	0.001621	decreased	91	N++,C+
YBR237W	58	4	0.933483	0.001182	decreased	93	N-,C++
YBR239C	34	4	1.00335	0.092671	unchanged	28	N+, C+
YBR239C	34	4	1.00935	0.096103	unchanged	31	N+, C++
YBR239C	34	4	0.992609	0.014252	unchanged	33	N++,C++
YBR239C	35	4	1.04699	0.024139	unchanged	91	N++,C+
YBR239C	58	4	1.00564	0.089592	unchanged	93	N-,C++
YBR240C	34	4	0.954798	0.001221	decreased	28	N+, C+
YBR240C	34	4	0.889856	0.000892	decreased	31	N+, C++
YBR240C	34	4	0.871167	0.001045	decreased	33	N++,C++
YBR240C	35	4	0.95471	0.001565	decreased	91	N++,C+
YBR240C	58	4	0.96473	0.001699	decreased	93	N-,C++
YBR241C	34	2	1.03545	0.11789	unchanged	28	N+, C+
YBR241C	34	2	1.09181	0.018539	unchanged	31	N+, C++
YBR241C	34	2	1.0404	0.216369	unchanged	33	N++,C++
YBR241C	35	2	1.04484	0.088541	unchanged	91	N++,C+
YBR241C	58	2	1.07822	0.03875	unchanged	93	N-,C++
YBR242W	34	2	0.984594	0.022257	unchanged	28	N+, C+
YBR242W	34	2	0.993071	0.040246	unchanged	31	N+, C++
YBR242W	34	2	1.00038	0.094292	unchanged	33	N++,C++
YBR242W	35	2	0.973876	0.15005	unchanged	91	N++,C+
YBR242W	58	2	0.953751	0.012028	unchanged	93	N-,C++
YBR244W	34	4	1.02814	0.150854	unchanged	28	N+, C+
YBR244W	34	4	1.04413	0.194912	unchanged	31	N+, C++
YBR244W	34	4	1.04293	0.069944	unchanged	33	N++,C++
YBR244W	35	4	1.0741	0.010287	unchanged	91	N++,C+
YBR244W	58	4	1.07648	0.005091	unchanged	93	N-,C++
YBR245C	34	4	0.948654	0.000755	decreased	28	N+, C+
YBR245C	34	4	0.947159	0.000892	decreased	31	N+, C++
YBR245C	34	4	0.941611	0.001045	decreased	33	N++,C++
YBR245C	35	4	0.949014	0.001569	decreased	91	N++,C+
YBR245C	58	4	0.980066	0.028051	unchanged	93	N-,C++
YBR246W	34	4	0.997437	0.049461	unchanged	28	N+, C+
YBR246W	34	4	1.00749	0.139065	unchanged	31	N+, C++
YBR246W	34	4	0.997291	0.056653	unchanged	33	N++,C++
YBR246W	35	4	1.04749	0.027086	unchanged	91	N++,C+
YBR246W	58	4	1.05386	0.013179	unchanged	93	N-,C++
YBR247C	34	4	0.861511	0.000755	decreased	28	N+, C+
YBR247C	34	4	0.887844	0.000892	decreased	31	N+, C++
YBR247C	34	4	0.868922	0.001045	decreased	33	N++,C++
YBR247C	35	4	0.801478	0.00151	decreased	91	N++,C+
YBR247C	58	4	0.800069	0.001182	decreased	93	N-,C++
YBR248C	34	4	1.05878	0.074	unchanged	28	N+, C+
YBR248C	34	4	1.03687	0.173652	unchanged	31	N+, C++
YBR248C	34	4	1.07277	0.014544	unchanged	33	N++,C++
YBR248C	35	4	1.06975	0.012838	unchanged	91	N++,C+
YBR248C	58	4	1.03709	0.153052	unchanged	93	N-,C++
YBR249C	34	4	1.00459	0.108442	unchanged	28	N+, C+
YBR249C	34	4	1.00364	0.067993	unchanged	31	N+, C++
YBR249C	34	4	1.01415	0.158051	unchanged	33	N++,C++
YBR249C	35	4	1.00408	0.237019	unchanged	91	N++,C+
YBR249C	58	4	1.01966	0.2876	unchanged	93	N-,C++
YBR250W	34	2	0.644805	0.007688	decreased	28	N+, C+
YBR250W	34	2	0.826122	0.007915	decreased	31	N+, C++
YBR250W	34	2	0.790072	0.009156	decreased	33	N++,C++
YBR250W	35	2	0.719743	0.012372	unchanged	91	N++,C+
YBR250W	58	2	0.477978	0.010551	unchanged	93	N-,C++
YBR251W	34	4	0.994324	0.018341	unchanged	28	N+, C+
YBR251W	34	4	0.999955	0.028713	unchanged	31	N+, C++
YBR251W	34	4	1.01017	0.195095	unchanged	33	N++,C++
YBR251W	35	4	1.01886	0.296924	unchanged	91	N++,C+
YBR251W	58	4	0.972836	0.0196	unchanged	93	N-,C++
YBR252W	34	4	1.05074	0.021792	unchanged	28	N+, C+
YBR252W	34	4	1.02204	0.262289	unchanged	31	N+, C++
YBR252W	34	4	1.02398	0.240021	unchanged	33	N++,C++
YBR252W	35	4	1.02832	0.203916	unchanged	91	N++,C+
YBR252W	58	4	1.02746	0.224902	unchanged	93	N-,C++
YBR253W	34	8	1.00992	0.098957	unchanged	28	N+, C+
YBR253W	34	8	1.00448	0.043633	unchanged	31	N+, C++
YBR253W	34	8	1.01967	0.221506	unchanged	33	N++,C++
YBR253W	35	8	0.993639	0.018058	unchanged	91	N++,C+
YBR253W	58	8	1.01084	0.119333	unchanged	93	N-,C++
YBR254C	34	4	1.01373	0.148812	unchanged	28	N+, C+
YBR254C	34	4	1.00452	0.065979	unchanged	31	N+, C++
YBR254C	34	4	1.00873	0.146223	unchanged	33	N++,C++
YBR254C	35	4	0.954962	0.001557	decreased	91	N++,C+
YBR254C	58	4	0.961756	0.00147	decreased	93	N-,C++
YBR255C-A	34	4	1.04253	0.019336	unchanged	28	N+, C+
YBR255C-A	34	4	1.02187	0.239466	unchanged	31	N+, C++
YBR255C-A	34	4	1.03084	0.250004	unchanged	33	N++,C++
YBR255C-A	35	4	1.05996	0.024388	unchanged	91	N++,C+
YBR255C-A	58	4	1.04931	0.058216	unchanged	93	N-,C++
YBR256C	34	4	1.02426	0.175298	unchanged	28	N+, C+
YBR256C	34	4	1.01086	0.179348	unchanged	31	N+, C++
YBR256C	34	4	1.00838	0.163732	unchanged	33	N++,C++
YBR256C	35	4	1.07389	0.018202	unchanged	91	N++,C+
YBR256C	58	4	1.10669	0.003281	increased	93	N-,C++
YBR257W	34	4	1.01806	0.228141	unchanged	28	N+, C+
YBR257W	34	4	1.00609	0.10728	unchanged	31	N+, C++
YBR257W	34	4	1.02831	0.217883	unchanged	33	N++,C++
YBR257W	35	4	1.02205	0.281603	unchanged	91	N++,C+
YBR257W	58	4	1.03238	0.233061	unchanged	93	N-,C++
YBR258C	34	4	0.998821	0.034071	unchanged	28	N+, C+
YBR258C	34	4	1.00758	0.088395	unchanged	31	N+, C++
YBR258C	34	4	0.990869	0.013586	unchanged	33	N++,C++
YBR258C	35	4	0.985113	0.020041	unchanged	91	N++,C+
YBR258C	58	4	1.00011	0.072526	unchanged	93	N-,C++
YBR261C	34	4	0.996283	0.019682	unchanged	28	N+, C+
YBR261C	34	4	0.999037	0.087314	unchanged	31	N+, C++
YBR261C	34	4	1.04996	0.177891	unchanged	33	N++,C++
YBR261C	35	4	0.960743	0.001734	decreased	91	N++,C+
YBR261C	58	4	1.03526	0.087391	unchanged	93	N-,C++
YBR262C	34	4	0.973305	0.002296	decreased	28	N+, C+
YBR262C	34	4	0.997003	0.034768	unchanged	31	N+, C++
YBR262C	34	4	1.03616	0.211159	unchanged	33	N++,C++
YBR262C	35	4	1.04002	0.091025	unchanged	91	N++,C+
YBR262C	58	4	1.03015	0.234855	unchanged	93	N-,C++
YBR263W	34	4	1.04802	0.067532	unchanged	28	N+, C+
YBR263W	34	4	1.05036	0.06206	unchanged	31	N+, C++
YBR263W	34	4	1.02731	0.246061	unchanged	33	N++,C++
YBR263W	35	4	1.05965	0.042512	unchanged	91	N++,C+
YBR263W	58	4	1.04288	0.047701	unchanged	93	N-,C++
YBR264C	34	4	1.0624	0.01791	unchanged	28	N+, C+
YBR264C	34	4	1.03985	0.12236	unchanged	31	N+, C++
YBR264C	34	4	1.03876	0.13256	unchanged	33	N++,C++
YBR264C	35	4	1.05334	0.037664	unchanged	91	N++,C+
YBR264C	58	4	1.05472	0.019739	unchanged	93	N-,C++
YBR265W	34	4	1.01881	0.225026	unchanged	28	N+, C+
YBR265W	34	4	1.01453	0.22256	unchanged	31	N+, C++
YBR265W	34	4	1.0287	0.253585	unchanged	33	N++,C++
YBR265W	35	4	0.987588	0.06957	unchanged	91	N++,C+
YBR265W	58	4	0.998983	0.16077	unchanged	93	N-,C++
YBR267W	34	4	0.995734	0.016374	unchanged	28	N+, C+
YBR267W	34	4	0.983923	0.003211	unchanged	31	N+, C++
YBR267W	34	4	0.988451	0.037356	unchanged	33	N++,C++
YBR267W	35	4	0.98955	0.016172	unchanged	91	N++,C+
YBR267W	58	4	0.990641	0.015169	unchanged	93	N-,C++
YBR269C	34	4	1.05868	0.013394	unchanged	28	N+, C+
YBR269C	34	4	1.02595	0.220116	unchanged	31	N+, C++
YBR269C	34	4	1.01767	0.258182	unchanged	33	N++,C++
YBR269C	35	4	1.02473	0.316295	unchanged	91	N++,C+
YBR269C	58	4	1.04172	0.046587	unchanged	93	N-,C++
YBR270C	34	4	1.02674	0.131441	unchanged	28	N+, C+
YBR270C	34	4	1.02305	0.232516	unchanged	31	N+, C++
YBR270C	34	4	0.991432	0.022858	unchanged	33	N++,C++
YBR270C	35	4	1.02608	0.17181	unchanged	91	N++,C+
YBR270C	58	4	1.03778	0.046542	unchanged	93	N-,C++
YBR271W	34	4	1.03251	0.184134	unchanged	28	N+, C+
YBR271W	34	4	1.04605	0.068325	unchanged	31	N+, C++
YBR271W	34	4	1.02249	0.213421	unchanged	33	N++,C++
YBR271W	35	4	1.04164	0.044558	unchanged	91	N++,C+
YBR271W	58	4	1.04392	0.081829	unchanged	93	N-,C++
YBR272C	34	4	0.999225	0.03767	unchanged	28	N+, C+
YBR272C	34	4	0.983157	0.0023	unchanged	31	N+, C++
YBR272C	34	4	0.961885	0.001321	decreased	33	N++,C++
YBR272C	35	4	0.975216	0.004144	unchanged	91	N++,C+
YBR272C	58	4	0.96615	0.001565	decreased	93	N-,C++
YBR273C	34	4	0.593251	0.000755	decreased	28	N+, C+
YBR273C	34	4	0.603313	0.000892	decreased	31	N+, C++
YBR273C	34	4	0.62151	0.001045	decreased	33	N++,C++
YBR273C	35	4	0.718851	0.00151	decreased	91	N++,C+
YBR273C	58	4	0.624543	0.001182	decreased	93	N-,C++
YBR274W	34	2	1.03113	0.149309	unchanged	28	N+, C+
YBR274W	34	2	1.02897	0.260128	unchanged	31	N+, C++
YBR274W	34	2	1.01745	0.238108	unchanged	33	N++,C++
YBR274W	35	2	0.993764	0.091026	unchanged	91	N++,C+
YBR274W	58	2	1.02295	0.272441	unchanged	93	N-,C++
YBR276C	34	4	0.734404	0.000755	decreased	28	N+, C+
YBR276C	34	4	0.811412	0.000892	decreased	31	N+, C++
YBR276C	34	4	0.71535	0.001045	decreased	33	N++,C++
YBR276C	35	4	0.741112	0.00151	decreased	91	N++,C+
YBR276C	58	4	0.80099	0.001182	decreased	93	N-,C++
YBR278W	34	4	1.0874	0.001788	unchanged	28	N+, C+
YBR278W	34	4	1.06489	0.018917	unchanged	31	N+, C++
YBR278W	34	4	1.04892	0.036473	unchanged	33	N++,C++
YBR278W	35	4	1.04661	0.032456	unchanged	91	N++,C+
YBR278W	58	4	1.05351	0.018734	unchanged	93	N-,C++
YBR279W	34	4	0.99134	0.008613	unchanged	28	N+, C+
YBR279W	34	4	0.989272	0.036414	unchanged	31	N+, C++
YBR279W	34	4	0.972961	0.006275	decreased	33	N++,C++
YBR279W	35	4	1.0116	0.225436	unchanged	91	N++,C+
YBR279W	58	4	1.02943	0.184584	unchanged	93	N-,C++
YBR281C	34	4	0.990866	0.013589	unchanged	28	N+, C+
YBR281C	34	4	0.998771	0.024863	unchanged	31	N+, C++
YBR281C	34	4	0.997982	0.046586	unchanged	33	N++,C++
YBR281C	35	4	1.02605	0.213659	unchanged	91	N++,C+
YBR281C	58	4	0.984911	0.005911	unchanged	93	N-,C++
YBR282W	34	8	1.01555	0.235062	unchanged	28	N+, C+
YBR282W	34	8	1.00129	0.007917	unchanged	31	N+, C++
YBR282W	34	8	0.981941	0.001045	unchanged	33	N++,C++
YBR282W	35	8	1.01024	0.204629	unchanged	91	N++,C+
YBR282W	58	8	0.976883	0.001392	unchanged	93	N-,C++
YBR283C	34	4	0.957954	0.001057	decreased	28	N+, C+
YBR283C	34	4	0.949962	0.000999	decreased	31	N+, C++
YBR283C	34	4	0.938283	0.001045	decreased	33	N++,C++
YBR283C	35	4	0.87179	0.00151	decreased	91	N++,C+
YBR283C	58	4	0.866362	0.001182	decreased	93	N-,C++
YBR284W	34	2	1.07801	0.018003	unchanged	28	N+, C+
YBR284W	34	2	1.05685	0.063916	unchanged	31	N+, C++
YBR284W	34	2	1.12098	0.021611	unchanged	33	N++,C++
YBR284W	35	2	1.03266	0.155489	unchanged	91	N++,C+
YBR284W	58	2	1.03426	0.212064	unchanged	93	N-,C++
YBR285W	34	4	1.00574	0.117828	unchanged	28	N+, C+
YBR285W	34	4	1.00875	0.162679	unchanged	31	N+, C++
YBR285W	34	4	0.994903	0.06889	unchanged	33	N++,C++
YBR285W	35	4	1.01375	0.302476	unchanged	91	N++,C+
YBR285W	58	4	1.02069	0.17869	unchanged	93	N-,C++
YBR287W	34	4	0.991718	0.011995	unchanged	28	N+, C+
YBR287W	34	4	1.00937	0.100479	unchanged	31	N+, C++
YBR287W	34	4	1.00305	0.078233	unchanged	33	N++,C++
YBR287W	35	4	0.984567	0.006657	unchanged	91	N++,C+
YBR287W	58	4	0.957993	0.003697	decreased	93	N-,C++
YBR289W	34	4	0.697054	0.000755	decreased	28	N+, C+
YBR289W	34	4	0.736362	0.000892	decreased	31	N+, C++
YBR289W	34	4	0.740104	0.001045	decreased	33	N++,C++
YBR289W	35	4	0.702319	0.00151	decreased	91	N++,C+
YBR289W	58	4	0.732137	0.001182	decreased	93	N-,C++
YBR290W	34	4	1.03393	0.09962	unchanged	28	N+, C+
YBR290W	34	4	1.01922	0.218117	unchanged	31	N+, C++
YBR290W	34	4	1.01296	0.248209	unchanged	33	N++,C++
YBR290W	35	4	1.02273	0.234749	unchanged	91	N++,C+
YBR290W	58	4	1.00088	0.147489	unchanged	93	N-,C++
YBR291C	34	4	0.966417	0.002286	decreased	28	N+, C+
YBR291C	34	4	0.974701	0.006235	decreased	31	N+, C++
YBR291C	34	4	1.00671	0.192551	unchanged	33	N++,C++
YBR291C	35	4	0.964956	0.043359	unchanged	91	N++,C+
YBR291C	58	4	0.980776	0.013483	unchanged	93	N-,C++
YBR293W	34	4	0.939136	0.000755	decreased	28	N+, C+
YBR293W	34	4	0.954885	0.000987	decreased	31	N+, C++
YBR293W	34	4	0.956833	0.001345	decreased	33	N++,C++
YBR293W	35	4	1.01741	0.31875	unchanged	91	N++,C+
YBR293W	58	4	0.973059	0.002435	unchanged	93	N-,C++
YBR294W	34	3	0.996127	0.040754	unchanged	28	N+, C+
YBR294W	34	3	0.999634	0.019108	unchanged	31	N+, C++
YBR294W	34	3	0.999664	0.07616	unchanged	33	N++,C++
YBR294W	35	3	0.934583	0.010382	unchanged	91	N++,C+
YBR294W	58	3	0.954084	0.005367	decreased	93	N-,C++
YBR295W	34	4	0.94243	0.000839	decreased	28	N+, C+
YBR295W	34	4	0.955566	0.001177	decreased	31	N+, C++
YBR295W	34	4	0.973575	0.002453	decreased	33	N++,C++
YBR295W	35	4	0.9582	0.001858	decreased	91	N++,C+
YBR295W	58	4	0.926123	0.001186	decreased	93	N-,C++
YBR296C-A	34	4	1.0878	0.002492	unchanged	28	N+, C+
YBR296C-A	34	4	1.07681	0.018726	unchanged	31	N+, C++
YBR296C-A	34	4	1.09095	0.002698	unchanged	33	N++,C++
YBR296C-A	35	4	1.08645	0.002979	unchanged	91	N++,C+
YBR296C-A	58	4	1.09397	0.002703	increased	93	N-,C++
YBR297W	34	4	0.965572	0.000969	decreased	28	N+, C+
YBR297W	34	4	1.00044	0.032646	unchanged	31	N+, C++
YBR297W	34	4	0.973295	0.012395	unchanged	33	N++,C++
YBR297W	35	4	1.00412	0.153905	unchanged	91	N++,C+
YBR297W	58	4	0.965804	0.003159	decreased	93	N-,C++
YBR298C	34	4	0.963785	0.001292	decreased	28	N+, C+
YBR298C	34	4	0.988319	0.020721	unchanged	31	N+, C++
YBR298C	34	4	0.92477	0.001395	decreased	33	N++,C++
YBR298C	35	4	0.991349	0.089571	unchanged	91	N++,C+
YBR298C	58	4	0.999437	0.125072	unchanged	93	N-,C++
YBR299W	34	4	1.04703	0.09962	unchanged	28	N+, C+
YBR299W	34	4	1.02778	0.223063	unchanged	31	N+, C++
YBR299W	34	4	1.02257	0.244391	unchanged	33	N++,C++
YBR299W	35	4	1.0277	0.115231	unchanged	91	N++,C+
YBR299W	58	4	1.01772	0.292202	unchanged	93	N-,C++
YBR301W	34	4	0.945427	0.000791	decreased	28	N+, C+
YBR301W	34	4	0.962465	0.001074	decreased	31	N+, C++
YBR301W	34	4	0.982444	0.008347	unchanged	33	N++,C++
YBR301W	35	4	1.00252	0.162636	unchanged	91	N++,C+
YBR301W	58	4	0.978288	0.011541	unchanged	93	N-,C++
YCL001W-B	34	4	1.02657	0.20665	unchanged	28	N+, C+
YCL001W-B	34	4	1.03412	0.142856	unchanged	31	N+, C++
YCL001W-B	34	4	1.02938	0.161499	unchanged	33	N++,C++
YCL001W-B	35	4	1.04329	0.147205	unchanged	91	N++,C+
YCL001W-B	58	4	0.988622	0.03262	unchanged	93	N-,C++
YCL004W	34	4	1.00951	0.155926	unchanged	28	N+, C+
YCL004W	34	4	0.992131	0.07846	unchanged	31	N+, C++
YCL004W	34	4	0.982366	0.012644	unchanged	33	N++,C++
YCL004W	35	4	1.00305	0.178896	unchanged	91	N++,C+
YCL004W	58	4	1.01677	0.295563	unchanged	93	N-,C++
YCL005W	34	4	0.992528	0.014406	unchanged	28	N+, C+
YCL005W	34	4	1.04672	0.152466	unchanged	31	N+, C++
[truncated: 21,238 more rows]
