# Supplementary material for: De novo emergence of adaptive membrane proteins from thymine-rich genomic sequences
Source: Nat Commun. 2020 Feb 7;11:781. doi: 10.1038/s41467-020-14500-z (PMC7005711; doi:10.1038/s41467-020-14500-z)
Supplement: Supplementary file 6 — Supplementary Data 4 [file 41467_2020_14500_MOESM6_ESM.xlsx]

## Sheet: Supplementary Data 4
Supplementary Data 4
Used to examine genome wide TM propensity in Figs 5a,b and S7a,b. Scripts to go from this data to the figures panels are available : https://github.com/annerux/AdaptiveTMproto-genes
names	length	no_res_TM_Phob	no_hel_Phob	type	mode	T	chromosome	coorStart	coorEnd
chr01_1.1	98	0	0	iORFs	scrambled	0.3661	1	2169	2479
chr01_1.2	1398	120	6	iORFs	scrambled	0.3445	1	2707	7235
chr01_1.3	331	45	2	iORFs	scrambled	0.3505	1	9017	10091
chr01_1.4	360	0	0	iORFs	scrambled	0.3265	1	10400	11565
chr01_1.5	31	0	0	iORFs	scrambled	0.266	1	11952	12046
chr01_1.6	304	0	0	iORFs	scrambled	0.284	1	12427	13363
chr01_1.7	2436	238	12	iORFs	scrambled	0.3244	1	13744	21525
chr01_1.8	120	0	0	iORFs	scrambled	0.277	1	21852	22231
chr01_1.9	406	70	4	iORFs	scrambled	0.3148	1	22687	24000
chr01_1.10	931	164	8	iORFs	scrambled	0.335	1	27969	30946
chr01_1.11	118	0	0	iORFs	scrambled	0.3062	1	31184	31567
chr01_1.12	144	16	1	iORFs	scrambled	0.2986	1	32941	33448
chr01_1.13	143	0	0	iORFs	scrambled	0.331	1	34702	35155
chr01_1.14	62	18	1	iORFs	scrambled	0.457	1	36304	36496
chr01_1.15	97	21	1	iORFs	scrambled	0.3904	1	37148	37464
chr01_1.16	65	0	0	iORFs	scrambled	0.2944	1	39047	39259
chr01_1.17	49	0	0	iORFs	scrambled	0.2013	1	42720	42881
chr01_1.18	272	0	0	iORFs	scrambled	0.3297	1	45023	45899
chr01_1.19	102	0	0	iORFs	scrambled	0.329	1	48251	48564
chr01_1.20	46	0	0	iORFs	scrambled	0.3551	1	51708	51855
chr01_1.21	66	0	0	iORFs	scrambled	0.3266	1	52596	52801
chr01_1.23	52	20	1	iORFs	scrambled	0.3718	1	56858	57029
chr01_1.24	33	0	0	iORFs	scrambled	0.3535	1	57386	57488
chr01_1.25	31	0	0	iORFs	scrambled	0.4086	1	57851	57950
chr01_1.26	75	0	0	iORFs	scrambled	0.3053	1	58463	58695
chr01_1.27	56	0	0	iORFs	scrambled	0.3018	1	61053	61231
chr01_1.28	88	0	0	iORFs	scrambled	0.25	1	62564	62840
chr01_1.29	115	0	0	iORFs	scrambled	0.3584	1	65405	65778
chr01_1.30	377	0	0	iORFs	scrambled	0.2491	1	67521	68716
chr01_1.31	229	57	3	iORFs	scrambled	0.328	1	69526	70257
chr01_1.32	411	71	4	iORFs	scrambled	0.3382	1	70490	71786
chr01_1.33	38	0	0	iORFs	scrambled	0.4741	1	73301	73426
chr01_1.34	158	19	1	iORFs	scrambled	0.3143	1	73519	74020
chr01_1.35	72	18	1	iORFs	scrambled	0.4074	1	74824	75043
chr01_1.36	87	0	0	iORFs	scrambled	0.2481	1	76153	76427
chr01_1.38	39	0	0	iORFs	scrambled	0.2941	1	80588	80710
chr01_1.39	241	42	2	iORFs	scrambled	0.3135	1	81952	82706
chr01_1.40	34	0	0	iORFs	scrambled	0.3942	1	83228	83335
chr01_1.41	59	0	0	iORFs	scrambled	0.3073	1	84475	84669
chr01_1.42	76	0	0	iORFs	scrambled	0.3217	1	87032	87286
chr01_1.43	33	0	0	iORFs	scrambled	0.3838	1	87753	87855
chr01_1.44	198	16	1	iORFs	scrambled	0.3339	1	92271	92900
chr01_1.45	63	0	0	iORFs	scrambled	0.2775	1	94487	94687
chr01_1.46	109	20	1	iORFs	scrambled	0.3556	1	99869	100225
chr01_1.47	134	0	0	iORFs	scrambled	0.3391	1	101146	101565
chr01_1.48	128	39	2	iORFs	scrambled	0.3151	1	105873	106272
chr01_1.49	103	19	1	iORFs	scrambled	0.3677	1	108552	108877
chr01_1.50	129	21	1	iORFs	scrambled	0.3119	1	110431	110846
chr01_1.51	79	22	1	iORFs	scrambled	0.3347	1	113360	113614
chr01_1.52	33	0	0	iORFs	scrambled	0.2424	1	114820	114919
chr01_1.53	78	0	0	iORFs	scrambled	0.2906	1	118315	118564
chr01_1.54	217	127	6	iORFs	scrambled	0.3905	1	119542	120225
chr01_1.56	51	0	0	iORFs	scrambled	0.2597	1	124598	124755
chr01_1.57	36	0	0	iORFs	scrambled	0.4273	1	126787	126903
chr01_1.58	45	0	0	iORFs	scrambled	0.292	1	128103	128252
chr01_1.59	83	0	0	iORFs	scrambled	0.34	1	129020	129270
chr01_1.60	88	0	0	iORFs	scrambled	0.2792	1	130533	130801
chr01_1.61	67	0	0	iORFs	scrambled	0.3251	1	131986	132201
chr01_1.62	34	0	0	iORFs	scrambled	0.4854	1	134079	134185
chr01_1.63	57	19	1	iORFs	scrambled	0.3121	1	135667	135855
chr01_1.64	84	0	0	iORFs	scrambled	0.3123	1	136635	136915
chr01_1.65	59	0	0	iORFs	scrambled	0.3652	1	137512	137699
chr01_1.66	147	40	2	iORFs	scrambled	0.3228	1	138347	138832
chr01_1.67	48	0	0	iORFs	scrambled	0.2778	1	138994	139153
chr01_1.68	76	0	0	iORFs	scrambled	0.387	1	139256	139504
chr01_1.69	238	0	0	iORFs	scrambled	0.3427	1	141433	142175
chr01_1.70	166	0	0	iORFs	scrambled	0.2952	1	143162	143708
chr01_1.71	88	18	1	iORFs	scrambled	0.3547	1	151168	151466
chr01_1.72	212	106	5	iORFs	scrambled	0.3777	1	151584	152258
chr01_1.73	55	0	0	iORFs	scrambled	0.3533	1	153878	154066
chr01_1.74	88	23	1	iORFs	scrambled	0.3811	1	154726	155006
chr01_1.75	140	0	0	iORFs	scrambled	0.3595	1	156287	156755
chr01_1.76	108	0	0	iORFs	scrambled	0.3241	1	158621	158966
chr01_1.77	35	20	1	iORFs	scrambled	0.4393	1	159794	159907
chr01_1.78	28	19	1	iORFs	scrambled	0.3953	1	166163	166267
chr01_1.79	124	0	0	iORFs	scrambled	0.3414	1	166340	166742
chr01_1.80	159	0	0	iORFs	scrambled	0.286	1	168866	169369
chr01_1.81	30	0	0	iORFs	scrambled	0.3297	1	170290	170390
chr01_1.82	164	20	1	iORFs	scrambled	0.3516	1	171698	172208
chr01_1.83	260	0	0	iORFs	scrambled	0.3035	1	175340	176154
chr01_1.84	137	20	1	iORFs	scrambled	0.3301	1	176402	176853
chr01_1.85	705	0	0	iORFs	scrambled	0.2897	1	177021	179278
chr01_1.86	407	19	1	iORFs	scrambled	0.3246	1	179818	181134
chr01_1.87	398	18	1	iORFs	scrambled	0.3004	1	181248	182515
chr01_1.89	56	0	0	iORFs	scrambled	0.3353	1	182953	183135
chr01_1.90	90	0	0	iORFs	scrambled	0.2768	1	183468	183763
chr01_1.91	128	0	0	iORFs	scrambled	0.2943	1	184471	184885
chr01_1.92	230	0	0	iORFs	scrambled	0.314	1	185590	186314
chr01_1.93	115	0	0	iORFs	scrambled	0.268	1	187726	188100
chr01_1.94	192	39	2	iORFs	scrambled	0.282	1	188805	189419
chr01_1.95	138	0	0	iORFs	scrambled	0.186	1	189751	190186
chr01_1.96	25	0	0	iORFs	scrambled	0.4286	1	192250	192330
chr01_1.97	65	0	0	iORFs	scrambled	0.159	1	192411	192612
chr01_1.98	1665	17	1	iORFs	scrambled	0.3209	1	196179	201459
chr01_1.99	508	75	4	iORFs	scrambled	0.3067	1	201780	203393
chr01_1.100	110	38	2	iORFs	scrambled	0.4337	1	208007	208357
chr01_1.101	250	18	1	iORFs	scrambled	0.3449	1	208654	209438
chr01_1.102	1613	116	5	iORFs	scrambled	0.3149	1	209769	214878
chr01_1.103	471	0	0	iORFs	scrambled	0.3185	1	215635	217147
chr01_1.104	200	0	0	iORFs	scrambled	0.2924	1	217483	218130
chr01_1.105	68	0	0	iORFs	scrambled	0.3171	1	218334	218539
chr01_1.106	340	17	1	iORFs	scrambled	0.2857	1	219136	220188
chr01_1.107	173	34	2	iORFs	scrambled	0.3244	1	220488	221039
chr01_1.108	248	0	0	iORFs	scrambled	0.2899	1	221651	222396
chr01_1.109	84	0	0	iORFs	scrambled	0.2976	1	224295	224553
chr01_1.110	187	0	0	iORFs	scrambled	0.2816	1	224853	225450
chr01_1.111	278	34	2	iORFs	scrambled	0.3337	1	226854	227732
chr01_1.112	30	0	0	iORFs	scrambled	0.3444	1	229308	229401
chr02_1	315	19	1	iORFs	scrambled	0.3365	2	6608	7604
chr02_1.1	138	0	0	iORFs	scrambled	0.2909	2	7733	8176
chr02_1.2	112	0	0	iORFs	scrambled	0.287	2	8482	8847
chr02_1.4	90	0	0	iORFs	scrambled	0.3148	2	9666	9960
chr02_1.5	92	0	0	iORFs	scrambled	0.3032	2	10551	10846
chr02_1.6	114	47	2	iORFs	scrambled	0.3499	2	13879	14240
chr02_1.7	157	0	0	iORFs	scrambled	0.3631	2	17696	18176
chr02_1.8	242	86	4	iORFs	scrambled	0.359	2	21293	22074
chr02_1.9	178	0	0	iORFs	scrambled	0.3103	2	23535	24097
chr02_1.10	61	17	1	iORFs	scrambled	0.2811	2	24745	24945
chr02_1.11	40	0	0	iORFs	scrambled	0.2727	2	28299	28426
chr02_1.12	117	0	0	iORFs	scrambled	0.3059	2	28546	28938
chr02_1.13	147	0	0	iORFs	scrambled	0.288	2	29157	29640
chr02_1.16	56	0	0	iORFs	scrambled	0.3882	2	36218	36394
chr02_1.17	161	20	1	iORFs	scrambled	0.367	2	36485	36985
chr02_1.18	138	0	0	iORFs	scrambled	0.3518	2	38687	39141
chr02_1.19	95	0	0	iORFs	scrambled	0.3684	2	40524	40827
chr02_1.20	26	19	1	iORFs	scrambled	0.5641	2	43092	43170
chr02_1.21	48	0	0	iORFs	scrambled	0.3082	2	44094	44252
chr02_1.22	234	0	0	iORFs	scrambled	0.3105	2	44915	45641
chr02_1.23	58	18	1	iORFs	scrambled	0.4205	2	46367	46561
chr02_1.24	56	0	0	iORFs	scrambled	0.3176	2	47177	47359
chr02_1.25	61	0	0	iORFs	scrambled	0.3261	2	48625	48821
chr02_1.26	65	0	0	iORFs	scrambled	0.3553	2	49355	49570
chr02_1.28	138	59	3	iORFs	scrambled	0.4058	2	59379	59817
chr02_1.29	138	20	1	iORFs	scrambled	0.3711	2	60735	61198
chr02_1.30	187	0	0	iORFs	scrambled	0.2842	2	62599	63189
chr02_1.31	142	0	0	iORFs	scrambled	0.2482	2	63424	63872
chr02_1.32	111	0	0	iORFs	scrambled	0.3373	2	66815	67165
chr02_1.33	84	0	0	iORFs	scrambled	0.3333	2	69442	69709
chr02_1.34	231	86	4	iORFs	scrambled	0.368	2	71124	71862
chr02_1.35	31	16	1	iORFs	scrambled	0.5106	2	72969	73066
chr02_1.36	175	0	0	iORFs	scrambled	0.3226	2	74692	75255
chr02_1.37	189	80	4	iORFs	scrambled	0.3961	2	79764	80374
chr02_1.38	54	22	1	iORFs	scrambled	0.4049	2	80728	80894
chr02_1.39	71	0	0	iORFs	scrambled	0.3099	2	84259	84496
chr02_1.40	85	0	0	iORFs	scrambled	0.3412	2	86446	86719
chr02_1.41	70	25	1	iORFs	scrambled	0.3791	2	87955	88187
chr02_1.42	75	0	0	iORFs	scrambled	0.3128	2	88275	88520
chr02_1.44	134	0	0	iORFs	scrambled	0.2283	2	89554	89975
chr02_1.46	113	20	1	iORFs	scrambled	0.3548	2	92028	92411
chr02_1.47	71	0	0	iORFs	scrambled	0.3442	2	93395	93640
chr02_1.48	241	0	0	iORFs	scrambled	0.3001	2	95884	96670
chr02_1.50	230	0	0	iORFs	scrambled	0.2768	2	101158	101887
chr02_1.51	26	0	0	iORFs	scrambled	0.3125	2	105223	105309
chr02_1.52	165	37	2	iORFs	scrambled	0.3071	2	107408	107933
chr02_1.53	40	0	0	iORFs	scrambled	0.3	2	109997	110126
chr02_1.55	62	18	1	iORFs	scrambled	0.3387	2	111246	111438
chr02_1.56	27	0	0	iORFs	scrambled	0.2651	2	112710	112802
chr02_1.57	101	0	0	iORFs	scrambled	0.2787	2	113447	113764
chr02_1.58	125	40	2	iORFs	scrambled	0.3687	2	115171	115575
chr02_1.59	242	0	0	iORFs	scrambled	0.3044	2	116832	117591
chr02_1.60	52	24	1	iORFs	scrambled	0.359	2	119169	119337
chr02_1.61	272	63	3	iORFs	scrambled	0.3521	2	121877	122755
chr02_1.62	109	0	0	iORFs	scrambled	0.2979	2	124762	125127
chr02_1.63	220	16	1	iORFs	scrambled	0.3152	2	126122	126830
chr02_1.65	90	0	0	iORFs	scrambled	0.3088	2	127613	127897
chr02_1.66	119	42	2	iORFs	scrambled	0.3315	2	132043	132426
chr02_1.67	126	44	2	iORFs	scrambled	0.4048	2	133752	134145
chr02_1.68	150	91	5	iORFs	scrambled	0.3769	2	135519	136000
chr02_1.69	102	20	1	iORFs	scrambled	0.3562	2	136369	136690
chr02_1.70	276	0	0	iORFs	scrambled	0.3442	2	137464	138343
chr02_1.71	306	0	0	iORFs	scrambled	0.2761	2	140263	141249
chr02_1.72	44	0	0	iORFs	scrambled	0.4361	2	141975	142114
chr02_1.73	160	0	0	iORFs	scrambled	0.3029	2	142871	143395
chr02_1.74	131	16	1	iORFs	scrambled	0.3241	2	143575	143991
chr02_1.75	142	0	0	iORFs	scrambled	0.2921	2	145731	146189
chr02_1.76	100	0	0	iORFs	scrambled	0.2881	2	146888	147211
chr02_1.77	50	0	0	iORFs	scrambled	0.3775	2	150289	150449
chr02_1.78	83	45	2	iORFs	scrambled	0.3904	2	151223	151495
chr02_1.79	75	20	1	iORFs	scrambled	0.3556	2	153613	153850
chr02_1.80	77	0	0	iORFs	scrambled	0.309	2	158392	158658
chr02_1.81	155	0	0	iORFs	scrambled	0.2747	2	159696	160186
chr02_1.82	117	0	0	iORFs	scrambled	0.3105	2	161332	161701
chr02_1.83	104	20	1	iORFs	scrambled	0.3387	2	162718	163043
chr02_1.84	155	17	1	iORFs	scrambled	0.3112	2	164000	164490
chr02_1.85	430	123	6	iORFs	scrambled	0.3669	2	164775	166136
chr02_1.86	82	17	1	iORFs	scrambled	0.3279	2	167267	167520
chr02_1.87	188	0	0	iORFs	scrambled	0.3092	2	167841	168425
chr02_1.88	226	36	2	iORFs	scrambled	0.3348	2	169379	170090
chr02_1.89	91	0	0	iORFs	scrambled	0.2737	2	170339	170625
chr02_1.90	140	19	1	iORFs	scrambled	0.3539	2	171041	171483
chr02_1.91	192	42	2	iORFs	scrambled	0.3351	2	171921	172536
chr02_1.92	94	21	1	iORFs	scrambled	0.4064	2	174591	174922
chr02_1.93	106	24	1	iORFs	scrambled	0.3719	2	177529	177876
chr02_1.94	124	0	0	iORFs	scrambled	0.2796	2	181278	181662
chr02_1.95	100	19	1	iORFs	scrambled	0.3067	2	182097	182403
chr02_1.96	69	0	0	iORFs	scrambled	0.3206	2	184128	184355
chr02_1.98	115	0	0	iORFs	scrambled	0.3681	2	186477	186846
chr02_1.99	274	16	1	iORFs	scrambled	0.3285	2	191586	192453
chr02_1.100	195	0	0	iORFs	scrambled	0.2291	2	193515	194124
chr02_1.101	410	62	3	iORFs	scrambled	0.3255	2	195705	197018
chr02_1.102	53	0	0	iORFs	scrambled	0.323	2	197323	197496
chr02_1.105	52	0	0	iORFs	scrambled	0.2885	2	198057	198234
chr02_1.106	182	67	3	iORFs	scrambled	0.3663	2	198475	199066
chr02_1.107	96	0	0	iORFs	scrambled	0.2284	2	201751	202058
chr02_1.108	47	0	0	iORFs	scrambled	0.305	2	203264	203408
chr02_1.109	90	41	2	iORFs	scrambled	0.3764	2	205820	206109
chr02_1.110	74	19	1	iORFs	scrambled	0.3991	2	206952	207196
chr02_1.111	58	0	0	iORFs	scrambled	0.32	2	209227	209411
chr02_1.113	142	0	0	iORFs	scrambled	0.3357	2	212178	212634
chr02_1.114	69	0	0	iORFs	scrambled	0.3702	2	216369	216589
chr02_1.115	111	0	0	iORFs	scrambled	0.3413	2	217132	217472
chr02_1.116	151	0	0	iORFs	scrambled	0.3407	2	220403	220897
chr02_1.117	37	0	0	iORFs	scrambled	0.3717	2	226955	227077
chr02_1.118	152	0	0	iORFs	scrambled	0.3712	2	227159	227638
chr02_1.119	81	22	1	iORFs	scrambled	0.3704	2	235120	235396
chr02_1.120	222	22	1	iORFs	scrambled	0.3438	2	235795	236494
chr02_1.121	82	19	1	iORFs	scrambled	0.3943	2	236890	237154
chr02_1.122	64	26	1	iORFs	scrambled	0.2969	2	237469	237685
chr02_1.123	84	0	0	iORFs	scrambled	0.246	2	237920	238208
chr02_1.124	196	0	0	iORFs	scrambled	0.3102	2	238325	238942
chr02_1.125	133	0	0	iORFs	scrambled	0.33	2	241285	241709
chr02_1.126	78	0	0	iORFs	scrambled	0.3462	2	242570	242810
chr02_1.127	43	0	0	iORFs	scrambled	0.3178	2	244232	244367
chr02_1.128	73	0	0	iORFs	scrambled	0.3636	2	245669	245907
chr02_1.129	147	18	1	iORFs	scrambled	0.3288	2	246549	247011
chr02_1.130	95	18	1	iORFs	scrambled	0.3951	2	248505	248806
chr02_1.131	491	188	10	iORFs	scrambled	0.348	2	251017	252563
chr02_1.133	210	20	1	iORFs	scrambled	0.3391	2	255682	256328
chr02_1.134	115	44	2	iORFs	scrambled	0.3613	2	256739	257109
chr02_1.135	213	0	0	iORFs	scrambled	0.2953	2	257973	258667
chr02_1.136	52	19	1	iORFs	scrambled	0.4114	2	258974	259144
chr02_1.138	93	40	2	iORFs	scrambled	0.3607	2	265879	266177
chr02_1.139	38	0	0	iORFs	scrambled	0.2522	2	266256	266377
chr02_1.140	85	0	0	iORFs	scrambled	0.3633	2	266450	266724
chr02_1.141	113	64	3	iORFs	scrambled	0.3588	2	267336	267709
chr02_1.142	230	0	0	iORFs	scrambled	0.2948	2	269503	270246
chr02_1.143	97	0	0	iORFs	scrambled	0.363	2	270633	270946
chr02_1.144	222	0	0	iORFs	scrambled	0.3363	2	273703	274426
chr02_1.145	231	0	0	iORFs	scrambled	0.3237	2	275527	276252
chr02_1.146	212	20	1	iORFs	scrambled	0.3119	2	278352	279020
chr02_1.147	260	0	0	iORFs	scrambled	0.3303	2	280607	281442
chr02_1.148	123	18	1	iORFs	scrambled	0.4282	2	283344	283737
chr02_1.149	48	0	0	iORFs	scrambled	0.3611	2	284271	284427
chr02_1.150	479	46	2	iORFs	scrambled	0.3129	2	287925	289444
chr02_1.151	104	0	0	iORFs	scrambled	0.266	2	290350	290680
chr02_1.152	312	18	1	iORFs	scrambled	0.3226	2	291865	292876
chr02_1.155	115	59	3	iORFs	scrambled	0.3942	2	296002	296368
chr02_1.156	174	0	0	iORFs	scrambled	0.2912	2	297742	298291
chr02_1.157	69	0	0	iORFs	scrambled	0.3206	2	299950	300165
chr02_1.158	84	23	1	iORFs	scrambled	0.4127	2	301254	301518
chr02_1.159	39	0	0	iORFs	scrambled	0.3109	2	301821	301943
chr02_1.160	69	22	1	iORFs	scrambled	0.3173	2	304703	304929
chr02_1.161	88	0	0	iORFs	scrambled	0.3962	2	305976	306268
chr02_1.162	74	0	0	iORFs	scrambled	0.3677	2	306955	307184
chr02_1.163	72	0	0	iORFs	scrambled	0.318	2	307345	307586
chr02_1.164	54	0	0	iORFs	scrambled	0.3313	2	308887	309080
chr02_1.165	81	0	0	iORFs	scrambled	0.3238	2	310313	310563
chr02_1.166	145	0	0	iORFs	scrambled	0.3647	2	311451	311896
chr02_1.167	244	57	3	iORFs	scrambled	0.3292	2	314788	315574
chr02_1.168	139	0	0	iORFs	scrambled	0.323	2	316510	316967
chr02_1.169	126	0	0	iORFs	scrambled	0.3132	2	317864	318265
chr02_1.170	38	0	0	iORFs	scrambled	0.3707	2	320275	320415
chr02_1.171	83	40	2	iORFs	scrambled	0.3944	2	321609	321875
chr02_1.172	118	0	0	iORFs	scrambled	0.307	2	323945	324336
chr02_1.173	25	0	0	iORFs	scrambled	0.2597	2	326058	326138
chr02_1.174	128	0	0	iORFs	scrambled	0.3109	2	326374	326790
chr02_1.175	63	0	0	iORFs	scrambled	0.3455	2	326864	327067
chr02_1.176	206	18	1	iORFs	scrambled	0.3339	2	327703	328368
chr02_1.177	126	0	0	iORFs	scrambled	0.3069	2	330090	330504
chr02_1.178	97	38	2	iORFs	scrambled	0.3127	2	331509	331830
chr02_1.179	143	0	0	iORFs	scrambled	0.3179	2	332358	332828
chr02_1.180	173	0	0	iORFs	scrambled	0.3237	2	333810	334383
chr02_1.181	112	0	0	iORFs	scrambled	0.3412	2	336816	337180
chr02_1.182	122	0	0	iORFs	scrambled	0.276	2	338336	338717
chr02_1.183	98	39	2	iORFs	scrambled	0.3797	2	339350	339672
chr02_1.184	744	131	6	iORFs	scrambled	0.3356	2	340749	343098
chr02_1.185	147	33	2	iORFs	scrambled	0.371	2	344133	344599
chr02_1.186	93	0	0	iORFs	scrambled	0.3571	2	347299	347600
chr02_1.187	61	0	0	iORFs	scrambled	0.3497	2	347684	347876
chr02_1.188	332	0	0	iORFs	scrambled	0.3072	2	349382	350456
chr02_1.190	111	0	0	iORFs	scrambled	0.3254	2	350896	351252
chr02_1.191	227	60	3	iORFs	scrambled	0.3543	2	351453	352190
chr02_1.192	119	0	0	iORFs	scrambled	0.3501	2	353291	353669
chr02_1.193	97	0	0	iORFs	scrambled	0.3814	2	356015	356321
chr02_1.194	93	56	3	iORFs	scrambled	0.4086	2	356564	356858
chr02_1.195	142	36	2	iORFs	scrambled	0.3107	2	360185	360649
chr02_1.196	720	79	4	iORFs	scrambled	0.3087	2	362512	364784
chr02_1.197	78	0	0	iORFs	scrambled	0.3915	2	365717	365973
chr02_1.198	117	41	2	iORFs	scrambled	0.3362	2	366598	366967
chr02_1.199	121	20	1	iORFs	scrambled	0.3342	2	368189	368581
chr02_1.200	113	27	1	iORFs	scrambled	0.3824	2	369676	370034
chr02_1.201	443	77	4	iORFs	scrambled	0.318	2	370697	372099
chr02_1.202	355	0	0	iORFs	scrambled	0.2761	2	372732	373857
chr02_1.203	281	21	1	iORFs	scrambled	0.3187	2	375687	376570
chr02_1.204	246	35	2	iORFs	scrambled	0.3315	2	378430	379217
chr02_1.205	152	0	0	iORFs	scrambled	0.2664	2	379931	380407
chr02_1.206	308	0	0	iORFs	scrambled	0.3326	2	381043	382026
chr02_1.207	55	0	0	iORFs	scrambled	0.3758	2	382671	382854
chr02_1.208	62	0	0	iORFs	scrambled	0.2043	2	383016	383208
chr02_1.209	90	0	0	iORFs	scrambled	0.2926	2	385983	386280
chr02_1.210	354	22	1	iORFs	scrambled	0.3177	2	389211	390368
chr02_1.211	60	0	0	iORFs	scrambled	0.2818	2	391611	391798
chr02_1.212	265	20	1	iORFs	scrambled	0.335	2	392287	393117
chr02_1.213	159	41	2	iORFs	scrambled	0.3711	2	394854	395376
chr02_1.214	103	25	1	iORFs	scrambled	0.3204	2	398271	398607
chr02_1.215	111	0	0	iORFs	scrambled	0.2955	2	400884	401246
chr02_1.216	194	17	1	iORFs	scrambled	0.3425	2	405245	405871
chr02_1.218	189	59	3	iORFs	scrambled	0.3339	2	406025	406621
chr02_1.219	225	88	4	iORFs	scrambled	0.358	2	407163	407869
chr02_1.220	338	0	0	iORFs	scrambled	0.2857	2	408102	409162
chr02_1.221	138	0	0	iORFs	scrambled	0.3133	2	410623	411047
chr02_1.222	66	0	0	iORFs	scrambled	0.3485	2	413975	414179
chr02_1.223	229	20	1	iORFs	scrambled	0.3038	2	415255	415976
chr02_1.224	273	38	2	iORFs	scrambled	0.3756	2	416900	417777
chr02_1.225	256	38	2	iORFs	scrambled	0.2935	2	418073	418900
chr02_1.226	324	0	0	iORFs	scrambled	0.2806	2	419158	420194
chr02_1.227	231	36	2	iORFs	scrambled	0.3218	2	423035	423758
chr02_1.228	51	23	1	iORFs	scrambled	0.4805	2	424823	424983
chr02_1.229	126	0	0	iORFs	scrambled	0.25	2	425776	426183
chr02_1.230	32	0	0	iORFs	scrambled	0.3229	2	427052	427148
chr02_1.231	66	0	0	iORFs	scrambled	0.4192	2	427478	427691
chr02_1.232	139	0	0	iORFs	scrambled	0.4153	2	429095	429541
chr02_1.233	338	77	4	iORFs	scrambled	0.3251	2	430945	432029
chr02_1.234	35	0	0	iORFs	scrambled	0.3619	2	434291	434399
chr02_1.235	100	0	0	iORFs	scrambled	0.3223	2	435692	436014
chr02_1.236	75	0	0	iORFs	scrambled	0.32	2	436707	436944
chr02_1.237	61	0	0	iORFs	scrambled	0.3804	2	441309	441508
chr02_1.238	71	0	0	iORFs	scrambled	0.3442	2	443584	443814
chr02_1.239	119	0	0	iORFs	scrambled	0.3343	2	444687	445055
chr02_1.240	122	0	0	iORFs	scrambled	0.3025	2	447317	447702
chr02_1.242	60	0	0	iORFs	scrambled	0.3297	2	449457	449660
chr02_1.243	70	0	0	iORFs	scrambled	0.2783	2	450650	450874
chr02_1.244	219	0	0	iORFs	scrambled	0.2538	2	451963	452651
chr02_1.245	185	21	1	iORFs	scrambled	0.3759	2	453218	453786
chr02_1.246	95	0	0	iORFs	scrambled	0.3228	2	454524	454815
chr02_1.247	78	0	0	iORFs	scrambled	0.2851	2	457659	457912
chr02_1.248	73	0	0	iORFs	scrambled	0.3348	2	458356	458601
chr02_1.250	301	44	2	iORFs	scrambled	0.3215	2	460215	461171
chr02_1.251	86	0	0	iORFs	scrambled	0.2317	2	461867	462132
chr02_1.252	89	19	1	iORFs	scrambled	0.3829	2	462573	462863
chr02_1.253	382	0	0	iORFs	scrambled	0.2491	2	466042	467241
chr02_1.254	39	0	0	iORFs	scrambled	0.4068	2	469614	469741
chr02_1.255	84	0	0	iORFs	scrambled	0.3583	2	473920	474192
chr02_1.256	385	0	0	iORFs	scrambled	0.3177	2	476431	477664
chr02_1.257	92	0	0	iORFs	scrambled	0.3417	2	479041	479331
chr02_1.258	34	0	0	iORFs	scrambled	0.3333	2	480317	480428
chr02_1.259	136	20	1	iORFs	scrambled	0.3683	2	480917	481357
chr02_1.260	190	0	0	iORFs	scrambled	0.3024	2	483361	483963
chr02_1.261	76	0	0	iORFs	scrambled	0.3755	2	484497	484735
chr02_1.262	78	0	0	iORFs	scrambled	0.3149	2	486948	487192
chr02_1.263	169	0	0	iORFs	scrambled	0.2593	2	488374	488898
chr02_1.264	143	0	0	iORFs	scrambled	0.2767	2	490386	490843
chr02_1.265	62	0	0	iORFs	scrambled	0.3495	2	491064	491262
chr02_1.266	82	0	0	iORFs	scrambled	0.3333	2	492816	493074
chr02_1.267	76	22	1	iORFs	scrambled	0.3816	2	494109	494346
chr02_1.268	79	20	1	iORFs	scrambled	0.3629	2	495333	495585
chr02_1.269	87	0	0	iORFs	scrambled	0.2586	2	496863	497156
chr02_1.270	113	0	0	iORFs	scrambled	0.2229	2	499271	499645
chr02_1.271	115	0	0	iORFs	scrambled	0.2746	2	501436	501797
chr02_1.272	66	17	1	iORFs	scrambled	0.295	2	504638	504847
chr02_1.273	111	0	0	iORFs	scrambled	0.2365	2	505300	505661
chr02_1.274	85	0	0	iORFs	scrambled	0.2918	2	512768	513037
chr02_1.275	54	0	0	iORFs	scrambled	0.3804	2	513577	513755
chr02_1.276	102	36	2	iORFs	scrambled	0.3464	2	515330	515657
chr02_1.277	50	0	0	iORFs	scrambled	0.3333	2	517184	517343
chr02_1.278	124	21	1	iORFs	scrambled	0.3306	2	526622	527018
chr02_1.279	87	21	1	iORFs	scrambled	0.3498	2	528032	528310
chr02_1.280	69	20	1	iORFs	scrambled	0.3828	2	530632	530862
chr02_1.281	330	60	3	iORFs	scrambled	0.3145	2	532176	533228
chr02_1.282	66	0	0	iORFs	scrambled	0.3	2	533543	533755
chr02_1.283	137	0	0	iORFs	scrambled	0.3471	2	534811	535253
chr02_1.284	147	23	1	iORFs	scrambled	0.3032	2	536090	536568
chr02_1.285	132	0	0	iORFs	scrambled	0.2714	2	537459	537869
chr02_1.286	84	0	0	iORFs	scrambled	0.2992	2	539699	539980
chr02_1.287	59	20	1	iORFs	scrambled	0.3933	2	541015	541202
chr02_1.288	165	0	0	iORFs	scrambled	0.2949	2	544487	545021
chr02_1.289	123	46	2	iORFs	scrambled	0.3784	2	545972	546369
chr02_1.290	68	0	0	iORFs	scrambled	0.2537	2	547245	547453
chr02_1.291	47	0	0	iORFs	scrambled	0.4266	2	548188	548355
chr02_1.292	232	35	2	iORFs	scrambled	0.3109	2	549003	549764
chr02_1.293	55	0	0	iORFs	scrambled	0.2831	2	550922	551097
chr02_1.294	104	18	1	iORFs	scrambled	0.3462	2	553194	553536
chr02_1.295	707	77	4	iORFs	scrambled	0.3281	2	554304	556542
chr02_1.296	153	0	0	iORFs	scrambled	0.3246	2	558192	558678
chr02_1.297	115	0	0	iORFs	scrambled	0.2659	2	559722	560071
chr02_1.298	204	0	0	iORFs	scrambled	0.3023	2	560968	561628
chr02_1.299	134	0	0	iORFs	scrambled	0.3259	2	562759	563197
chr02_1.300	203	0	0	iORFs	scrambled	0.2611	2	564565	565225
chr02_1.301	94	0	0	iORFs	scrambled	0.2979	2	565423	565717
chr02_1.302	121	22	1	iORFs	scrambled	0.3874	2	567475	567869
chr02_1.303	132	53	3	iORFs	scrambled	0.3869	2	568421	568846
chr02_1.304	48	0	0	iORFs	scrambled	0.4097	2	569680	569836
chr02_1.305	82	0	0	iORFs	scrambled	0.3252	2	571195	571462
chr02_1.306	154	40	2	iORFs	scrambled	0.3333	2	571885	572365
chr02_1.307	90	0	0	iORFs	scrambled	0.3382	2	573607	573909
chr02_1.308	110	0	0	iORFs	scrambled	0.3554	2	575991	576338
chr02_1.309	86	0	0	iORFs	scrambled	0.3127	2	578081	578358
chr02_1.310	50	0	0	iORFs	scrambled	0.3533	2	578979	579144
chr02_1.311	111	0	0	iORFs	scrambled	0.2746	2	581367	581720
chr02_1.312	54	0	0	iORFs	scrambled	0.284	2	582167	582332
chr02_1.313	112	23	1	iORFs	scrambled	0.3472	2	583350	583714
chr02_1.314	42	0	0	iORFs	scrambled	0.2598	2	584653	584801
chr02_1.315	29	0	0	iORFs	scrambled	0.3034	2	586440	586541
chr02_1.316	191	21	1	iORFs	scrambled	0.3322	2	589109	589735
chr02_1.317	78	0	0	iORFs	scrambled	0.3333	2	591454	591706
chr02_1.318	228	0	0	iORFs	scrambled	0.2857	2	592769	593500
chr02_1.319	154	0	0	iORFs	scrambled	0.2959	2	594859	595355
chr02_1.320	179	0	0	iORFs	scrambled	0.329	2	595550	596109
chr02_1.321	87	0	0	iORFs	scrambled	0.3487	2	597060	597357
chr02_1.322	60	0	0	iORFs	scrambled	0.3407	2	598929	599117
chr02_1.323	190	0	0	iORFs	scrambled	0.3304	2	599954	600547
chr02_1.324	89	36	2	iORFs	scrambled	0.382	2	602355	602628
chr02_1.325	65	0	0	iORFs	scrambled	0.4235	2	603471	603679
chr02_1.326	125	0	0	iORFs	scrambled	0.2819	2	604102	604502
chr02_1.327	145	0	0	iORFs	scrambled	0.3624	2	605503	605960
chr02_1.329	128	0	0	iORFs	scrambled	0.3549	2	607218	607646
chr02_1.330	94	0	0	iORFs	scrambled	0.3486	2	608780	609076
chr02_1.331	89	0	0	iORFs	scrambled	0.4349	2	609748	610032
chr02_1.332	61	0	0	iORFs	scrambled	0.3279	2	610404	610608
chr02_1.333	105	57	3	iORFs	scrambled	0.3943	2	611877	612230
chr02_1.334	38	0	0	iORFs	scrambled	0.3246	2	613895	614018
chr02_1.335	115	0	0	iORFs	scrambled	0.289	2	614168	614520
chr02_1.336	181	0	0	iORFs	scrambled	0.2569	2	614625	615197
chr02_1.337	87	22	1	iORFs	scrambled	0.3563	2	615851	616121
chr02_1.338	118	0	0	iORFs	scrambled	0.3549	2	618518	618903
chr02_1.339	174	0	0	iORFs	scrambled	0.3059	2	620298	620866
chr02_1.340	39	16	1	iORFs	scrambled	0.3529	2	622522	622665
chr02_1.342	134	0	0	iORFs	scrambled	0.291	2	623142	623571
chr02_1.343	81	0	0	iORFs	scrambled	0.2245	2	624207	624488
chr02_1.344	344	0	0	iORFs	scrambled	0.2897	2	624692	625766
chr02_1.345	272	0	0	iORFs	scrambled	0.3186	2	628304	629162
chr02_1.346	96	37	2	iORFs	scrambled	0.4655	2	631937	632248
chr02_1.347	77	0	0	iORFs	scrambled	0.2857	2	633376	633616
chr02_1.348	69	0	0	iORFs	scrambled	0.2488	2	634919	635140
chr02_1.349	47	0	0	iORFs	scrambled	0.3121	2	636538	636697
chr02_1.350	114	0	0	iORFs	scrambled	0.307	2	642205	642577
chr02_1.351	34	0	0	iORFs	scrambled	0.1845	2	642895	643001
chr02_1.352	130	0	0	iORFs	scrambled	0.3095	2	643073	643482
chr02_1.353	108	0	0	iORFs	scrambled	0.3098	2	643997	644356
chr02_1.354	176	0	0	iORFs	scrambled	0.2906	2	644598	645161
chr02_1.355	98	43	2	iORFs	scrambled	0.3649	2	645233	645544
chr02_1.356	54	0	0	iORFs	scrambled	0.311	2	645973	646152
chr02_1.357	240	0	0	iORFs	scrambled	0.3569	2	647127	647880
chr02_1.358	149	0	0	iORFs	scrambled	0.3371	2	649899	650362
chr02_1.359	71	0	0	iORFs	scrambled	0.3005	2	651187	651409
chr02_1.360	114	48	2	iORFs	scrambled	0.3684	2	652993	653350
chr02_1.361	80	0	0	iORFs	scrambled	0.3	2	655312	655570
chr02_1.362	71	36	2	iORFs	scrambled	0.3803	2	657595	657826
chr02_1.363	101	22	1	iORFs	scrambled	0.2689	2	658387	658701
chr02_1.364	78	0	0	iORFs	scrambled	0.2821	2	662244	662493
chr02_1.365	152	39	2	iORFs	scrambled	0.3742	2	664672	665147
chr02_1.366	88	0	0	iORFs	scrambled	0.2782	2	666248	666532
chr02_1.368	96	0	0	iORFs	scrambled	0.2552	2	668346	668657
chr02_1.370	53	0	0	iORFs	scrambled	0.4188	2	675129	675307
chr02_1.371	41	0	0	iORFs	scrambled	0.439	2	676222	676351
chr02_1.372	98	0	0	iORFs	scrambled	0.2789	2	679216	679543
chr02_1.373	96	0	0	iORFs	scrambled	0.1724	2	680045	680356
chr02_1.374	39	0	0	iORFs	scrambled	0.3109	2	680557	680682
chr02_1.375	101	0	0	iORFs	scrambled	0.2434	2	681857	682173
chr02_1.376	91	22	1	iORFs	scrambled	0.381	2	683085	683367
chr02_1.377	92	0	0	iORFs	scrambled	0.2708	2	684664	684971
chr02_1.378	54	17	1	iORFs	scrambled	0.3415	2	685256	685432
chr02_1.379	91	21	1	iORFs	scrambled	0.3673	2	686587	686895
chr02_1.380	36	19	1	iORFs	scrambled	0.4	2	690258	690377
chr02_1.381	83	0	0	iORFs	scrambled	0.3187	2	691688	691963
chr02_1.382	166	0	0	iORFs	scrambled	0.2932	2	694513	695101
chr02_1.383	330	0	0	iORFs	scrambled	0.2614	2	697297	698348
chr02_1.384	170	0	0	iORFs	scrambled	0.3667	2	699938	700484
chr02_1.385	231	0	0	iORFs	scrambled	0.2777	2	701837	702583
chr02_1.386	79	21	1	iORFs	scrambled	0.3418	2	704050	704290
chr02_1.387	31	0	0	iORFs	scrambled	0.3404	2	704561	704664
chr02_1.389	230	0	0	iORFs	scrambled	0.3237	2	706788	707522
chr02_1.390	40	0	0	iORFs	scrambled	0.3388	2	708011	708144
chr02_1.392	73	23	1	iORFs	scrambled	0.3196	2	712749	712998
chr02_1.393	110	21	1	iORFs	scrambled	0.3455	2	714450	714801
chr02_1.394	129	40	2	iORFs	scrambled	0.3368	2	716460	716876
chr02_1.395	327	61	3	iORFs	scrambled	0.3547	2	717989	719027
chr02_1.396	246	18	1	iORFs	scrambled	0.3324	2	720599	721384
chr02_1.397	92	0	0	iORFs	scrambled	0.3333	2	722308	722605
chr02_1.398	68	21	1	iORFs	scrambled	0.3252	2	723049	723264
chr02_1.399	32	0	0	iORFs	scrambled	0.299	2	723630	723730
chr02_1.400	59	0	0	iORFs	scrambled	0.3729	2	724258	724450
chr02_1.401	25	0	0	iORFs	scrambled	0.3377	2	726535	726612
chr02_1.402	100	18	1	iORFs	scrambled	0.3013	2	727069	727380
chr02_1.403	247	0	0	iORFs	scrambled	0.2974	2	728097	728879
chr02_1.405	68	20	1	iORFs	scrambled	0.3689	2	730157	730381
chr02_1.406	51	0	0	iORFs	scrambled	0.3548	2	732448	732633
chr02_1.407	63	35	2	iORFs	scrambled	0.4021	2	734634	734826
chr02_1.408	59	0	0	iORFs	scrambled	0.3729	2	735525	735714
chr02_1.409	71	0	0	iORFs	scrambled	0.3224	2	736035	736258
chr02_1.411	68	0	0	iORFs	scrambled	0.3058	2	738364	738576
chr02_1.412	91	19	1	iORFs	scrambled	0.3745	2	739539	739835
chr02_1.413	82	0	0	iORFs	scrambled	0.3618	2	741017	741293
chr02_1.414	96	0	0	iORFs	scrambled	0.2326	2	741842	742154
chr02_1.415	56	19	1	iORFs	scrambled	0.3846	2	742571	742755
chr02_1.416	146	50	3	iORFs	scrambled	0.3767	2	744393	744846
chr02_1.417	76	18	1	iORFs	scrambled	0.2807	2	746106	746355
chr02_1.418	79	0	0	iORFs	scrambled	0.3808	2	747798	748055
chr02_1.419	68	0	0	iORFs	scrambled	0.3333	2	749366	749588
chr02_1.420	57	0	0	iORFs	scrambled	0.3721	2	751172	751350
chr02_1.421	108	0	0	iORFs	scrambled	0.3108	2	757101	757432
chr02_1.422	53	39	2	iORFs	scrambled	0.5031	2	760039	760210
chr02_1.423	109	0	0	iORFs	scrambled	0.318	2	760895	761252
chr02_1.424	59	0	0	iORFs	scrambled	0.2712	2	762590	762779
chr02_1.425	84	0	0	iORFs	scrambled	0.3189	2	764693	764965
chr02_1.426	194	0	0	iORFs	scrambled	0.3213	2	767602	768235
chr02_1.427	80	0	0	iORFs	scrambled	0.3942	2	768676	768938
chr02_1.428	264	0	0	iORFs	scrambled	0.2812	2	770411	771234
chr02_1.429	85	19	1	iORFs	scrambled	0.3086	2	773628	773917
chr02_1.430	108	0	0	iORFs	scrambled	0.3169	2	774352	774695
chr02_1.431	81	0	0	iORFs	scrambled	0.3224	2	776309	776566
chr02_1.432	50	23	1	iORFs	scrambled	0.5033	2	777850	778007
chr02_1.433	63	0	0	iORFs	scrambled	0.3037	2	779459	779662
chr02_1.434	64	0	0	iORFs	scrambled	0.2835	2	782380	782586
chr02_1.435	33	0	0	iORFs	scrambled	0.3366	2	783552	783668
chr02_1.436	38	0	0	iORFs	scrambled	0.4211	2	784568	784697
chr02_1.437	593	84	4	iORFs	scrambled	0.3273	2	785069	787000
chr02_1.438	251	20	1	iORFs	scrambled	0.3108	2	788425	789229
chr02_1.439	102	0	0	iORFs	scrambled	0.3583	2	791809	792158
chr02_1.440	144	40	2	iORFs	scrambled	0.3303	2	792382	792842
chr02_1.441	89	41	2	iORFs	scrambled	0.4067	2	796493	796791
chr02_1.442	501	0	0	iORFs	scrambled	0.3092	2	798516	800116
chr02_1.443	89	20	1	iORFs	scrambled	0.306	2	800236	800516
chr02_1.444	218	0	0	iORFs	scrambled	0.3247	2	801923	802624
chr02_1.445	178	0	0	iORFs	scrambled	0.314	2	804469	805028
chr02_1.446	27	0	0	iORFs	scrambled	0.3293	2	805250	805344
chr02_1.447	463	0	0	iORFs	scrambled	0.3096	2	807099	808593
chr02_1.448	289	20	1	iORFs	scrambled	0.3372	2	809413	810333
chr02_1.449	280	0	0	iORFs	scrambled	0.2815	2	811473	812372
chr03_1	674	20	1	iORFs	scrambled	0.334	3	4322	6478
chr03_1.1	433	58	3	iORFs	scrambled	0.3328	3	8326	9705
chr03_1.3	32	20	1	iORFs	scrambled	0.3265	3	11401	11502
chr03_1.4	31	0	0	iORFs	scrambled	0.4362	3	12285	12385
chr03_1.5	83	21	1	iORFs	scrambled	0.4303	3	13018	13281
chr03_1.6	142	0	0	iORFs	scrambled	0.3668	3	14119	14574
chr03_1.8	131	0	0	iORFs	scrambled	0.2893	3	16880	17289
chr03_1.9	83	46	2	iORFs	scrambled	0.4303	3	18561	18815
chr03_1.10	98	0	0	iORFs	scrambled	0.3525	3	22106	22428
chr03_1.11	44	0	0	iORFs	scrambled	0.4254	3	23379	23522
chr03_1.13	136	0	0	iORFs	scrambled	0.3203	3	24325	24767
chr03_1.15	178	0	0	iORFs	scrambled	0.3489	3	27359	27928
chr03_1.16	390	75	4	iORFs	scrambled	0.394	3	28936	30199
chr03_1.17	250	58	3	iORFs	scrambled	0.371	3	30657	31448
chr03_1.18	50	0	0	iORFs	scrambled	0.3	3	33974	34142
chr03_1.19	148	63	3	iORFs	scrambled	0.3559	3	35393	35864
chr03_1.20	66	18	1	iORFs	scrambled	0.3232	3	37616	37835
chr03_1.21	110	0	0	iORFs	scrambled	0.3545	3	38801	39158
chr03_1.22	26	0	0	iORFs	scrambled	0.3038	3	39706	39785
chr03_1.23	245	77	4	iORFs	scrambled	0.3043	3	40724	41487
chr03_1.24	139	49	2	iORFs	scrambled	0.4153	3	41727	42164
chr03_1.25	31	21	1	iORFs	scrambled	0.4737	3	43556	43660
chr03_1.26	59	0	0	iORFs	scrambled	0.2682	3	44437	44622
chr03_1.27	47	19	1	iORFs	scrambled	0.305	3	46963	47110
chr03_1.28	86	0	0	iORFs	scrambled	0.3411	3	48364	48652
chr03_1.29	94	18	1	iORFs	scrambled	0.3816	3	52340	52644
chr03_1.31	267	0	0	iORFs	scrambled	0.3159	3	56527	57373
chr03_1.32	114	0	0	iORFs	scrambled	0.2674	3	58678	59025
chr03_1.33	37	0	0	iORFs	scrambled	0.3604	3	60726	60840
chr03_1.34	148	0	0	iORFs	scrambled	0.3326	3	61173	61657
chr03_1.36	49	0	0	iORFs	scrambled	0.2752	3	63282	63440
chr03_1.37	57	19	1	iORFs	scrambled	0.3721	3	64481	64674
chr03_1.38	114	35	2	iORFs	scrambled	0.4186	3	65568	65933
chr03_1.39	86	0	0	iORFs	scrambled	0.3514	3	68333	68598
chr03_1.40	75	0	0	iORFs	scrambled	0.2489	3	69921	70149
chr03_1.41	139	38	2	iORFs	scrambled	0.3933	3	71367	71802
chr03_1.43	147	66	3	iORFs	scrambled	0.3333	3	73986	74457
chr03_1.45	226	19	1	iORFs	scrambled	0.3215	3	75285	76017
chr03_1.46	331	0	0	iORFs	scrambled	0.2719	3	77919	78948
chr03_1.47	59	20	1	iORFs	scrambled	0.2881	3	82275	82461
chr03_1.48	154	0	0	iORFs	scrambled	0.319	3	82533	83054
chr03_1.49	136	0	0	iORFs	scrambled	0.2927	3	83194	83619
chr03_1.52	28	0	0	iORFs	scrambled	0.3256	3	84718	84810
chr03_1.53	27	0	0	iORFs	scrambled	0.4217	3	90769	90858
chr03_1.54	113	19	1	iORFs	scrambled	0.3333	3	90972	91323
chr03_1.55	113	0	0	iORFs	scrambled	0.2559	3	92418	92776
chr03_1.56	110	36	2	iORFs	scrambled	0.3554	3	94270	94620
chr03_1.57	166	0	0	iORFs	scrambled	0.3126	3	95763	96280
chr03_1.58	37	0	0	iORFs	scrambled	0.3805	3	101191	101316
chr03_1.59	91	62	3	iORFs	scrambled	0.4489	3	101788	102074
chr03_1.60	68	0	0	iORFs	scrambled	0.3592	3	103358	103570
chr03_1.61	82	0	0	iORFs	scrambled	0.2227	3	104350	104618
chr03_1.62	47	0	0	iORFs	scrambled	0.3191	3	105548	105695
chr03_1.63	40	20	1	iORFs	scrambled	0.4	3	106853	106973
chr03_1.65	93	0	0	iORFs	scrambled	0.2562	3	107712	108020
chr03_1.66	50	0	0	iORFs	scrambled	0.3179	3	110670	110842
chr03_1.67	78	0	0	iORFs	scrambled	0.2373	3	111674	111913
chr03_1.68	184	0	0	iORFs	scrambled	0.3207	3	112480	113077
chr03_1.69	70	0	0	iORFs	scrambled	0.2762	3	113539	113767
chr03_1.70	92	0	0	iORFs	scrambled	0.3489	3	114022	114318
chr03_1.71	233	39	2	iORFs	scrambled	0.3386	3	114937	115682
chr03_1.72	432	54	3	iORFs	scrambled	0.3256	3	115997	117377
chr03_1.73	86	0	0	iORFs	scrambled	0.3282	3	118346	118617
chr03_1.74	125	0	0	iORFs	scrambled	0.3324	3	119169	119572
chr03_1.75	192	19	1	iORFs	scrambled	0.3472	3	120316	120943
chr03_1.76	60	0	0	iORFs	scrambled	0.3444	3	122326	122527
chr03_1.77	181	0	0	iORFs	scrambled	0.3168	3	123001	123574
chr03_1.78	151	0	0	iORFs	scrambled	0.2747	3	123646	124131
chr03_1.79	487	107	5	iORFs	scrambled	0.3292	3	124463	126008
chr03_1.80	305	104	5	iORFs	scrambled	0.3286	3	126728	127713
chr03_1.81	217	103	5	iORFs	scrambled	0.389	3	127787	128467
chr03_1.82	145	19	1	iORFs	scrambled	0.3509	3	130279	130742
chr03_1.83	141	23	1	iORFs	scrambled	0.3396	3	131540	131982
chr03_1.84	186	0	0	iORFs	scrambled	0.2821	3	133122	133721
chr03_1.85	270	38	2	iORFs	scrambled	0.3411	3	136871	137743
chr03_1.86	43	0	0	iORFs	scrambled	0.5116	3	139047	139182
chr03_1.87	86	0	0	iORFs	scrambled	0.3359	3	140931	141214
chr03_1.88	62	0	0	iORFs	scrambled	0.2834	3	142168	142361
chr03_1.89	49	0	0	iORFs	scrambled	0.3041	3	142544	142698
chr03_1.90	172	0	0	iORFs	scrambled	0.3037	3	143078	143631
chr03_1.91	81	0	0	iORFs	scrambled	0.298	3	144504	144770
chr03_1.92	190	24	1	iORFs	scrambled	0.2614	3	147632	148235
chr03_1.93	177	0	0	iORFs	scrambled	0.2795	3	148901	149479
chr03_1.94	31	0	0	iORFs	scrambled	0.3263	3	149807	149917
chr03_1.95	72	0	0	iORFs	scrambled	0.3843	3	149989	150217
chr03_1.96	42	0	0	iORFs	scrambled	0.3359	3	150549	150692
chr03_1.97	70	21	1	iORFs	scrambled	0.3476	3	151053	151281
chr03_1.98	45	0	0	iORFs	scrambled	0.3942	3	151354	151518
chr03_1.99	309	38	2	iORFs	scrambled	0.3143	3	151860	152834
chr03_1.100	25	0	0	iORFs	scrambled	0.4286	3	153926	154009
chr03_1.101	54	19	1	iORFs	scrambled	0.3963	3	154657	154827
chr03_1.102	72	0	0	iORFs	scrambled	0.3041	3	155094	155317
chr03_1.103	176	0	0	iORFs	scrambled	0.3308	3	155554	156104
chr03_1.104	95	20	1	iORFs	scrambled	0.3811	3	157103	157416
chr03_1.105	239	0	0	iORFs	scrambled	0.312	3	157761	158533
chr03_1.106	115	20	1	iORFs	scrambled	0.3613	3	160369	160739
chr03_1.107	112	26	1	iORFs	scrambled	0.368	3	162218	162594
chr03_1.108	25	0	0	iORFs	scrambled	0.25	3	162861	162940
chr03_1.109	116	0	0	iORFs	scrambled	0.2356	3	163063	163441
chr03_1.110	78	36	2	iORFs	scrambled	0.3729	3	163852	164106
chr03_1.111	52	18	1	iORFs	scrambled	0.4777	3	166335	166498
chr03_1.113	94	0	0	iORFs	scrambled	0.2792	3	167995	168296
chr03_1.114	370	96	5	iORFs	scrambled	0.3333	3	168368	169568
chr03_1.115	306	0	0	iORFs	scrambled	0.2829	3	169884	170881
chr03_1.116	167	40	2	iORFs	scrambled	0.3214	3	172420	172945
chr03_1.117	123	0	0	iORFs	scrambled	0.3081	3	173436	173821
chr03_1.118	229	0	0	iORFs	scrambled	0.3013	3	176434	177178
chr03_1.119	66	0	0	iORFs	scrambled	0.3769	3	177278	177495
chr03_1.120	124	0	0	iORFs	scrambled	0.246	3	178216	178605
chr03_1.121	218	0	0	iORFs	scrambled	0.2763	3	178794	179515
chr03_1.122	147	0	0	iORFs	scrambled	0.3061	3	186019	186484
chr03_1.123	133	44	2	iORFs	scrambled	0.3566	3	190165	190587
chr03_1.124	63	21	1	iORFs	scrambled	0.4392	3	191631	191829
chr03_1.125	86	0	0	iORFs	scrambled	0.3077	3	193014	193292
chr03_1.126	55	0	0	iORFs	scrambled	0.3152	3	197181	197373
chr03_1.128	83	21	1	iORFs	scrambled	0.4303	3	200174	200437
chr03_1.129	260	0	0	iORFs	scrambled	0.3542	3	205393	206256
chr03_1.130	71	0	0	iORFs	scrambled	0.271	3	206640	206872
chr03_1.131	58	0	0	iORFs	scrambled	0.3029	3	207946	208130
chr03_1.132	99	0	0	iORFs	scrambled	0.3199	3	209606	209909
chr03_1.133	94	0	0	iORFs	scrambled	0.273	3	210419	210713
chr03_1.134	107	0	0	iORFs	scrambled	0.3261	3	211541	211866
chr03_1.135	92	0	0	iORFs	scrambled	0.3213	3	213768	214066
chr03_1.136	75	0	0	iORFs	scrambled	0.2687	3	214735	214989
chr03_1.137	79	0	0	iORFs	scrambled	0.3347	3	216441	216692
chr03_1.138	40	0	0	iORFs	scrambled	0.3607	3	218237	218371
chr03_1.139	117	54	3	iORFs	scrambled	0.4136	3	220063	220452
chr03_1.140	71	0	0	iORFs	scrambled	0.3662	3	223224	223449
chr03_1.141	55	0	0	iORFs	scrambled	0.4061	3	224226	224394
chr03_1.142	26	0	0	iORFs	scrambled	0.4103	3	224730	224811
chr03_1.143	160	0	0	iORFs	scrambled	0.3104	3	225057	225558
chr03_1.144	142	67	3	iORFs	scrambled	0.3756	3	227454	227937
chr03_1.146	164	0	0	iORFs	scrambled	0.334	3	228787	229305
chr03_1.147	159	38	2	iORFs	scrambled	0.3983	3	231000	231495
chr03_1.148	49	24	1	iORFs	scrambled	0.3826	3	232959	233120
chr03_1.149	277	19	1	iORFs	scrambled	0.2924	3	236318	237209
chr03_1.150	87	0	0	iORFs	scrambled	0.308	3	238772	239050
chr03_1.151	29	0	0	iORFs	scrambled	0.4091	3	240007	240098
chr03_1.152	86	0	0	iORFs	scrambled	0.3488	3	240539	240800
chr03_1.153	74	0	0	iORFs	scrambled	0.4554	3	242348	242584
chr03_1.154	123	0	0	iORFs	scrambled	0.2946	3	246580	246959
chr03_1.155	39	18	1	iORFs	scrambled	0.395	3	247907	248029
chr03_1.156	51	0	0	iORFs	scrambled	0.3399	3	248812	248971
chr03_1.157	30	0	0	iORFs	scrambled	0.3111	3	249199	249289
chr03_1.158	59	19	1	iORFs	scrambled	0.2768	3	250042	250234
chr03_1.159	70	0	0	iORFs	scrambled	0.3048	3	252625	252841
chr03_1.160	59	20	1	iORFs	scrambled	0.3799	3	254170	254367
chr03_1.161	75	0	0	iORFs	scrambled	0.2978	3	258651	258879
chr03_1.162	95	0	0	iORFs	scrambled	0.3206	3	259266	259574
chr03_1.163	107	0	0	iORFs	scrambled	0.3168	3	259958	260307
chr03_1.164	148	0	0	iORFs	scrambled	0.3551	3	262449	262912
chr03_1.165	39	0	0	iORFs	scrambled	0.1176	3	263266	263388
chr03_1.167	179	0	0	iORFs	scrambled	0.3259	3	264488	265064
chr03_1.168	186	18	1	iORFs	scrambled	0.3286	3	266843	267430
chr03_1.170	406	38	2	iORFs	scrambled	0.2997	3	273092	274400
chr03_1.171	64	0	0	iORFs	scrambled	0.299	3	276563	276760
chr03_1.172	94	0	0	iORFs	scrambled	0.2993	3	279817	280113
chr03_1.173	94	0	0	iORFs	scrambled	0.3404	3	286440	286758
chr03_1.174	68	0	0	iORFs	scrambled	0.2878	3	287934	288166
chr03_1.175	118	38	2	iORFs	scrambled	0.3427	3	289255	289635
chr03_1.176	490	39	2	iORFs	scrambled	0.3061	3	289794	291369
chr03_1.177	66	0	0	iORFs	scrambled	0.26	3	291709	291918
chr03_1.178	66	0	0	iORFs	scrambled	0.3116	3	292164	292384
chr03_1.179	82	0	0	iORFs	scrambled	0.3589	3	292918	293175
chr03_1.180	91	0	0	iORFs	scrambled	0.3491	3	293535	293831
chr03_1.182	48	0	0	iORFs	scrambled	0.3194	3	295327	295480
chr03_1.183	125	0	0	iORFs	scrambled	0.3183	3	295553	295954
chr03_1.184	264	0	0	iORFs	scrambled	0.3119	3	296187	297045
chr03_1.185	709	17	1	iORFs	scrambled	0.3159	3	298602	300828
chr03_1.186	83	0	0	iORFs	scrambled	0.3187	3	302218	302478
chr03_1.187	418	17	1	iORFs	scrambled	0.3124	3	303027	304357
chr03_1.188	402	40	2	iORFs	scrambled	0.3289	3	305464	306731
chr03_1.189	268	0	0	iORFs	scrambled	0.2758	3	306929	307797
chr03_1.190	283	18	1	iORFs	scrambled	0.3204	3	308172	309066
chr03_1.191	244	20	1	iORFs	scrambled	0.3356	3	310152	310954
chr03_1.192	134	0	0	iORFs	scrambled	0.273	3	313453	313886
chr03_1.193	115	0	0	iORFs	scrambled	0.3304	3	314978	315350
chr04_1	131	0	0	iORFs	scrambled	0.2893	4	1392	1801
chr04_1.1	255	0	0	iORFs	scrambled	0.3081	4	2953	3761
chr04_1.2	679	82	4	iORFs	scrambled	0.3348	4	3836	5984
chr04_1.3	266	0	0	iORFs	scrambled	0.3592	4	7814	8682
chr04_1.4	595	57	3	iORFs	scrambled	0.3281	4	9756	11656
chr04_1.5	673	94	5	iORFs	scrambled	0.338	4	13360	15492
chr04_1.6	149	23	1	iORFs	scrambled	0.3229	4	15739	16203
chr04_1.7	108	0	0	iORFs	scrambled	0.3558	4	17226	17576
chr04_1.8	119	0	0	iORFs	scrambled	0.3008	4	18566	18958
chr04_1.9	417	38	2	iORFs	scrambled	0.3384	4	19312	20634
chr04_1.10	468	26	1	iORFs	scrambled	0.2913	4	21006	22470
chr04_1.11	69	0	0	iORFs	scrambled	0.274	4	22608	22822
chr04_1.12	168	78	4	iORFs	scrambled	0.3782	4	25876	26402
chr04_1.13	66	0	0	iORFs	scrambled	0.315	4	28775	28984
chr04_1.14	64	0	0	iORFs	scrambled	0.3109	4	30454	30656
chr04_1.15	149	22	1	iORFs	scrambled	0.3393	4	31829	32295
chr04_1.16	54	0	0	iORFs	scrambled	0.3642	4	33234	33414
chr04_1.17	101	20	1	iORFs	scrambled	0.3882	4	33918	34237
chr04_1.18	97	0	0	iORFs	scrambled	0.3219	4	36478	36797
chr04_1.19	96	0	0	iORFs	scrambled	0.2284	4	38174	38487
chr04_1.20	88	20	1	iORFs	scrambled	0.3534	4	38598	38867
chr04_1.21	145	65	3	iORFs	scrambled	0.3707	4	42245	42700
chr04_1.22	112	77	4	iORFs	scrambled	0.4167	4	43708	44065
chr04_1.23	973	77	4	iORFs	scrambled	0.3304	4	48032	51115
chr04_1.24	84	0	0	iORFs	scrambled	0.2885	4	52174	52445
chr04_1.25	92	0	0	iORFs	scrambled	0.2302	4	54101	54397
chr04_1.26	280	60	3	iORFs	scrambled	0.3048	4	56347	57265
chr04_1.27	148	0	0	iORFs	scrambled	0.3393	4	60406	60872
chr04_1.28	65	0	0	iORFs	scrambled	0.3096	4	61802	62011
chr04_1.29	73	0	0	iORFs	scrambled	0.3409	4	65019	65242
chr04_1.30	233	0	0	iORFs	scrambled	0.2886	4	65766	66493
chr04_1.31	165	94	5	iORFs	scrambled	0.4165	4	67447	67983
chr04_1.32	126	20	1	iORFs	scrambled	0.3201	4	68607	68997
chr04_1.33	94	0	0	iORFs	scrambled	0.338	4	70320	70640
chr04_1.34	167	0	0	iORFs	scrambled	0.3539	4	73919	74446
chr04_1.35	231	0	0	iORFs	scrambled	0.3309	4	76546	77289
chr04_1.36	139	19	1	iORFs	scrambled	0.3357	4	77967	78426
chr04_1.37	74	35	2	iORFs	scrambled	0.3722	4	79059	79294
chr04_1.38	984	141	7	iORFs	scrambled	0.3391	4	80413	83548
chr04_1.39	204	79	4	iORFs	scrambled	0.384	4	83619	84270
chr04_1.41	88	0	0	iORFs	scrambled	0.2614	4	87227	87512
chr04_1.42	85	19	1	iORFs	scrambled	0.3281	4	87983	88248
chr04_1.43	98	23	1	iORFs	scrambled	0.3615	4	89865	90176
chr04_1.44	89	0	0	iORFs	scrambled	0.2809	4	92465	92762
chr04_1.45	272	0	0	iORFs	scrambled	0.3109	4	93746	94605
chr04_1.46	92	60	3	iORFs	scrambled	0.4729	4	95787	96082
chr04_1.47	159	0	0	iORFs	scrambled	0.2839	4	97954	98475
chr04_1.48	106	0	0	iORFs	scrambled	0.3239	4	99225	99561
chr04_1.49	26	0	0	iORFs	scrambled	0.3924	4	100422	100501
chr04_1.50	70	0	0	iORFs	scrambled	0.3762	4	101068	101290
chr04_1.51	95	0	0	iORFs	scrambled	0.3217	4	103354	103649
chr04_1.52	112	58	3	iORFs	scrambled	0.3639	4	104552	104917
chr04_1.53	78	0	0	iORFs	scrambled	0.3419	4	106495	106741
chr04_1.54	42	0	0	iORFs	scrambled	0.2969	4	107071	107208
chr04_1.55	175	0	0	iORFs	scrambled	0.3213	4	111030	111580
chr04_1.56	133	58	3	iORFs	scrambled	0.3516	4	114235	114672
chr04_1.57	162	0	0	iORFs	scrambled	0.3156	4	115800	116321
chr04_1.58	244	0	0	iORFs	scrambled	0.2875	4	116867	117664
chr04_1.59	59	34	2	iORFs	scrambled	0.4124	4	118518	118707
chr04_1.60	148	0	0	iORFs	scrambled	0.3184	4	121593	122078
chr04_1.62	158	18	1	iORFs	scrambled	0.3038	4	124999	125509
chr04_1.63	51	28	1	iORFs	scrambled	0.5548	4	126450	126608
chr04_1.64	121	17	1	iORFs	scrambled	0.3178	4	130003	130407
chr04_1.65	120	0	0	iORFs	scrambled	0.2901	4	130485	130871
chr04_1.66	500	0	0	iORFs	scrambled	0.3011	4	131834	133437
chr04_1.67	145	0	0	iORFs	scrambled	0.3204	4	134724	135179
chr04_1.68	149	19	1	iORFs	scrambled	0.3647	4	135437	135896
chr04_1.69	241	22	1	iORFs	scrambled	0.3108	4	137540	138291
chr04_1.70	92	0	0	iORFs	scrambled	0.3682	4	139206	139522
chr04_1.71	30	0	0	iORFs	scrambled	0.4286	4	141115	141209
chr04_1.72	116	17	1	iORFs	scrambled	0.3305	4	141722	142097
chr04_1.73	79	0	0	iORFs	scrambled	0.364	4	144224	144484
chr04_1.74	94	0	0	iORFs	scrambled	0.3322	4	145519	145826
chr04_1.75	195	0	0	iORFs	scrambled	0.2406	4	147590	148191
chr04_1.76	31	0	0	iORFs	scrambled	0.2526	4	149087	149203
chr04_1.77	208	0	0	iORFs	scrambled	0.2891	4	155641	156318
chr04_1.78	50	0	0	iORFs	scrambled	0.36	4	157905	158064
chr04_1.79	271	0	0	iORFs	scrambled	0.3329	4	158736	159604
chr04_1.80	70	36	2	iORFs	scrambled	0.2972	4	160765	160995
chr04_1.81	91	0	0	iORFs	scrambled	0.3297	4	163155	163449
chr04_1.82	75	0	0	iORFs	scrambled	0.3363	4	164043	164290
chr04_1.83	38	0	0	iORFs	scrambled	0.313	4	164866	164987
chr04_1.84	33	0	0	iORFs	scrambled	0.29	4	167259	167359
chr04_1.85	88	0	0	iORFs	scrambled	0.3346	4	169079	169366
chr04_1.86	243	0	0	iORFs	scrambled	0.2881	4	169609	170410
chr04_1.87	77	0	0	iORFs	scrambled	0.3648	4	171931	172182
chr04_1.88	52	0	0	iORFs	scrambled	0.3228	4	172314	172481
chr04_1.90	105	38	2	iORFs	scrambled	0.3596	4	174589	174918
chr04_1.91	95	0	0	iORFs	scrambled	0.2762	4	176487	176773
chr04_1.92	86	0	0	iORFs	scrambled	0.2741	4	178057	178334
chr04_1.93	43	22	1	iORFs	scrambled	0.3664	4	181040	181186
chr04_1.94	42	0	0	iORFs	scrambled	0.2756	4	183188	183318
chr04_1.95	96	0	0	iORFs	scrambled	0.308	4	184612	184925
chr04_1.96	72	23	1	iORFs	scrambled	0.3917	4	187919	188154
chr04_1.97	107	39	2	iORFs	scrambled	0.3354	4	190587	190924
chr04_1.98	151	0	0	iORFs	scrambled	0.3714	4	192262	192750
chr04_1.99	106	45	2	iORFs	scrambled	0.3742	4	194226	194571
chr04_1.100	153	0	0	iORFs	scrambled	0.295	4	198177	198662
chr04_1.101	82	0	0	iORFs	scrambled	0.2984	4	199733	199996
chr04_1.102	43	0	0	iORFs	scrambled	0.3308	4	201583	201719
chr04_1.103	151	0	0	iORFs	scrambled	0.3709	4	202571	203039
chr04_1.104	73	17	1	iORFs	scrambled	0.3394	4	205112	205360
chr04_1.105	251	0	0	iORFs	scrambled	0.3293	4	210562	211375
chr04_1.106	119	20	1	iORFs	scrambled	0.3547	4	212047	212420
chr04_1.107	210	0	0	iORFs	scrambled	0.3011	4	212669	213351
chr04_1.108	162	41	2	iORFs	scrambled	0.3368	4	215643	216157
chr04_1.109	164	0	0	iORFs	scrambled	0.3252	4	217074	217599
chr04_1.110	96	0	0	iORFs	scrambled	0.3785	4	218367	218679
chr04_1.111	112	18	1	iORFs	scrambled	0.2997	4	219288	219661
chr04_1.112	299	0	0	iORFs	scrambled	0.3252	4	220771	221723
chr04_1.113	191	0	0	iORFs	scrambled	0.2666	4	221801	222426
chr04_1.114	179	0	0	iORFs	scrambled	0.3544	4	223740	224303
chr04_1.115	203	0	0	iORFs	scrambled	0.3208	4	226751	227392
chr04_1.116	144	17	1	iORFs	scrambled	0.3594	4	228715	229170
chr04_1.117	148	0	0	iORFs	scrambled	0.277	4	229431	229905
chr04_1.118	156	0	0	iORFs	scrambled	0.2921	4	230527	231023
chr04_1.119	235	108	5	iORFs	scrambled	0.3777	4	231899	232651
chr04_1.120	328	22	1	iORFs	scrambled	0.3371	4	233887	234926
chr04_1.121	90	0	0	iORFs	scrambled	0.3667	4	235853	236156
chr04_1.122	110	0	0	iORFs	scrambled	0.2758	4	238664	239018
chr04_1.123	211	0	0	iORFs	scrambled	0.2997	4	239606	240258
chr04_1.124	70	0	0	iORFs	scrambled	0.2654	4	241197	241417
chr04_1.125	228	41	2	iORFs	scrambled	0.3421	4	241840	242551
chr04_1.126	46	18	1	iORFs	scrambled	0.3669	4	244981	245132
chr04_1.127	102	0	0	iORFs	scrambled	0.2899	4	245582	245922
chr04_1.128	77	0	0	iORFs	scrambled	0.4009	4	246447	246688
chr04_1.129	277	68	3	iORFs	scrambled	0.3425	4	247682	248580
chr04_1.130	102	0	0	iORFs	scrambled	0.3399	4	251238	251565
chr04_1.132	154	19	1	iORFs	scrambled	0.3247	4	255126	255603
chr04_1.133	31	23	1	iORFs	scrambled	0.4301	4	256530	256632
chr04_1.134	113	0	0	iORFs	scrambled	0.305	4	258555	258914
chr04_1.135	28	19	1	iORFs	scrambled	0.4762	4	263225	263312
chr04_1.136	123	0	0	iORFs	scrambled	0.31	4	264110	264511
chr04_1.137	95	0	0	iORFs	scrambled	0.331	4	264964	265257
chr04_1.138	154	0	0	iORFs	scrambled	0.3218	4	267201	267697
chr04_1.139	71	17	1	iORFs	scrambled	0.3488	4	268699	268920
chr04_1.140	78	0	0	iORFs	scrambled	0.3008	4	269976	270221
chr04_1.141	153	0	0	iORFs	scrambled	0.2957	4	271901	272388
chr04_1.143	85	0	0	iORFs	scrambled	0.3477	4	274876	275147
chr04_1.144	90	0	0	iORFs	scrambled	0.364	4	276581	276871
chr04_1.145	45	0	0	iORFs	scrambled	0.3259	4	280165	280306
chr04_1.146	81	55	3	iORFs	scrambled	0.4	4	281848	282111
chr04_1.147	76	0	0	iORFs	scrambled	0.3565	4	283176	283418
chr04_1.148	42	0	0	iORFs	scrambled	0.4567	4	284444	284580
chr04_1.149	71	22	1	iORFs	scrambled	0.4038	4	285165	285390
chr04_1.150	98	0	0	iORFs	scrambled	0.3716	4	286695	286997
chr04_1.152	201	0	0	iORFs	scrambled	0.2848	4	292140	292780
chr04_1.153	48	0	0	iORFs	scrambled	0.3493	4	293221	293391
chr04_1.154	81	0	0	iORFs	scrambled	0.3033	4	294759	295033
chr04_1.155	156	0	0	iORFs	scrambled	0.2921	4	296329	296819
chr04_1.156	45	0	0	iORFs	scrambled	0.3382	4	298274	298416
chr04_1.157	66	19	1	iORFs	scrambled	0.3333	4	300003	300213
chr04_1.158	128	42	2	iORFs	scrambled	0.3057	4	300999	301412
chr04_1.159	71	0	0	iORFs	scrambled	0.2056	4	302234	302463
chr04_1.160	171	0	0	iORFs	scrambled	0.3021	4	302670	303210
chr04_1.161	121	67	3	iORFs	scrambled	0.3764	4	304848	305236
chr04_1.162	109	0	0	iORFs	scrambled	0.2905	4	306577	306925
chr04_1.163	199	94	5	iORFs	scrambled	0.3294	4	307789	308423
chr04_1.164	131	35	2	iORFs	scrambled	0.3696	4	309388	309801
chr04_1.165	165	34	2	iORFs	scrambled	0.3374	4	310122	310641
chr04_1.166	149	0	0	iORFs	scrambled	0.3296	4	312471	312950
chr04_1.167	196	16	1	iORFs	scrambled	0.3017	4	314748	315356
chr04_1.168	182	51	3	iORFs	scrambled	0.326	4	316388	316970
chr04_1.169	175	0	0	iORFs	scrambled	0.2928	4	320120	320667
chr04_1.170	217	89	4	iORFs	scrambled	0.3497	4	321552	322225
chr04_1.171	69	0	0	iORFs	scrambled	0.3333	4	322988	323216
chr04_1.172	176	19	1	iORFs	scrambled	0.3057	4	323471	324046
chr04_1.173	147	58	3	iORFs	scrambled	0.3824	4	326149	326612
chr04_1.175	68	0	0	iORFs	scrambled	0.2941	4	330447	330666
chr04_1.176	56	0	0	iORFs	scrambled	0.2471	4	332941	333120
chr04_1.177	120	0	0	iORFs	scrambled	0.3167	4	333829	334216
chr04_1.178	136	0	0	iORFs	scrambled	0.2794	4	334396	334834
chr04_1.179	41	22	1	iORFs	scrambled	0.5081	4	336121	336248
chr04_1.180	66	0	0	iORFs	scrambled	0.355	4	337277	337486
chr04_1.181	63	0	0	iORFs	scrambled	0.4127	4	338070	338271
chr04_1.182	103	0	0	iORFs	scrambled	0.2848	4	340282	340627
chr04_1.183	124	0	0	iORFs	scrambled	0.3038	4	341219	341618
chr04_1.184	77	38	2	iORFs	scrambled	0.3991	4	343985	344236
chr04_1.185	225	0	0	iORFs	scrambled	0.32	4	344953	345664
chr04_1.186	119	20	1	iORFs	scrambled	0.3193	4	351037	351433
chr04_1.187	141	0	0	iORFs	scrambled	0.2931	4	352420	352876
chr04_1.188	90	18	1	iORFs	scrambled	0.4059	4	355378	355673
chr04_1.189	889	23	1	iORFs	scrambled	0.3037	4	356759	359576
chr04_1.190	48	17	1	iORFs	scrambled	0.4041	4	359672	359824
chr04_1.191	127	0	0	iORFs	scrambled	0.3681	4	361285	361698
chr04_1.192	128	0	0	iORFs	scrambled	0.3429	4	362256	362671
chr04_1.193	118	20	1	iORFs	scrambled	0.3202	4	363583	363951
chr04_1.194	76	0	0	iORFs	scrambled	0.3624	4	364817	365067
chr04_1.195	274	0	0	iORFs	scrambled	0.2689	4	365874	366738
chr04_1.196	494	0	0	iORFs	scrambled	0.226	4	368211	369768
chr04_1.197	171	0	0	iORFs	scrambled	0.2918	4	370704	371236
chr04_1.198	155	86	4	iORFs	scrambled	0.3806	4	371758	372244
chr04_1.199	45	0	0	iORFs	scrambled	0.3431	4	372532	372684
chr04_1.200	112	0	0	iORFs	scrambled	0.3531	4	373605	373963
chr04_1.201	123	0	0	iORFs	scrambled	0.3523	4	375286	375676
chr04_1.202	84	16	1	iORFs	scrambled	0.3968	4	376477	376753
chr04_1.203	131	0	0	iORFs	scrambled	0.2766	4	378452	378870
chr04_1.204	169	40	2	iORFs	scrambled	0.3386	4	381435	381982
chr04_1.205	150	0	0	iORFs	scrambled	0.2667	4	384078	384597
chr04_1.206	603	122	6	iORFs	scrambled	0.2976	4	385584	387509
chr04_1.207	85	23	1	iORFs	scrambled	0.3569	4	388898	389168
chr04_1.208	166	0	0	iORFs	scrambled	0.261	4	392124	392655
chr04_1.209	66	17	1	iORFs	scrambled	0.305	4	393998	394213
chr04_1.210	103	0	0	iORFs	scrambled	0.3408	4	397201	397533
chr04_1.211	66	0	0	iORFs	scrambled	0.303	4	399126	399336
chr04_1.212	109	0	0	iORFs	scrambled	0.3445	4	400635	400993
chr04_1.213	129	55	3	iORFs	scrambled	0.3892	4	403288	403691
chr04_1.214	91	37	2	iORFs	scrambled	0.4781	4	405057	405340
chr04_1.215	282	16	1	iORFs	scrambled	0.3011	4	407203	408071
chr04_1.216	42	18	1	iORFs	scrambled	0.375	4	408313	408447
chr04_1.217	100	0	0	iORFs	scrambled	0.2824	4	410053	410375
chr04_1.218	426	18	1	iORFs	scrambled	0.283	4	410448	411757
chr04_1.219	300	0	0	iORFs	scrambled	0.3385	4	412997	413949
chr04_1.220	71	0	0	iORFs	scrambled	0.4	4	414885	415109
chr04_1.221	291	18	1	iORFs	scrambled	0.2932	4	416705	417659
chr04_1.222	418	37	2	iORFs	scrambled	0.3251	4	421511	422829
chr04_1.223	216	0	0	iORFs	scrambled	0.3062	4	423507	424205
chr04_1.224	42	0	0	iORFs	scrambled	0.2381	4	425869	425998
chr04_1.225	135	59	3	iORFs	scrambled	0.4148	4	426931	427360
chr04_1.226	221	67	3	iORFs	scrambled	0.3549	4	428344	429063
chr04_1.227	57	19	1	iORFs	scrambled	0.3837	4	430923	431104
chr04_1.228	249	39	2	iORFs	scrambled	0.3142	4	431514	432304
chr04_1.229	80	0	0	iORFs	scrambled	0.3306	4	433245	433493
chr04_1.230	84	0	0	iORFs	scrambled	0.3386	4	433991	434260
chr04_1.232	583	117	6	iORFs	scrambled	0.3339	4	434736	436563
chr04_1.233	102	43	2	iORFs	scrambled	0.3856	4	436821	437145
chr04_1.234	76	24	1	iORFs	scrambled	0.3755	4	437515	437768
chr04_1.235	60	0	0	iORFs	scrambled	0.3646	4	437850	438043
chr04_1.236	170	18	1	iORFs	scrambled	0.3574	4	439357	439905
chr04_1.237	82	0	0	iORFs	scrambled	0.2915	4	440751	441010
chr04_1.238	225	0	0	iORFs	scrambled	0.2954	4	442306	443025
chr04_1.239	359	0	0	iORFs	scrambled	0.3219	4	443508	444679
chr04_1.240	183	20	1	iORFs	scrambled	0.2964	4	446380	446963
chr04_1.241	128	0	0	iORFs	scrambled	0.3724	4	447575	447980
chr04_1.242	134	0	0	iORFs	scrambled	0.3441	4	449273	449707
chr04_1.243	127	39	2	iORFs	scrambled	0.3133	4	449818	450216
chr04_1.244	180	0	0	iORFs	scrambled	0.3321	4	452472	453041
chr04_1.245	145	20	1	iORFs	scrambled	0.3862	4	453647	454118
chr04_1.247	94	20	1	iORFs	scrambled	0.3345	4	454901	455197
chr04_1.248	76	0	0	iORFs	scrambled	0.3202	4	456580	456832
chr04_1.249	133	26	1	iORFs	scrambled	0.3409	4	458100	458538
chr04_1.250	184	0	0	iORFs	scrambled	0.2409	4	461244	461838
chr04_1.251	74	0	0	iORFs	scrambled	0.2287	4	463189	463430
chr04_1.253	168	19	1	iORFs	scrambled	0.2911	4	465380	465915
chr04_1.254	446	90	4	iORFs	scrambled	0.3438	4	470421	471849
chr04_1.255	67	0	0	iORFs	scrambled	0.3448	4	472938	473153
chr04_1.256	78	17	1	iORFs	scrambled	0.3489	4	473780	474042
chr04_1.257	561	0	0	iORFs	scrambled	0.3325	4	475986	477793
chr04_1.258	59	0	0	iORFs	scrambled	0.3017	4	478282	478470
chr04_1.259	113	21	1	iORFs	scrambled	0.3783	4	478755	479111
chr04_1.260	128	0	0	iORFs	scrambled	0.2865	4	482264	482666
chr04_1.262	116	0	0	iORFs	scrambled	0.2514	4	485362	485742
chr04_1.263	107	0	0	iORFs	scrambled	0.2972	4	486441	486800
chr04_1.265	43	0	0	iORFs	scrambled	0.3588	4	488659	488793
chr04_1.266	206	21	1	iORFs	scrambled	0.3183	4	488867	489504
chr04_1.267	34	20	1	iORFs	scrambled	0.4216	4	490893	491013
chr04_1.269	70	0	0	iORFs	scrambled	0.3905	4	492321	492552
chr04_1.270	118	0	0	iORFs	scrambled	0.3343	4	494265	494645
chr04_1.271	161	0	0	iORFs	scrambled	0.3395	4	497315	497831
chr04_1.272	66	0	0	iORFs	scrambled	0.3618	4	500876	501096
chr04_1.273	106	0	0	iORFs	scrambled	0.2781	4	501411	501749
chr04_1.274	68	0	0	iORFs	scrambled	0.301	4	503270	503494
chr04_1.275	73	24	1	iORFs	scrambled	0.4	4	503860	504095
chr04_1.276	203	0	0	iORFs	scrambled	0.2782	4	504692	505339
chr04_1.277	807	111	5	iORFs	scrambled	0.3383	4	505581	508143
chr04_1.278	196	85	4	iORFs	scrambled	0.3997	4	509106	509733
chr04_1.279	273	0	0	iORFs	scrambled	0.3346	4	512106	512982
chr04_1.280	32	0	0	iORFs	scrambled	0.3265	4	513587	513688
chr04_1.281	28	0	0	iORFs	scrambled	0.2674	4	519644	519739
chr04_1.282	107	21	1	iORFs	scrambled	0.382	4	519823	520169
chr04_1.284	41	0	0	iORFs	scrambled	0.3252	4	520830	520968
chr04_1.285	85	39	2	iORFs	scrambled	0.3882	4	521040	521310
chr04_1.286	108	0	0	iORFs	scrambled	0.4062	4	521466	521812
chr04_1.287	89	0	0	iORFs	scrambled	0.382	4	522925	523207
chr04_1.288	235	0	0	iORFs	scrambled	0.3546	4	524710	525436
chr04_1.289	64	17	1	iORFs	scrambled	0.2835	4	527212	527418
chr04_1.290	185	0	0	iORFs	scrambled	0.3045	4	530694	531303
chr04_1.291	185	23	1	iORFs	scrambled	0.3045	4	534579	535188
chr04_1.292	421	0	0	iORFs	scrambled	0.2779	4	538464	539799
chr04_1.293	52	0	0	iORFs	scrambled	0.3269	4	540411	540597
chr04_1.294	121	0	0	iORFs	scrambled	0.2986	4	541200	541598
chr04_1.295	302	23	1	iORFs	scrambled	0.3073	4	541697	542671
chr04_1.296	1026	41	2	iORFs	scrambled	0.3127	4	543367	546639
chr04_1.297	112	38	2	iORFs	scrambled	0.4154	4	547626	547975
chr04_1.298	146	29	1	iORFs	scrambled	0.4055	4	548308	548759
chr04_1.299	411	0	0	iORFs	scrambled	0.2696	4	550574	551857
chr04_1.300	44	22	1	iORFs	scrambled	0.5152	4	552946	553081
chr04_1.301	25	0	0	iORFs	scrambled	0.4416	4	555150	555227
chr04_1.302	84	0	0	iORFs	scrambled	0.3597	4	555464	555723
chr04_1.303	176	0	0	iORFs	scrambled	0.2836	4	556470	557053
chr04_1.304	138	39	2	iORFs	scrambled	0.3357	4	558058	558508
chr04_1.305	251	42	2	iORFs	scrambled	0.3665	4	560642	561437
chr04_1.306	379	0	0	iORFs	scrambled	0.2862	4	562325	563524
chr04_1.307	50	20	1	iORFs	scrambled	0.3355	4	564859	565020
chr04_1.308	90	24	1	iORFs	scrambled	0.3579	4	565638	565924
chr04_1.309	57	0	0	iORFs	scrambled	0.407	4	568701	568879
chr04_1.311	61	0	0	iORFs	scrambled	0.306	4	569033	569231
chr04_1.312	270	0	0	iORFs	scrambled	0.3046	4	569768	570645
chr04_1.313	130	0	0	iORFs	scrambled	0.2908	4	573723	574160
chr04_1.314	221	0	0	iORFs	scrambled	0.3288	4	575780	576470
chr04_1.315	159	24	1	iORFs	scrambled	0.3145	4	578156	578660
chr04_1.316	105	20	1	iORFs	scrambled	0.3619	4	579110	579455
chr04_1.317	72	19	1	iORFs	scrambled	0.4259	4	580450	580684
chr04_1.318	39	0	0	iORFs	scrambled	0.3248	4	581782	581905
chr04_1.319	96	23	1	iORFs	scrambled	0.3633	4	582496	582788
chr04_1.320	77	0	0	iORFs	scrambled	0.3448	4	583463	583710
chr04_1.321	88	0	0	iORFs	scrambled	0.3421	4	584643	584936
chr04_1.322	122	0	0	iORFs	scrambled	0.3142	4	587717	588095
chr04_1.323	139	0	0	iORFs	scrambled	0.2974	4	588377	588824
chr04_1.324	113	0	0	iORFs	scrambled	0.4029	4	589400	589758
chr04_1.325	346	0	0	iORFs	scrambled	0.2974	4	591342	592435
chr04_1.326	301	80	4	iORFs	scrambled	0.3193	4	592945	593889
chr04_1.327	177	54	3	iORFs	scrambled	0.3321	4	596580	597152
chr04_1.328	117	45	2	iORFs	scrambled	0.3778	4	598079	598464
chr04_1.329	349	0	0	iORFs	scrambled	0.2932	4	599685	600789
chr04_1.330	122	41	2	iORFs	scrambled	0.3951	4	601806	602194
chr04_1.331	60	0	0	iORFs	scrambled	0.3791	4	602866	603060
chr04_1.332	62	0	0	iORFs	scrambled	0.3476	4	603396	603589
chr04_1.333	62	0	0	iORFs	scrambled	0.369	4	603808	604004
chr04_1.334	95	0	0	iORFs	scrambled	0.2753	4	606983	607300
chr04_1.335	115	0	0	iORFs	scrambled	0.2968	4	610078	610437
chr04_1.336	49	0	0	iORFs	scrambled	0.3265	4	611922	612069
chr04_1.337	49	0	0	iORFs	scrambled	0.415	4	613248	613401
chr04_1.338	86	0	0	iORFs	scrambled	0.2741	4	614001	614284
chr04_1.339	248	0	0	iORFs	scrambled	0.3105	4	616147	616924
chr04_1.340	92	0	0	iORFs	scrambled	0.3165	4	617167	617466
chr04_1.341	57	0	0	iORFs	scrambled	0.4302	4	618303	618493
chr04_1.342	98	21	1	iORFs	scrambled	0.3412	4	619642	619965
chr04_1.343	649	54	3	iORFs	scrambled	0.3256	4	620038	622108
chr04_1.344	104	60	3	iORFs	scrambled	0.3567	4	624718	625062
chr04_1.345	220	0	0	iORFs	scrambled	0.292	4	625995	626704
chr04_1.346	430	22	1	iORFs	scrambled	0.3287	4	628531	629872
chr04_1.347	215	40	2	iORFs	scrambled	0.3715	4	630602	631278
chr04_1.348	196	65	3	iORFs	scrambled	0.3525	4	636524	637135
chr04_1.350	110	0	0	iORFs	scrambled	0.3353	4	643834	644174
chr04_1.351	37	0	0	iORFs	scrambled	0.2793	4	645032	645149
chr04_1.352	87	0	0	iORFs	scrambled	0.3473	4	645221	645498
chr04_1.353	57	0	0	iORFs	scrambled	0.3605	4	651500	651678
chr04_1.354	253	0	0	iORFs	scrambled	0.3062	4	651977	652777
chr04_1.355	185	60	3	iORFs	scrambled	0.3303	4	654425	655009
chr04_1.356	73	0	0	iORFs	scrambled	0.3636	4	655441	655682
chr04_1.357	59	19	1	iORFs	scrambled	0.3446	4	657464	657644
chr04_1.358	117	0	0	iORFs	scrambled	0.2963	4	657977	658346
chr04_1.360	131	39	2	iORFs	scrambled	0.3486	4	664907	665345
chr04_1.361	73	0	0	iORFs	scrambled	0.3167	4	666767	667000
chr04_1.362	45	22	1	iORFs	scrambled	0.3015	4	667855	668003
chr04_1.364	33	0	0	iORFs	scrambled	0.38	4	668433	668539
chr04_1.365	74	0	0	iORFs	scrambled	0.2703	4	668781	669012
chr04_1.366	73	0	0	iORFs	scrambled	0.2968	4	671031	671265
chr04_1.367	48	19	1	iORFs	scrambled	0.4138	4	673362	673516
chr04_1.368	134	59	3	iORFs	scrambled	0.349	4	675664	676098
chr04_1.369	137	40	2	iORFs	scrambled	0.3869	4	677799	678237
chr04_1.370	202	0	0	iORFs	scrambled	0.2554	4	679849	680492
chr04_1.371	98	18	1	iORFs	scrambled	0.3435	4	681614	681920
chr04_1.372	74	0	0	iORFs	scrambled	0.3243	4	682489	682720
chr04_1.373	109	24	1	iORFs	scrambled	0.4055	4	683578	683942
chr04_1.374	74	24	1	iORFs	scrambled	0.3274	4	685640	685878
chr04_1.375	108	0	0	iORFs	scrambled	0.3765	4	687881	688223
chr04_1.376	149	0	0	iORFs	scrambled	0.3289	4	690530	691010
chr04_1.377	106	23	1	iORFs	scrambled	0.3605	4	691211	691545
chr04_1.378	100	0	0	iORFs	scrambled	0.3046	4	693258	693581
chr04_1.379	164	0	0	iORFs	scrambled	0.3198	4	694172	694696
chr04_1.380	206	37	2	iORFs	scrambled	0.329	4	697891	698550
chr04_1.381	264	0	0	iORFs	scrambled	0.2967	4	699465	700311
chr04_1.382	33	0	0	iORFs	scrambled	0.2574	4	701286	701393
chr04_1.383	36	0	0	iORFs	scrambled	0.3	4	702755	702883
chr04_1.384	31	0	0	iORFs	scrambled	0.2842	4	703129	703230
chr04_1.385	71	0	0	iORFs	scrambled	0.3209	4	704241	704480
chr04_1.386	93	0	0	iORFs	scrambled	0.3464	4	709247	709545
chr04_1.387	110	0	0	iORFs	scrambled	0.3012	4	712992	713336
chr04_1.388	112	0	0	iORFs	scrambled	0.3205	4	715376	715743
chr04_1.389	52	0	0	iORFs	scrambled	0.3671	4	716619	716786
chr04_1.390	114	0	0	iORFs	scrambled	0.3353	4	718457	718812
chr04_1.391	202	19	1	iORFs	scrambled	0.313	4	720300	720958
chr04_1.392	476	0	0	iORFs	scrambled	0.2841	4	721478	723000
chr04_1.393	49	18	1	iORFs	scrambled	0.3741	4	727548	727707
chr04_1.394	99	42	2	iORFs	scrambled	0.3569	4	730247	730574
chr04_1.395	239	0	0	iORFs	scrambled	0.3189	4	732833	733614
chr04_1.396	66	19	1	iORFs	scrambled	0.3636	4	733921	734134
chr04_1.397	30	0	0	iORFs	scrambled	0.3516	4	734800	734897
chr04_1.398	146	0	0	iORFs	scrambled	0.3622	4	739994	740469
chr04_1.399	140	0	0	iORFs	scrambled	0.3167	4	741597	742038
chr04_1.400	134	43	2	iORFs	scrambled	0.3424	4	743871	744307
chr04_1.401	198	19	1	iORFs	scrambled	0.2929	4	746098	746734
chr04_1.403	274	0	0	iORFs	scrambled	0.3175	4	750739	751627
chr04_1.404	84	0	0	iORFs	scrambled	0.3571	4	753395	753671
chr04_1.405	147	42	2	iORFs	scrambled	0.3363	4	755063	755551
chr04_1.406	90	0	0	iORFs	scrambled	0.2815	4	763871	764174
chr04_1.407	166	0	0	iORFs	scrambled	0.2766	4	765152	765702
chr04_1.408	70	19	1	iORFs	scrambled	0.3839	4	766500	766732
chr04_1.409	134	0	0	iORFs	scrambled	0.2475	4	767968	768399
chr04_1.410	167	0	0	iORFs	scrambled	0.2008	4	768997	769521
chr04_1.412	133	0	0	iORFs	scrambled	0.3292	4	771451	771873
chr04_1.413	120	0	0	iORFs	scrambled	0.2818	4	775779	776159
chr04_1.414	100	47	2	iORFs	scrambled	0.4367	4	778718	779039
chr04_1.415	59	0	0	iORFs	scrambled	0.3277	4	780203	780386
chr04_1.416	101	0	0	iORFs	scrambled	0.3059	4	781097	781419
chr04_1.417	28	21	1	iORFs	scrambled	0.4286	4	781947	782037
chr04_1.418	202	20	1	iORFs	scrambled	0.3081	4	784212	784867
chr04_1.419	29	18	1	iORFs	scrambled	0.375	4	786202	786302
chr04_1.420	71	0	0	iORFs	scrambled	0.3163	4	789218	789445
chr04_1.421	81	0	0	iORFs	scrambled	0.2881	4	790066	790324
chr04_1.422	154	0	0	iORFs	scrambled	0.3672	4	791845	792344
chr04_1.423	215	0	0	iORFs	scrambled	0.3302	4	793886	794570
chr04_1.424	455	56	3	iORFs	scrambled	0.3153	4	794720	796189
chr04_1.425	158	20	1	iORFs	scrambled	0.3305	4	802219	802727
chr04_1.426	29	21	1	iORFs	scrambled	0.3333	4	802799	802901
chr04_1.427	469	0	0	iORFs	scrambled	0.3004	4	804514	806048
chr04_1.428	111	0	0	iORFs	scrambled	0.2425	4	806274	806617
chr04_1.429	184	60	3	iORFs	scrambled	0.352	4	807745	808320
chr04_1.430	56	0	0	iORFs	scrambled	0.3571	4	810378	810561
chr04_1.431	154	0	0	iORFs	scrambled	0.3009	4	811629	812106
chr04_1.432	110	0	0	iORFs	scrambled	0.3667	4	812847	813189
chr04_1.433	97	0	0	iORFs	scrambled	0.2355	4	814149	814448
chr04_1.434	94	0	0	iORFs	scrambled	0.2676	4	816557	816874
chr04_1.435	129	0	0	iORFs	scrambled	0.2964	4	817522	817946
chr04_1.436	70	41	2	iORFs	scrambled	0.4858	4	818492	818704
chr04_1.437	70	0	0	iORFs	scrambled	0.3396	4	819193	819429
chr04_1.438	148	21	1	iORFs	scrambled	0.3565	4	820821	821291
chr04_1.439	42	0	0	iORFs	scrambled	0.3937	4	825773	825906
chr04_1.440	71	15	1	iORFs	scrambled	0.3458	4	827352	827578
chr04_1.441	30	0	0	iORFs	scrambled	0.3	4	829054	829147
chr04_1.442	68	0	0	iORFs	scrambled	0.3495	4	829351	829581
chr04_1.443	37	0	0	iORFs	scrambled	0.2832	4	830274	830393
chr04_1.444	135	0	0	iORFs	scrambled	0.321	4	831510	831930
chr04_1.445	119	40	2	iORFs	scrambled	0.3631	4	832470	832855
chr04_1.446	234	0	0	iORFs	scrambled	0.2222	4	835489	836224
chr04_1.447	103	0	0	iORFs	scrambled	0.2913	4	838058	838388
chr04_1.448	66	19	1	iORFs	scrambled	0.3869	4	840389	840600
chr04_1.449	107	0	0	iORFs	scrambled	0.2972	4	841992	842333
chr04_1.450	37	21	1	iORFs	scrambled	0.4513	4	843446	843565
chr04_1.451	315	58	3	iORFs	scrambled	0.3492	4	844949	845948
chr04_1.452	38	0	0	iORFs	scrambled	0.3565	4	847943	848067
chr04_1.453	119	0	0	iORFs	scrambled	0.2521	4	848220	848595
chr04_1.455	72	0	0	iORFs	scrambled	0.3009	4	850996	851224
chr04_1.456	43	0	0	iORFs	scrambled	0.3256	4	852394	852529
chr04_1.457	63	0	0	iORFs	scrambled	0.3632	4	853969	854171
chr04_1.458	69	0	0	iORFs	scrambled	0.3269	4	856090	856313
chr04_1.459	27	0	0	iORFs	scrambled	0.4819	4	856811	856894
chr04_1.460	44	0	0	iORFs	scrambled	0.2687	4	857996	858133
chr04_1.461	63	0	0	iORFs	scrambled	0.328	4	859141	859342
chr04_1.462	169	39	2	iORFs	scrambled	0.3281	4	861517	862050
chr04_1.463	86	36	2	iORFs	scrambled	0.469	4	864705	865008
chr04_1.464	226	0	0	iORFs	scrambled	0.2441	4	867519	868220
chr04_1.465	150	0	0	iORFs	scrambled	0.3747	4	870560	871032
chr04_1.466	117	21	1	iORFs	scrambled	0.3456	4	871446	871817
chr04_1.467	159	22	1	iORFs	scrambled	0.3368	4	877776	878299
chr04_1.468	45	0	0	iORFs	scrambled	0.3796	4	884217	884357
chr04_1.469	71	0	0	iORFs	scrambled	0.3814	4	884490	884723
chr04_1.470	110	0	0	iORFs	scrambled	0.2818	4	886862	887228
chr04_1.471	266	78	4	iORFs	scrambled	0.3287	4	888908	889747
chr04_1.472	121	0	0	iORFs	scrambled	0.3571	4	892489	892871
chr04_1.473	61	0	0	iORFs	scrambled	0.2554	4	893924	894114
chr04_1.474	174	0	0	iORFs	scrambled	0.3939	4	894498	895030
chr04_1.475	172	81	4	iORFs	scrambled	0.3791	4	899002	899546
chr04_1.476	94	0	0	iORFs	scrambled	0.3227	4	903476	903776
chr04_1.477	129	25	1	iORFs	scrambled	0.354	4	905048	905450
chr04_1.478	44	19	1	iORFs	scrambled	0.3864	4	906848	906995
chr04_1.480	197	38	2	iORFs	scrambled	0.3418	4	909434	910049
chr04_1.481	253	72	4	iORFs	scrambled	0.3403	4	911297	912094
chr04_1.482	91	0	0	iORFs	scrambled	0.2982	4	913498	913785
chr04_1.483	85	0	0	iORFs	scrambled	0.3774	4	914034	914312
chr04_1.484	253	0	0	iORFs	scrambled	0.3184	4	914708	915525
chr04_1.485	173	0	0	iORFs	scrambled	0.38	4	915924	916481
chr04_1.486	122	0	0	iORFs	scrambled	0.2962	4	917150	917566
chr04_1.488	305	15	1	iORFs	scrambled	0.2831	4	923802	924780
chr04_1.490	177	0	0	iORFs	scrambled	0.359	4	926906	927447
chr04_1.491	116	0	0	iORFs	scrambled	0.3543	4	929094	929465
chr04_1.492	248	0	0	iORFs	scrambled	0.2581	4	930353	931124
chr04_1.493	93	0	0	iORFs	scrambled	0.3559	4	933206	933499
chr04_1.494	29	0	0	iORFs	scrambled	0.2841	4	935134	935231
chr04_1.495	229	0	0	iORFs	scrambled	0.3004	4	935888	936610
chr04_1.496	124	0	0	iORFs	scrambled	0.3636	4	937489	937890
chr04_1.497	74	0	0	iORFs	scrambled	0.3288	4	940812	941052
chr04_1.498	81	0	0	iORFs	scrambled	0.3156	4	943416	943669
chr04_1.499	85	0	0	iORFs	scrambled	0.3191	4	945669	945950
chr04_1.501	128	18	1	iORFs	scrambled	0.3403	4	946396	946802
chr04_1.503	88	0	0	iORFs	scrambled	0.3421	4	950280	950558
chr04_1.504	128	0	0	iORFs	scrambled	0.3497	4	952397	952795
chr04_1.505	100	42	2	iORFs	scrambled	0.3633	4	953977	954283
chr04_1.506	57	0	0	iORFs	scrambled	0.1908	4	954943	955128
chr04_1.507	217	0	0	iORFs	scrambled	0.3374	4	955329	956008
chr04_1.508	116	65	3	iORFs	scrambled	0.4657	4	957394	957753
chr04_1.509	105	0	0	iORFs	scrambled	0.306	4	958335	958676
chr04_1.510	87	0	0	iORFs	scrambled	0.2901	4	959798	960081
chr04_1.511	80	0	0	iORFs	scrambled	0.3875	4	960357	960609
chr04_1.512	95	19	1	iORFs	scrambled	0.3728	4	963102	963407
chr04_1.513	39	0	0	iORFs	scrambled	0.3529	4	963857	963985
chr04_1.514	171	18	1	iORFs	scrambled	0.323	4	964561	965108
chr04_1.516	96	0	0	iORFs	scrambled	0.3356	4	967818	968128
chr04_1.517	97	0	0	iORFs	scrambled	0.3677	4	969676	969985
chr04_1.518	106	0	0	iORFs	scrambled	0.3836	4	971470	971803
chr04_1.519	121	0	0	iORFs	scrambled	0.3196	4	974239	974626
chr04_1.520	300	21	1	iORFs	scrambled	0.2675	4	975778	976712
chr04_1.521	96	23	1	iORFs	scrambled	0.375	4	977225	977516
chr04_1.522	541	117	6	iORFs	scrambled	0.3518	4	979205	980969
chr04_1.523	33	0	0	iORFs	scrambled	0.32	4	981051	981166
chr04_1.525	28	0	0	iORFs	scrambled	0.2941	4	992638	992735
chr04_1.527	69	0	0	iORFs	scrambled	0.3382	4	992898	993129
chr04_1.528	93	45	2	iORFs	scrambled	0.4036	4	993948	994237
chr04_1.529	152	0	0	iORFs	scrambled	0.3341	4	995530	996024
chr04_1.530	167	0	0	iORFs	scrambled	0.2774	4	998319	998859
chr04_1.531	69	18	1	iORFs	scrambled	0.3702	4	999873	1000099
chr04_1.532	153	0	0	iORFs	scrambled	0.366	4	1002019	1002505
chr04_1.533	157	42	2	iORFs	scrambled	0.3185	4	1003498	1003999
chr04_1.534	164	18	1	iORFs	scrambled	0.3117	4	1005139	1005660
chr04_1.535	77	0	0	iORFs	scrambled	0.3247	4	1008762	1009005
chr04_1.536	106	0	0	iORFs	scrambled	0.3156	4	1009830	1010171
chr04_1.537	100	0	0	iORFs	scrambled	0.2867	4	1011269	1011584
chr04_1.538	94	21	1	iORFs	scrambled	0.3652	4	1011956	1012247
chr04_1.539	166	0	0	iORFs	scrambled	0.251	4	1012955	1013471
chr04_1.540	240	42	2	iORFs	scrambled	0.3148	4	1013639	1014396
chr04_1.541	294	0	0	iORFs	scrambled	0.3171	4	1015698	1016629
chr04_1.543	634	18	1	iORFs	scrambled	0.3486	4	1017314	1019363
chr04_1.544	100	22	1	iORFs	scrambled	0.3311	4	1020416	1020742
chr04_1.545	105	0	0	iORFs	scrambled	0.2984	4	1021660	1022002
chr04_1.546	255	0	0	iORFs	scrambled	0.3155	4	1022317	1023132
chr04_1.548	93	21	1	iORFs	scrambled	0.2705	4	1024751	1025065
chr04_1.549	153	0	0	iORFs	scrambled	0.3232	4	1030045	1030545
chr04_1.550	314	38	2	iORFs	scrambled	0.322	4	1031415	1032431
chr04_1.551	54	0	0	iORFs	scrambled	0.3598	4	1035059	1035226
chr04_1.552	128	0	0	iORFs	scrambled	0.2642	4	1035571	1035990
chr04_1.553	103	0	0	iORFs	scrambled	0.2977	4	1036869	1037190
chr04_1.554	54	0	0	iORFs	scrambled	0.3476	4	1038102	1038275
chr04_1.556	58	0	0	iORFs	scrambled	0.3714	4	1042957	1043141
chr04_1.557	192	0	0	iORFs	scrambled	0.279	4	1045007	1045635
chr04_1.558	336	19	1	iORFs	scrambled	0.2973	4	1049388	1050454
chr04_1.559	119	0	0	iORFs	scrambled	0.3184	4	1052224	1052618
chr04_1.560	180	41	2	iORFs	scrambled	0.3556	4	1054643	1055207
chr04_1.561	215	0	0	iORFs	scrambled	0.3576	4	1055888	1056546
chr04_1.562	73	23	1	iORFs	scrambled	0.3699	4	1057596	1057833
chr04_1.563	28	0	0	iORFs	scrambled	0.2262	4	1058081	1058171
chr04_1.564	251	70	4	iORFs	scrambled	0.3285	4	1058810	1059622
chr04_1.565	81	0	0	iORFs	scrambled	0.3416	4	1061227	1061500
chr04_1.566	170	54	3	iORFs	scrambled	0.3281	4	1062787	1063347
chr04_1.567	93	0	0	iORFs	scrambled	0.2456	4	1067421	1067726
chr04_1.568	106	0	0	iORFs	scrambled	0.3563	4	1068386	1068724
chr04_1.569	149	0	0	iORFs	scrambled	0.2946	4	1071382	1071875
chr04_1.570	57	0	0	iORFs	scrambled	0.3988	4	1072553	1072741
chr04_1.571	78	0	0	iORFs	scrambled	0.3077	4	1073484	1073730
chr04_1.572	89	17	1	iORFs	scrambled	0.2846	4	1075167	1075467
chr04_1.573	101	0	0	iORFs	scrambled	0.3082	4	1075540	1075860
chr04_1.574	51	0	0	iORFs	scrambled	0.3806	4	1077849	1078022
chr04_1.575	183	0	0	iORFs	scrambled	0.3382	4	1078445	1079043
chr04_1.576	302	56	3	iORFs	scrambled	0.3286	4	1080195	1081123
chr04_1.577	225	0	0	iORFs	scrambled	0.2895	4	1084312	1085061
chr04_1.578	181	0	0	iORFs	scrambled	0.3248	4	1086990	1087577
chr04_1.579	84	0	0	iORFs	scrambled	0.2738	4	1088939	1089215
chr04_1.580	111	0	0	iORFs	scrambled	0.3403	4	1090076	1090429
chr04_1.581	75	0	0	iORFs	scrambled	0.3673	4	1092508	1092737
chr04_1.582	52	0	0	iORFs	scrambled	0.2532	4	1093583	1093759
chr04_1.583	56	0	0	iORFs	scrambled	0.3059	4	1095175	1095366
chr04_1.584	91	18	1	iORFs	scrambled	0.3673	4	1095458	1095763
chr04_1.585	153	74	4	iORFs	scrambled	0.4208	4	1101689	1102180
chr04_1.586	99	0	0	iORFs	scrambled	0.311	4	1103425	1103754
chr04_1.588	83	27	1	iORFs	scrambled	0.4217	4	1105824	1106091
chr04_1.589	53	0	0	iORFs	scrambled	0.3563	4	1108098	1108276
chr04_1.591	34	0	0	iORFs	scrambled	0.3654	4	1109844	1109960
chr04_1.592	122	18	1	iORFs	scrambled	0.3716	4	1110201	1110585
chr04_1.593	96	54	3	iORFs	scrambled	0.3702	4	1111689	1111999
chr04_1.594	58	0	0	iORFs	scrambled	0.3161	4	1112290	1112476
chr04_1.595	128	18	1	iORFs	scrambled	0.362	4	1114024	1114429
chr04_1.596	116	0	0	iORFs	scrambled	0.3132	4	1116760	1117120
chr04_1.597	115	58	3	iORFs	scrambled	0.3565	4	1120228	1120603
chr04_1.598	115	19	1	iORFs	scrambled	0.3613	4	1124920	1125296
chr04_1.599	81	41	2	iORFs	scrambled	0.4082	4	1126013	1126264
chr04_1.600	86	0	0	iORFs	scrambled	0.314	4	1127590	1127866
chr04_1.601	67	0	0	iORFs	scrambled	0.2587	4	1129369	1129582
chr04_1.602	54	40	2	iORFs	scrambled	0.463	4	1130818	1130995
chr04_1.603	59	0	0	iORFs	scrambled	0.3277	4	1133065	1133254
chr04_1.604	154	37	2	iORFs	scrambled	0.3513	4	1135426	1135926
chr04_1.605	218	21	1	iORFs	scrambled	0.3456	4	1140471	1141161
chr04_1.606	73	0	0	iORFs	scrambled	0.3242	4	1144836	1145085
chr04_1.607	86	0	0	iORFs	scrambled	0.3062	4	1146030	1146312
chr04_1.608	61	0	0	iORFs	scrambled	0.375	4	1147173	1147372
chr04_1.609	149	20	1	iORFs	scrambled	0.3482	4	1149460	1149944
chr04_1.610	98	0	0	iORFs	scrambled	0.3129	4	1150514	1150835
chr04_1.611	132	45	2	iORFs	scrambled	0.4296	4	1151362	1151796
chr04_1.612	182	0	0	iORFs	scrambled	0.3346	4	1153620	1154209
chr04_1.613	1046	36	2	iORFs	scrambled	0.3391	4	1155922	1159255
chr04_1.614	28	0	0	iORFs	scrambled	0.2706	4	1159504	1159601
chr04_1.615	222	31	1	iORFs	scrambled	0.3493	4	1161314	1161999
chr04_1.616	167	0	0	iORFs	scrambled	0.3573	4	1162443	1162950
chr04_1.617	426	21	1	iORFs	scrambled	0.3016	4	1164654	1166003
chr04_1.618	308	21	1	iORFs	scrambled	0.3193	4	1166226	1167207
chr04_1.619	163	0	0	iORFs	scrambled	0.3035	4	1168653	1169171
chr04_1.620	56	26	1	iORFs	scrambled	0.4588	4	1170137	1170319
chr04_1.621	175	0	0	iORFs	scrambled	0.2846	4	1171819	1172379
chr04_1.622	306	44	2	iORFs	scrambled	0.3126	4	1174170	1175127
chr04_1.624	137	51	2	iORFs	scrambled	0.3786	4	1175895	1176331
chr04_1.625	158	59	3	iORFs	scrambled	0.4034	4	1178167	1178658
chr04_1.626	170	16	1	iORFs	scrambled	0.3431	4	1181253	1181793
chr04_1.627	176	0	0	iORFs	scrambled	0.3138	4	1182747	1183291
chr04_1.628	151	18	1	iORFs	scrambled	0.3385	4	1184251	1184739
chr04_1.629	55	0	0	iORFs	scrambled	0.3333	4	1185882	1186059
chr04_1.630	82	18	1	iORFs	scrambled	0.3548	4	1188934	1189191
chr04_1.631	150	0	0	iORFs	scrambled	0.2876	4	1189560	1190051
chr04_1.632	64	0	0	iORFs	scrambled	0.2526	4	1191725	1191928
chr04_1.633	138	0	0	iORFs	scrambled	0.2923	4	1194977	1195403
chr04_1.634	127	19	1	iORFs	scrambled	0.3377	4	1196255	1196670
chr04_1.635	152	0	0	iORFs	scrambled	0.2926	4	1198689	1199174
chr04_1.636	374	62	3	iORFs	scrambled	0.3372	4	1200545	1201741
chr04_1.637	94	0	0	iORFs	scrambled	0.3239	4	1201814	1202119
chr04_1.638	133	18	1	iORFs	scrambled	0.3475	4	1202389	1202834
chr04_1.639	92	19	1	iORFs	scrambled	0.3285	4	1204202	1204488
chr04_1.640	102	0	0	iORFs	scrambled	0.3506	4	1206375	1206695
chr04_1.642	89	0	0	iORFs	scrambled	0.3284	4	1213606	1213895
chr04_1.643	50	0	0	iORFs	scrambled	0.3092	4	1214834	1215007
chr04_1.644	66	18	1	iORFs	scrambled	0.3636	4	1217572	1217773
chr04_1.645	89	0	0	iORFs	scrambled	0.2677	4	1219102	1219404
chr04_1.646	54	22	1	iORFs	scrambled	0.4049	4	1220940	1221103
chr04_1.647	189	0	0	iORFs	scrambled	0.3245	4	1222141	1222750
chr04_1.648	44	0	0	iORFs	scrambled	0.3609	4	1223323	1223465
chr04_1.649	114	0	0	iORFs	scrambled	0.2936	4	1224386	1224748
chr04_1.650	43	0	0	iORFs	scrambled	0.3692	4	1225018	1225157
chr04_1.651	94	0	0	iORFs	scrambled	0.3688	4	1226528	1226813
chr04_1.652	95	0	0	iORFs	scrambled	0.3007	4	1228295	1228602
chr04_1.653	134	0	0	iORFs	scrambled	0.3458	4	1228908	1229340
chr04_1.654	172	22	1	iORFs	scrambled	0.3475	4	1229601	1230158
chr04_1.656	218	0	0	iORFs	scrambled	0.345	4	1233509	1234209
chr04_1.657	138	20	1	iORFs	scrambled	0.3527	4	1236117	1236549
chr04_1.658	94	70	3	iORFs	scrambled	0.4134	4	1237996	1238303
chr04_1.659	204	0	0	iORFs	scrambled	0.3469	4	1238842	1239483
chr04_1.660	43	0	0	iORFs	scrambled	0.4109	4	1239816	1239951
chr04_1.661	66	29	1	iORFs	scrambled	0.3719	4	1240668	1240873
chr04_1.662	30	0	0	iORFs	scrambled	0.4222	4	1241102	1241195
chr04_1.663	383	0	0	iORFs	scrambled	0.3174	4	1242023	1243221
chr04_1.664	103	0	0	iORFs	scrambled	0.4129	4	1245750	1246075
chr04_1.665	54	0	0	iORFs	scrambled	0.2778	4	1247974	1248145
chr04_1.666	115	0	0	iORFs	scrambled	0.3208	4	1249813	1250177
chr04_1.667	285	41	2	iORFs	scrambled	0.3116	4	1251626	1252528
chr04_1.668	135	38	2	iORFs	scrambled	0.3877	4	1254493	1254928
chr04_1.669	49	0	0	iORFs	scrambled	0.3514	4	1256839	1256999
chr04_1.670	86	0	0	iORFs	scrambled	0.2808	4	1257071	1257349
chr04_1.671	202	0	0	iORFs	scrambled	0.2954	4	1258048	1258687
chr04_1.672	60	0	0	iORFs	scrambled	0.3407	4	1259701	1259892
chr04_1.673	127	23	1	iORFs	scrambled	0.3194	4	1261263	1261672
chr04_1.674	114	0	0	iORFs	scrambled	0.3227	4	1262959	1263315
chr04_1.675	43	24	1	iORFs	scrambled	0.4385	4	1266150	1266286
chr04_1.676	181	0	0	iORFs	scrambled	0.3064	4	1266890	1267462
chr04_1.677	210	37	2	iORFs	scrambled	0.3434	4	1269394	1270059
chr04_1.678	99	0	0	iORFs	scrambled	0.2943	4	1270725	1271054
chr04_1.679	44	0	0	iORFs	scrambled	0.4104	4	1272077	1272214
chr04_1.680	277	0	0	iORFs	scrambled	0.3137	4	1273695	1274593
chr04_1.682	59	0	0	iORFs	scrambled	0.2768	4	1276444	1276645
chr04_1.683	147	0	0	iORFs	scrambled	0.2641	4	1277161	1277637
chr04_1.684	244	0	0	iORFs	scrambled	0.2483	4	1278429	1279201
chr04_1.686	87	0	0	iORFs	scrambled	0.3295	4	1287930	1288206
chr04_1.687	167	60	3	iORFs	scrambled	0.3253	4	1288851	1289397
chr04_1.688	78	0	0	iORFs	scrambled	0.3347	4	1292112	1292363
chr04_1.689	87	0	0	iORFs	scrambled	0.3282	4	1293083	1293360
chr04_1.690	94	0	0	iORFs	scrambled	0.3534	4	1294386	1294684
chr04_1.691	60	16	1	iORFs	scrambled	0.3667	4	1295403	1295589
chr04_1.692	110	0	0	iORFs	scrambled	0.3373	4	1296678	1297028
chr04_1.693	83	18	1	iORFs	scrambled	0.3333	4	1298153	1298423
chr04_1.694	169	0	0	iORFs	scrambled	0.3254	4	1301003	1301546
chr04_1.695	149	18	1	iORFs	scrambled	0.3839	4	1302105	1302583
chr04_1.696	104	0	0	iORFs	scrambled	0.3237	4	1302823	1303165
chr04_1.697	172	20	1	iORFs	scrambled	0.3185	4	1305064	1305621
chr04_1.698	172	19	1	iORFs	scrambled	0.3938	4	1305704	1306258
chr04_1.699	113	20	1	iORFs	scrambled	0.2971	4	1311667	1312031
chr04_1.700	137	0	0	iORFs	scrambled	0.2573	4	1314884	1315317
chr04_1.701	85	0	0	iORFs	scrambled	0.2724	4	1317765	1318037
chr04_1.702	30	0	0	iORFs	scrambled	0.3667	4	1319267	1319378
chr04_1.703	70	0	0	iORFs	scrambled	0.319	4	1319833	1320055
chr04_1.704	64	0	0	iORFs	scrambled	0.2604	4	1321998	1322196
chr04_1.706	74	19	1	iORFs	scrambled	0.4009	4	1324231	1324468
chr04_1.707	60	23	1	iORFs	scrambled	0.3646	4	1325293	1325492
chr04_1.708	25	0	0	iORFs	scrambled	0.3067	4	1328693	1328774
chr04_1.709	365	37	2	iORFs	scrambled	0.3345	4	1330032	1331228
chr04_1.710	42	0	0	iORFs	scrambled	0.3254	4	1332833	1332974
chr04_1.711	275	0	0	iORFs	scrambled	0.2866	4	1333961	1334812
chr04_1.712	124	59	3	iORFs	scrambled	0.3957	4	1336945	1337343
chr04_1.713	154	0	0	iORFs	scrambled	0.2743	4	1337766	1338265
chr04_1.714	87	0	0	iORFs	scrambled	0.3893	4	1339378	1339667
chr04_1.715	547	116	6	iORFs	scrambled	0.3346	4	1340711	1342484
chr04_1.716	82	0	0	iORFs	scrambled	0.1895	4	1344233	1344508
chr04_1.717	185	0	0	iORFs	scrambled	0.2585	4	1345054	1345638
chr04_1.718	114	24	1	iORFs	scrambled	0.3333	4	1349930	1350281
chr04_1.720	157	19	1	iORFs	scrambled	0.3206	4	1353218	1353716
chr04_1.721	61	0	0	iORFs	scrambled	0.3224	4	1354625	1354820
chr04_1.722	161	0	0	iORFs	scrambled	0.3037	4	1355545	1356056
chr04_1.723	67	39	2	iORFs	scrambled	0.4527	4	1357361	1357571
chr04_1.724	316	0	0	iORFs	scrambled	0.3006	4	1358894	1359914
chr04_1.725	95	0	0	iORFs	scrambled	0.3649	4	1360790	1361111
chr04_1.726	221	0	0	iORFs	scrambled	0.3198	4	1362173	1362869
chr04_1.727	52	0	0	iORFs	scrambled	0.4204	4	1364894	1365063
chr04_1.728	184	0	0	iORFs	scrambled	0.2839	4	1365654	1366255
chr04_1.729	169	0	0	iORFs	scrambled	0.3379	4	1366819	1367364
chr04_1.730	129	50	2	iORFs	scrambled	0.3763	4	1369378	1369781
chr04_1.731	144	0	0	iORFs	scrambled	0.2903	4	1379588	1380046
chr04_1.732	87	36	2	iORFs	scrambled	0.3802	4	1382038	1382310
chr04_1.733	113	0	0	iORFs	scrambled	0.2853	4	1383435	1383802
chr04_1.734	124	0	0	iORFs	scrambled	0.2715	4	1384768	1385167
chr04_1.735	73	0	0	iORFs	scrambled	0.4155	4	1385278	1385515
chr04_1.736	98	0	0	iORFs	scrambled	0.2857	4	1385758	1386064
chr04_1.737	92	0	0	iORFs	scrambled	0.2914	4	1386508	1386807
chr04_1.738	153	0	0	iORFs	scrambled	0.3348	4	1388367	1388863
chr04_1.739	50	0	0	iORFs	scrambled	0.4	4	1393171	1393327
chr04_1.740	167	17	1	iORFs	scrambled	0.2715	4	1394566	1395112
chr04_1.741	37	0	0	iORFs	scrambled	0.3982	4	1397901	1398017
chr04_1.742	101	0	0	iORFs	scrambled	0.3115	4	1398692	1399006
chr04_1.743	51	0	0	iORFs	scrambled	0.2727	4	1399534	1399697
chr04_1.744	173	41	2	iORFs	scrambled	0.3353	4	1401206	1401761
chr04_1.745	108	38	2	iORFs	scrambled	0.3981	4	1402556	1402910
chr04_1.746	84	0	0	iORFs	scrambled	0.3413	4	1403034	1403313
chr04_1.747	37	0	0	iORFs	scrambled	0.3451	4	1404165	1404281
chr04_1.748	500	0	0	iORFs	scrambled	0.3211	4	1405846	1407455
chr04_1.749	112	20	1	iORFs	scrambled	0.3086	4	1410086	1410444
chr04_1.750	391	17	1	iORFs	scrambled	0.2822	4	1411119	1412364
chr04_1.751	89	0	0	iORFs	scrambled	0.3296	4	1414266	1414566
chr04_1.753	161	56	3	iORFs	scrambled	0.2948	4	1416866	1417390
chr04_1.754	55	0	0	iORFs	scrambled	0.2874	4	1418362	1418541
chr04_1.755	58	0	0	iORFs	scrambled	0.3333	4	1420242	1420422
chr04_1.756	98	42	2	iORFs	scrambled	0.3299	4	1420830	1421148
chr04_1.757	85	0	0	iORFs	scrambled	0.3477	4	1422477	1422754
chr04_1.758	40	24	1	iORFs	scrambled	0.4016	4	1424680	1424811
chr04_1.759	71	0	0	iORFs	scrambled	0.3505	4	1427199	1427422
chr04_1.760	73	0	0	iORFs	scrambled	0.3394	4	1428112	1428345
chr04_1.761	63	25	1	iORFs	scrambled	0.3968	4	1428972	1429179
chr04_1.762	72	20	1	iORFs	scrambled	0.3843	4	1430781	1431003
chr04_1.764	73	0	0	iORFs	scrambled	0.3379	4	1434260	1434491
chr04_1.765	104	18	1	iORFs	scrambled	0.3045	4	1435866	1436208
chr04_1.766	102	0	0	iORFs	scrambled	0.3214	4	1436580	1436921
chr04_1.767	31	0	0	iORFs	scrambled	0.3333	4	1438007	1438106
chr04_1.768	91	26	1	iORFs	scrambled	0.3736	4	1441142	1441424
chr04_1.769	99	17	1	iORFs	scrambled	0.404	4	1443395	1443704
chr04_1.770	122	0	0	iORFs	scrambled	0.2459	4	1445459	1445834
chr04_1.771	262	0	0	iORFs	scrambled	0.3469	4	1446986	1447821
chr04_1.772	39	0	0	iORFs	scrambled	0.3305	4	1450065	1450189
chr04_1.773	160	87	4	iORFs	scrambled	0.3805	4	1450845	1451344
chr04_1.774	117	0	0	iORFs	scrambled	0.321	4	1452910	1453301
chr04_1.775	184	28	1	iORFs	scrambled	0.3128	4	1454456	1455033
chr04_1.776	139	0	0	iORFs	scrambled	0.2926	4	1455858	1456302
chr04_1.777	163	0	0	iORFs	scrambled	0.3517	4	1459212	1459719
chr04_1.778	49	0	0	iORFs	scrambled	0.3108	4	1461546	1461706
chr04_1.780	55	0	0	iORFs	scrambled	0.241	4	1462165	1462349
chr04_1.781	205	0	0	iORFs	scrambled	0.2976	4	1465778	1466444
chr04_1.782	267	0	0	iORFs	scrambled	0.2805	4	1468565	1469391
chr04_1.783	66	18	1	iORFs	scrambled	0.3116	4	1469803	1470008
chr04_1.784	26	0	0	iORFs	scrambled	0.3205	4	1470410	1470491
chr04_1.785	31	0	0	iORFs	scrambled	0.4194	4	1471440	1471539
chr04_1.786	132	0	0	iORFs	scrambled	0.2929	4	1472991	1473420
chr04_1.787	57	19	1	iORFs	scrambled	0.4035	4	1474764	1474965
chr04_1.788	243	0	0	iORFs	scrambled	0.2689	4	1476468	1477230
chr04_1.789	80	34	2	iORFs	scrambled	0.3485	4	1478349	1478599
chr04_1.790	83	0	0	iORFs	scrambled	0.3347	4	1480153	1480416
chr04_1.791	81	19	1	iORFs	scrambled	0.3457	4	1480824	1481076
chr04_1.792	95	0	0	iORFs	scrambled	0.3018	4	1483468	1483786
chr04_1.793	81	0	0	iORFs	scrambled	0.2992	4	1485295	1485557
chr04_1.794	118	0	0	iORFs	scrambled	0.3034	4	1487153	1487533
chr04_1.795	128	21	1	iORFs	scrambled	0.3143	4	1488982	1489394
chr04_1.796	32	0	0	iORFs	scrambled	0.3229	4	1489484	1489589
chr04_1.798	117	0	0	iORFs	scrambled	0.2642	4	1490226	1490587
chr04_1.799	76	39	2	iORFs	scrambled	0.4565	4	1490827	1491066
chr04_1.801	492	81	4	iORFs	scrambled	0.3444	4	1493018	1494577
chr04_1.802	92	42	2	iORFs	scrambled	0.3718	4	1495849	1496156
chr04_1.803	75	0	0	iORFs	scrambled	0.3172	4	1496540	1496782
chr04_1.804	146	22	1	iORFs	scrambled	0.3349	4	1497760	1498223
chr04_1.806	276	37	2	iORFs	scrambled	0.3349	4	1500545	1501438
chr04_1.807	362	0	0	iORFs	scrambled	0.3471	4	1502152	1503304
chr04_1.808	525	0	0	iORFs	scrambled	0.3001	4	1504891	1506596
chr04_1.809	199	0	0	iORFs	scrambled	0.2998	4	1507353	1507995
chr04_1.810	360	24	1	iORFs	scrambled	0.3148	4	1509705	1510845
chr04_1.811	148	17	1	iORFs	scrambled	0.3775	4	1511620	1512083
chr04_1.812	1093	156	8	iORFs	scrambled	0.3347	4	1513595	1517119
chr04_1.813	249	0	0	iORFs	scrambled	0.3422	4	1517659	1518467
chr04_1.814	264	21	1	iORFs	scrambled	0.348	4	1518791	1519647
chr04_1.815	796	75	4	iORFs	scrambled	0.2976	4	1520682	1523233
chr04_1.816	307	0	0	iORFs	scrambled	0.3044	4	1523596	1524609
chr05_1	387	23	1	iORFs	scrambled	0.3259	5	7553	8785
chr05_1.1	1160	61	3	iORFs	scrambled	0.3275	5	10019	13719
chr05_1.2	614	35	2	iORFs	scrambled	0.3196	5	14415	16354
chr05_1.3	545	78	4	iORFs	scrambled	0.3217	5	17845	19588
chr05_1.4	133	0	0	iORFs	scrambled	0.355	5	21097	21536
chr05_1.5	756	65	3	iORFs	scrambled	0.3286	5	23231	25645
chr05_1.6	66	0	0	iORFs	scrambled	0.3586	5	25978	26188
chr05_1.7	142	0	0	iORFs	scrambled	0.3216	5	27206	27656
chr05_1.8	79	0	0	iORFs	scrambled	0.3025	5	29543	29796
chr05_1.9	140	0	0	iORFs	scrambled	0.3658	5	31239	31693
chr05_1.10	292	41	2	iORFs	scrambled	0.3546	5	33466	34406
chr05_1.11	88	0	0	iORFs	scrambled	0.4151	5	36254	36534
chr05_1.12	151	0	0	iORFs	scrambled	0.3172	5	39537	40045
chr05_1.13	142	0	0	iORFs	scrambled	0.3201	5	41953	42399
chr05_1.15	94	0	0	iORFs	scrambled	0.2908	5	42960	43251
chr05_1.16	30	0	0	iORFs	scrambled	0.2967	5	44925	45019
chr05_1.17	457	86	4	iORFs	scrambled	0.3596	5	45721	47167
chr05_1.18	30	0	0	iORFs	scrambled	0.3626	5	48373	48470
chr05_1.19	188	18	1	iORFs	scrambled	0.3027	5	51539	52149
chr05_1.20	122	0	0	iORFs	scrambled	0.248	5	52320	52720
chr05_1.21	201	20	1	iORFs	scrambled	0.2985	5	53255	53900
chr05_1.22	147	20	1	iORFs	scrambled	0.3424	5	56102	56570
chr05_1.23	86	0	0	iORFs	scrambled	0.3243	5	58100	58377
chr05_1.24	41	0	0	iORFs	scrambled	0.328	5	59148	59282
chr05_1.26	158	66	3	iORFs	scrambled	0.4013	5	60851	61351
chr05_1.27	85	21	1	iORFs	scrambled	0.3984	5	61433	61698
chr05_1.28	32	0	0	iORFs	scrambled	0.2577	5	61789	61889
chr05_1.29	39	0	0	iORFs	scrambled	0.3248	5	61960	62080
chr05_1.30	305	20	1	iORFs	scrambled	0.3064	5	62756	63727
chr05_1.31	189	0	0	iORFs	scrambled	0.3051	5	64090	64708
chr05_1.32	66	0	0	iORFs	scrambled	0.3417	5	65167	65384
chr05_1.33	255	0	0	iORFs	scrambled	0.2667	5	66797	67628
chr05_1.35	151	0	0	iORFs	scrambled	0.244	5	69265	69756
chr05_1.36	69	0	0	iORFs	scrambled	0.25	5	70257	70477
chr05_1.37	131	39	2	iORFs	scrambled	0.362	5	73348	73770
chr05_1.38	196	0	0	iORFs	scrambled	0.3311	5	75327	75943
chr05_1.39	193	0	0	iORFs	scrambled	0.3143	5	77431	78052
chr05_1.40	54	0	0	iORFs	scrambled	0.2561	5	79456	79635
chr05_1.41	148	42	2	iORFs	scrambled	0.3258	5	79977	80461
chr05_1.42	85	0	0	iORFs	scrambled	0.4314	5	81145	81406
chr05_1.43	145	20	1	iORFs	scrambled	0.3341	5	82603	83049
chr05_1.44	157	19	1	iORFs	scrambled	0.2633	5	84552	85044
chr05_1.47	80	0	0	iORFs	scrambled	0.3388	5	86685	86936
chr05_1.48	127	0	0	iORFs	scrambled	0.4042	5	89852	90257
chr05_1.50	113	0	0	iORFs	scrambled	0.2941	5	94218	94582
chr05_1.51	90	0	0	iORFs	scrambled	0.3111	5	96578	96857
chr05_1.52	270	39	2	iORFs	scrambled	0.3243	5	97796	98667
chr05_1.53	112	19	1	iORFs	scrambled	0.3036	5	99129	99489
chr05_1.54	146	0	0	iORFs	scrambled	0.2603	5	99664	100132
chr05_1.55	176	45	2	iORFs	scrambled	0.358	5	100204	100768
chr05_1.56	218	110	6	iORFs	scrambled	0.3847	5	101251	101942
chr05_1.57	79	18	1	iORFs	scrambled	0.364	5	102323	102580
chr05_1.58	348	76	4	iORFs	scrambled	0.3011	5	106147	107259
chr05_1.59	188	60	3	iORFs	scrambled	0.3887	5	107907	108503
chr05_1.60	270	20	1	iORFs	scrambled	0.3144	5	110552	111420
chr05_1.61	114	0	0	iORFs	scrambled	0.348	5	115800	116166
chr05_1.62	68	0	0	iORFs	scrambled	0.267	5	116970	117182
chr05_1.63	60	0	0	iORFs	scrambled	0.3333	5	117474	117666
chr05_1.64	63	0	0	iORFs	scrambled	0.1728	5	118035	118229
chr05_1.66	62	25	1	iORFs	scrambled	0.4086	5	120299	120497
chr05_1.67	47	20	1	iORFs	scrambled	0.3404	5	121301	121454
chr05_1.68	155	0	0	iORFs	scrambled	0.2167	5	122310	122797
chr05_1.69	231	0	0	iORFs	scrambled	0.2608	5	122929	123656
chr05_1.71	131	17	1	iORFs	scrambled	0.3443	5	126218	126628
chr05_1.73	68	41	2	iORFs	scrambled	0.4167	5	128608	128824
chr05_1.74	166	65	3	iORFs	scrambled	0.3968	5	130561	131081
chr05_1.75	192	0	0	iORFs	scrambled	0.3194	5	131153	131771
chr05_1.76	180	0	0	iORFs	scrambled	0.2884	5	132551	133119
chr05_1.77	59	0	0	iORFs	scrambled	0.3371	5	135234	135424
chr05_1.78	33	0	0	iORFs	scrambled	0.3939	5	135497	135611
chr05_1.79	100	0	0	iORFs	scrambled	0.25	5	135939	136278
chr05_1.80	170	0	0	iORFs	scrambled	0.2949	5	136778	137323
chr05_1.81	180	0	0	iORFs	scrambled	0.345	5	137639	138220
chr05_1.82	35	0	0	iORFs	scrambled	0.3302	5	138553	138665
chr05_1.83	52	0	0	iORFs	scrambled	0.3141	5	138737	138917
chr05_1.84	229	94	4	iORFs	scrambled	0.3576	5	139763	140511
chr05_1.85	321	159	8	iORFs	scrambled	0.3803	5	140892	141890
chr05_1.86	136	0	0	iORFs	scrambled	0.3829	5	143891	144325
chr05_1.87	65	19	1	iORFs	scrambled	0.2893	5	145333	145539
chr05_1.88	38	0	0	iORFs	scrambled	0.4035	5	145782	145905
chr05_1.89	63	0	0	iORFs	scrambled	0.3069	5	146754	146949
chr05_1.90	59	19	1	iORFs	scrambled	0.2753	5	147978	148174
chr05_1.91	38	0	0	iORFs	scrambled	0.319	5	148598	148720
chr05_1.92	89	20	1	iORFs	scrambled	0.3358	5	150013	150299
chr05_1.93	317	0	0	iORFs	scrambled	0.3218	5	150977	151985
chr05_1.94	446	99	5	iORFs	scrambled	0.2881	5	152103	153518
chr05_1.95	307	53	2	iORFs	scrambled	0.372	5	155807	156801
chr05_1.96	72	0	0	iORFs	scrambled	0.3287	5	157497	157734
chr05_1.97	147	0	0	iORFs	scrambled	0.2596	5	159117	159578
chr05_1.98	89	19	1	iORFs	scrambled	0.3993	5	160274	160548
chr05_1.99	89	0	0	iORFs	scrambled	0.3284	5	162441	162721
chr05_1.101	46	17	1	iORFs	scrambled	0.4275	5	166082	166235
chr05_1.102	172	0	0	iORFs	scrambled	0.3346	5	166884	167425
chr05_1.103	64	0	0	iORFs	scrambled	0.299	5	167585	167806
chr05_1.104	91	0	0	iORFs	scrambled	0.3345	5	171817	172113
chr05_1.105	44	17	1	iORFs	scrambled	0.3561	5	172491	172632
chr05_1.106	97	0	0	iORFs	scrambled	0.3549	5	173337	173636
chr05_1.107	437	0	0	iORFs	scrambled	0.3186	5	173874	175246
chr05_1.108	210	25	1	iORFs	scrambled	0.3528	5	176011	176703
chr05_1.109	74	0	0	iORFs	scrambled	0.3884	5	176855	177097
chr05_1.110	209	0	0	iORFs	scrambled	0.2834	5	177169	177833
chr05_1.111	123	40	2	iORFs	scrambled	0.3459	5	178430	178839
chr05_1.112	100	0	0	iORFs	scrambled	0.3233	5	182277	182598
chr05_1.113	468	24	1	iORFs	scrambled	0.2762	5	186774	188275
chr05_1.114	60	0	0	iORFs	scrambled	0.3736	5	189310	189501
chr05_1.115	52	0	0	iORFs	scrambled	0.3101	5	191787	191957
chr05_1.116	54	40	2	iORFs	scrambled	0.4663	5	192623	192795
chr05_1.118	200	0	0	iORFs	scrambled	0.2712	5	194538	195166
chr05_1.119	135	0	0	iORFs	scrambled	0.2759	5	196516	196946
chr05_1.120	94	0	0	iORFs	scrambled	0.2827	5	198518	198810
chr05_1.121	62	0	0	iORFs	scrambled	0.2287	5	200874	201074
chr05_1.122	75	0	0	iORFs	scrambled	0.3422	5	201935	202190
chr05_1.123	88	0	0	iORFs	scrambled	0.3083	5	204962	205249
chr05_1.124	163	20	1	iORFs	scrambled	0.3579	5	206833	207355
chr05_1.125	67	0	0	iORFs	scrambled	0.33	5	207427	207642
chr05_1.126	153	23	1	iORFs	scrambled	0.3399	5	208473	208977
chr05_1.127	146	27	1	iORFs	scrambled	0.347	5	210231	210690
chr05_1.128	156	0	0	iORFs	scrambled	0.2894	5	211875	212381
chr05_1.129	80	0	0	iORFs	scrambled	0.3734	5	213176	213435
chr05_1.130	57	0	0	iORFs	scrambled	0.3041	5	213897	214074
chr05_1.131	100	0	0	iORFs	scrambled	0.2767	5	214746	215061
chr05_1.132	116	0	0	iORFs	scrambled	0.3161	5	217692	218055
chr05_1.133	173	0	0	iORFs	scrambled	0.2351	5	221286	221844
chr05_1.134	72	20	1	iORFs	scrambled	0.318	5	222402	222637
chr05_1.135	92	18	1	iORFs	scrambled	0.4101	5	223075	223365
chr05_1.136	220	0	0	iORFs	scrambled	0.3112	5	225198	225887
chr05_1.138	61	0	0	iORFs	scrambled	0.3169	5	228251	228449
chr05_1.140	101	0	0	iORFs	scrambled	0.2533	5	229480	229793
chr05_1.141	148	65	3	iORFs	scrambled	0.4395	5	231986	232459
chr05_1.142	62	0	0	iORFs	scrambled	0.2246	5	234739	234935
chr05_1.143	80	21	1	iORFs	scrambled	0.405	5	235490	235768
chr05_1.144	139	20	1	iORFs	scrambled	0.3094	5	237118	237568
chr05_1.145	134	0	0	iORFs	scrambled	0.3342	5	238015	238458
chr05_1.146	81	0	0	iORFs	scrambled	0.2857	5	239773	240030
chr05_1.147	530	61	3	iORFs	scrambled	0.2891	5	241500	243178
chr05_1.148	25	0	0	iORFs	scrambled	0.2105	5	243610	243698
chr05_1.149	147	0	0	iORFs	scrambled	0.3258	5	246502	246980
chr05_1.150	298	19	1	iORFs	scrambled	0.3389	5	248156	249107
chr05_1.151	34	0	0	iORFs	scrambled	0.4038	5	249330	249443
chr05_1.152	54	0	0	iORFs	scrambled	0.4444	5	249751	249928
chr05_1.154	112	20	1	iORFs	scrambled	0.3423	5	250356	250716
chr05_1.155	230	27	1	iORFs	scrambled	0.3728	5	251001	251726
chr05_1.156	88	0	0	iORFs	scrambled	0.3609	5	253661	253969
chr05_1.157	85	0	0	iORFs	scrambled	0.3281	5	254386	254654
chr05_1.158	77	39	2	iORFs	scrambled	0.355	5	256133	256373
chr05_1.159	398	0	0	iORFs	scrambled	0.3065	5	259638	260931
chr05_1.160	322	74	4	iORFs	scrambled	0.3313	5	261045	262050
chr05_1.161	379	22	1	iORFs	scrambled	0.302	5	263697	264890
chr05_1.162	225	0	0	iORFs	scrambled	0.3659	5	265784	266510
chr05_1.163	420	0	0	iORFs	scrambled	0.3349	5	268112	269420
chr05_1.164	173	21	1	iORFs	scrambled	0.2783	5	270183	270734
chr05_1.165	204	0	0	iORFs	scrambled	0.3371	5	271124	271765
chr05_1.166	165	58	3	iORFs	scrambled	0.3327	5	272089	272621
chr05_1.167	214	0	0	iORFs	scrambled	0.3214	5	273884	274564
chr05_1.168	130	0	0	iORFs	scrambled	0.3529	5	276151	276569
chr05_1.169	41	23	1	iORFs	scrambled	0.3871	5	278162	278295
chr05_1.170	95	0	0	iORFs	scrambled	0.4105	5	279624	279927
chr05_1.171	320	0	0	iORFs	scrambled	0.2882	5	280680	281707
chr05_1.172	100	0	0	iORFs	scrambled	0.3146	5	282364	282702
chr05_1.173	323	21	1	iORFs	scrambled	0.3124	5	284220	285238
chr05_1.174	182	0	0	iORFs	scrambled	0.3346	5	286912	287504
chr05_1.175	114	20	1	iORFs	scrambled	0.2762	5	288060	288440
chr05_1.176	525	0	0	iORFs	scrambled	0.3008	5	288522	290239
chr05_1.177	285	0	0	iORFs	scrambled	0.317	5	290797	291700
chr05_1.178	151	0	0	iORFs	scrambled	0.34	5	292561	293047
chr05_1.179	154	0	0	iORFs	scrambled	0.3607	5	294811	295298
chr05_1.180	292	22	1	iORFs	scrambled	0.3288	5	297999	298947
chr05_1.181	103	0	0	iORFs	scrambled	0.3722	5	301614	301944
chr05_1.182	151	0	0	iORFs	scrambled	0.304	5	302325	302803
chr05_1.183	261	0	0	iORFs	scrambled	0.3108	5	303193	304026
chr05_1.184	225	0	0	iORFs	scrambled	0.2993	5	305589	306318
chr05_1.185	147	35	2	iORFs	scrambled	0.3333	5	307192	307648
chr05_1.186	93	0	0	iORFs	scrambled	0.3214	5	308119	308408
chr05_1.187	257	0	0	iORFs	scrambled	0.285	5	311195	312018
chr05_1.188	52	0	0	iORFs	scrambled	0.2994	5	312091	312269
chr05_1.189	47	0	0	iORFs	scrambled	0.2695	5	312441	312585
chr05_1.190	245	24	1	iORFs	scrambled	0.3383	5	313733	314529
chr05_1.191	97	17	1	iORFs	scrambled	0.3986	5	318338	318641
chr05_1.192	32	0	0	iORFs	scrambled	0.268	5	318806	318915
chr05_1.193	111	19	1	iORFs	scrambled	0.3443	5	319548	319897
chr05_1.194	115	0	0	iORFs	scrambled	0.3631	5	321842	322207
chr05_1.195	55	24	1	iORFs	scrambled	0.3713	5	324091	324267
chr05_1.196	76	22	1	iORFs	scrambled	0.4123	5	325932	326169
chr05_1.198	46	0	0	iORFs	scrambled	0.2786	5	327447	327593
chr05_1.199	106	0	0	iORFs	scrambled	0.3113	5	328136	328472
chr05_1.200	109	0	0	iORFs	scrambled	0.3556	5	330203	330571
chr05_1.201	65	16	1	iORFs	scrambled	0.3128	5	332364	332577
chr05_1.202	106	36	2	iORFs	scrambled	0.3899	5	332826	333171
chr05_1.203	163	0	0	iORFs	scrambled	0.2147	5	335184	335691
chr05_1.204	189	43	2	iORFs	scrambled	0.3462	5	337336	337944
chr05_1.205	115	0	0	iORFs	scrambled	0.3237	5	339468	339859
chr05_1.206	71	0	0	iORFs	scrambled	0.4225	5	342163	342385
chr05_1.207	76	21	1	iORFs	scrambled	0.2939	5	342607	342850
chr05_1.208	29	0	0	iORFs	scrambled	0.3908	5	343228	343315
chr05_1.209	94	0	0	iORFs	scrambled	0.2606	5	347608	347907
chr05_1.210	100	0	0	iORFs	scrambled	0.3289	5	348396	348724
chr05_1.211	206	38	2	iORFs	scrambled	0.335	5	349342	349975
chr05_1.212	167	49	2	iORFs	scrambled	0.3897	5	351178	351693
chr05_1.213	48	23	1	iORFs	scrambled	0.4444	5	353232	353394
chr05_1.214	114	18	1	iORFs	scrambled	0.2965	5	353751	354131
chr05_1.216	44	0	0	iORFs	scrambled	0.306	5	355001	355135
chr05_1.217	116	44	2	iORFs	scrambled	0.3943	5	357726	358100
chr05_1.218	156	0	0	iORFs	scrambled	0.2745	5	359057	359557
chr05_1.219	53	0	0	iORFs	scrambled	0.3	5	360310	360497
chr05_1.220	295	0	0	iORFs	scrambled	0.2965	5	361790	362728
chr05_1.221	268	56	3	iORFs	scrambled	0.3217	5	363698	364584
chr05_1.222	88	0	0	iORFs	scrambled	0.2669	5	366513	366797
chr05_1.223	131	0	0	iORFs	scrambled	0.3122	5	367424	367833
chr05_1.224	97	44	2	iORFs	scrambled	0.3746	5	372009	372321
chr05_1.225	65	0	0	iORFs	scrambled	0.3077	5	373230	373443
chr05_1.226	158	0	0	iORFs	scrambled	0.3088	5	374710	375210
chr05_1.227	364	0	0	iORFs	scrambled	0.2882	5	377610	378757
chr05_1.228	157	19	1	iORFs	scrambled	0.3298	5	382099	382590
chr05_1.229	409	46	2	iORFs	scrambled	0.323	5	385872	387227
chr05_1.230	41	0	0	iORFs	scrambled	0.4758	5	387791	387927
chr05_1.231	167	0	0	iORFs	scrambled	0.3134	5	390048	390585
chr05_1.232	184	0	0	iORFs	scrambled	0.3279	5	393708	394287
chr05_1.233	151	66	3	iORFs	scrambled	0.3598	5	394863	395343
chr05_1.234	187	0	0	iORFs	scrambled	0.3197	5	396168	396764
chr05_1.235	94	0	0	iORFs	scrambled	0.3604	5	397649	397947
chr05_1.236	138	0	0	iORFs	scrambled	0.3389	5	399051	399491
chr05_1.238	157	67	3	iORFs	scrambled	0.3792	5	401865	402370
chr05_1.239	47	0	0	iORFs	scrambled	0.2113	5	402715	402866
chr05_1.240	145	40	2	iORFs	scrambled	0.3394	5	404348	404808
chr05_1.241	115	41	2	iORFs	scrambled	0.422	5	406383	406747
chr05_1.242	121	0	0	iORFs	scrambled	0.2995	5	406949	407337
chr05_1.243	358	67	3	iORFs	scrambled	0.3287	5	409059	410184
chr05_1.244	241	19	1	iORFs	scrambled	0.3771	5	412614	413389
chr05_1.245	93	0	0	iORFs	scrambled	0.2786	5	414175	414476
chr05_1.246	95	27	1	iORFs	scrambled	0.3462	5	415550	415854
chr05_1.247	253	80	4	iORFs	scrambled	0.3531	5	416466	417276
chr05_1.248	120	46	2	iORFs	scrambled	0.3833	5	420705	421110
chr05_1.249	367	0	0	iORFs	scrambled	0.294	5	422442	423586
chr05_1.250	116	61	3	iORFs	scrambled	0.4343	5	424307	424693
chr05_1.251	96	64	3	iORFs	scrambled	0.4048	5	424879	425183
chr05_1.252	208	0	0	iORFs	scrambled	0.2736	5	430445	431124
chr05_1.253	86	0	0	iORFs	scrambled	0.2769	5	431216	431485
chr05_1.254	212	0	0	iORFs	scrambled	0.3113	5	431818	432490
chr05_1.255	180	0	0	iORFs	scrambled	0.3204	5	433954	434536
chr05_1.257	51	0	0	iORFs	scrambled	0.4052	5	434967	435123
chr05_1.258	99	0	0	iORFs	scrambled	0.2752	5	435443	435747
chr05_1.259	40	0	0	iORFs	scrambled	0.3719	5	435820	435941
chr05_1.261	184	0	0	iORFs	scrambled	0.3406	5	436601	437186
chr05_1.262	48	0	0	iORFs	scrambled	0.3448	5	437799	437947
chr05_1.263	109	40	2	iORFs	scrambled	0.3689	5	438340	438695
chr05_1.264	49	0	0	iORFs	scrambled	0.3378	5	438769	438929
chr05_1.265	139	24	1	iORFs	scrambled	0.3541	5	439178	439611
chr05_1.266	127	0	0	iORFs	scrambled	0.3708	5	440967	441368
chr05_1.267	35	0	0	iORFs	scrambled	0.3208	5	441876	441982
chr05_1.268	41	0	0	iORFs	scrambled	0.2927	5	443068	443197
chr05_1.269	37	0	0	iORFs	scrambled	0.3214	5	443271	443392
chr05_1.270	47	0	0	iORFs	scrambled	0.2908	5	449316	449469
chr05_1.271	307	0	0	iORFs	scrambled	0.3034	5	449574	450557
chr05_1.272	102	42	2	iORFs	scrambled	0.3725	5	451238	451559
chr05_1.273	72	23	1	iORFs	scrambled	0.3871	5	453230	453453
chr05_1.274	69	0	0	iORFs	scrambled	0.4279	5	454914	455140
chr05_1.275	85	0	0	iORFs	scrambled	0.2431	5	456031	456313
chr05_1.276	63	0	0	iORFs	scrambled	0.377	5	457600	457800
chr05_1.277	95	0	0	iORFs	scrambled	0.2753	5	460218	460520
chr05_1.278	211	18	1	iORFs	scrambled	0.297	5	461735	462380
chr05_1.279	29	0	0	iORFs	scrambled	0.3596	5	462861	462962
chr05_1.280	111	0	0	iORFs	scrambled	0.3393	5	464837	465197
chr05_1.281	49	0	0	iORFs	scrambled	0.3537	5	466020	466179
chr05_1.282	281	0	0	iORFs	scrambled	0.3006	5	467465	468364
chr05_1.283	192	41	2	iORFs	scrambled	0.4003	5	468811	469451
chr05_1.284	49	26	1	iORFs	scrambled	0.4899	5	469525	469680
chr05_1.285	73	0	0	iORFs	scrambled	0.4409	5	472419	472651
chr05_1.286	67	0	0	iORFs	scrambled	0.2624	5	474800	475014
chr05_1.287	36	0	0	iORFs	scrambled	0.3091	5	476223	476339
chr05_1.288	151	0	0	iORFs	scrambled	0.3209	5	482843	483319
chr05_1.289	141	18	1	iORFs	scrambled	0.2941	5	484336	484782
chr05_1.290	43	0	0	iORFs	scrambled	0.3511	5	487188	487325
chr05_1.291	135	0	0	iORFs	scrambled	0.3342	5	487397	487828
chr05_1.292	219	37	2	iORFs	scrambled	0.3146	5	488160	488851
chr05_1.293	285	0	0	iORFs	scrambled	0.2882	5	490573	491481
chr05_1.294	124	0	0	iORFs	scrambled	0.379	5	491953	492346
chr05_1.295	84	0	0	iORFs	scrambled	0.3452	5	492419	492689
chr05_1.296	86	0	0	iORFs	scrambled	0.3615	5	500343	500624
chr05_1.297	61	17	1	iORFs	scrambled	0.3443	5	502889	503078
chr05_1.298	512	0	0	iORFs	scrambled	0.3273	5	503777	505386
chr05_1.299	178	61	3	iORFs	scrambled	0.3701	5	509793	510367
chr05_1.300	162	0	0	iORFs	scrambled	0.3511	5	512101	512621
chr05_1.301	230	0	0	iORFs	scrambled	0.3275	5	517454	518210
chr05_1.302	218	0	0	iORFs	scrambled	0.3287	5	522664	523363
chr05_1.303	67	0	0	iORFs	scrambled	0.3069	5	525754	525968
chr05_1.304	133	0	0	iORFs	scrambled	0.32	5	526646	527076
chr05_1.305	35	0	0	iORFs	scrambled	0.3238	5	529413	529524
chr05_1.306	79	0	0	iORFs	scrambled	0.3487	5	536016	536269
chr05_1.307	46	0	0	iORFs	scrambled	0.3453	5	538274	538428
chr05_1.308	93	0	0	iORFs	scrambled	0.2857	5	539163	539458
chr05_1.309	90	20	1	iORFs	scrambled	0.321	5	540358	540644
chr05_1.310	268	63	3	iORFs	scrambled	0.3002	5	540809	541684
chr05_1.311	177	0	0	iORFs	scrambled	0.1808	5	545050	545605
chr05_1.312	127	54	3	iORFs	scrambled	0.3255	5	546409	546811
chr05_1.313	106	0	0	iORFs	scrambled	0.3438	5	548074	548415
chr05_1.315	108	19	1	iORFs	scrambled	0.3046	5	550522	550859
chr05_1.316	53	20	1	iORFs	scrambled	0.434	5	551117	551279
chr05_1.317	26	0	0	iORFs	scrambled	0.3125	5	551353	551436
chr05_1.318	78	0	0	iORFs	scrambled	0.3504	5	551791	552034
chr05_1.319	79	0	0	iORFs	scrambled	0.2552	5	552262	552519
chr05_1.321	720	37	2	iORFs	scrambled	0.3031	5	553964	556290
chr05_1.322	244	22	1	iORFs	scrambled	0.3093	5	558675	559448
chr05_1.323	415	51	2	iORFs	scrambled	0.3218	5	560360	561699
chr05_1.324	396	103	5	iORFs	scrambled	0.3443	5	562620	563922
chr05_1.325	702	80	4	iORFs	scrambled	0.3082	5	564019	566224
chr05_1.326	442	35	2	iORFs	scrambled	0.3165	5	566650	568034
chr06_1	88	0	0	iORFs	scrambled	0.2803	6	6155	6425
chr06_1.1	626	40	2	iORFs	scrambled	0.3277	6	7565	9544
chr06_1.3	123	18	1	iORFs	scrambled	0.2981	6	10969	11362
chr06_1.4	212	0	0	iORFs	scrambled	0.3286	6	12259	12928
chr06_1.5	109	0	0	iORFs	scrambled	0.3435	6	13951	14304
chr06_1.7	500	22	1	iORFs	scrambled	0.3373	6	15431	17003
chr06_1.8	672	0	0	iORFs	scrambled	0.318	6	18680	20846
chr06_1.9	203	0	0	iORFs	scrambled	0.2946	6	22787	23422
chr06_1.10	950	235	12	iORFs	scrambled	0.3463	6	25198	28231
chr06_1.11	135	19	1	iORFs	scrambled	0.344	6	29629	30057
chr06_1.12	606	131	7	iORFs	scrambled	0.3201	6	30540	32472
chr06_1.14	295	18	1	iORFs	scrambled	0.313	6	35848	36802
chr06_1.15	52	0	0	iORFs	scrambled	0.3013	6	38674	38842
chr06_1.16	76	0	0	iORFs	scrambled	0.3377	6	40180	40420
chr06_1.17	74	0	0	iORFs	scrambled	0.3153	6	42565	42814
chr06_1.18	59	0	0	iORFs	scrambled	0.2373	6	43438	43627
chr06_1.19	81	0	0	iORFs	scrambled	0.2992	6	44392	44654
chr06_1.20	52	19	1	iORFs	scrambled	0.3846	6	45560	45719
chr06_1.21	305	0	0	iORFs	scrambled	0.2628	6	47744	48733
chr06_1.22	67	0	0	iORFs	scrambled	0.3284	6	48925	49138
chr06_1.23	105	62	3	iORFs	scrambled	0.3333	6	51007	51349
chr06_1.24	88	0	0	iORFs	scrambled	0.3271	6	52972	53259
chr06_1.25	209	0	0	iORFs	scrambled	0.2823	6	54695	55364
chr06_1.26	109	0	0	iORFs	scrambled	0.2561	6	55985	56334
chr06_1.27	340	110	6	iORFs	scrambled	0.3408	6	57708	58780
chr06_1.28	55	0	0	iORFs	scrambled	0.4518	6	62836	63014
chr06_1.29	79	23	1	iORFs	scrambled	0.3924	6	63992	64241
chr06_1.30	164	47	2	iORFs	scrambled	0.3476	6	64931	65474
chr06_1.31	72	0	0	iORFs	scrambled	0.3889	6	68869	69112
chr06_1.32	140	0	0	iORFs	scrambled	0.2238	6	74425	74869
chr06_1.33	223	54	3	iORFs	scrambled	0.3398	6	76145	76828
chr06_1.35	55	0	0	iORFs	scrambled	0.4132	6	79159	79341
chr06_1.36	64	22	1	iORFs	scrambled	0.4145	6	80211	80416
chr06_1.37	212	38	2	iORFs	scrambled	0.3218	6	81910	82577
chr06_1.38	84	39	2	iORFs	scrambled	0.374	6	83873	84142
chr06_1.39	187	17	1	iORFs	scrambled	0.3654	6	87232	87844
chr06_1.40	203	62	3	iORFs	scrambled	0.3377	6	90343	90983
chr06_1.41	35	0	0	iORFs	scrambled	0.2617	6	93374	93496
chr06_1.42	238	0	0	iORFs	scrambled	0.2913	6	95008	95758
chr06_1.43	542	22	1	iORFs	scrambled	0.2989	6	97496	99224
chr06_1.44	205	0	0	iORFs	scrambled	0.3068	6	99593	100245
chr06_1.45	145	0	0	iORFs	scrambled	0.3011	6	100895	101369
chr06_1.46	47	17	1	iORFs	scrambled	0.4965	6	101472	101621
chr06_1.47	181	0	0	iORFs	scrambled	0.3125	6	103121	103692
chr06_1.49	76	40	2	iORFs	scrambled	0.3581	6	104456	104694
chr06_1.50	57	20	1	iORFs	scrambled	0.4302	6	106230	106408
chr06_1.51	90	0	0	iORFs	scrambled	0.2694	6	106957	107249
chr06_1.52	63	0	0	iORFs	scrambled	0.3862	6	107579	107792
chr06_1.53	142	65	3	iORFs	scrambled	0.3662	6	110178	110640
chr06_1.54	398	104	5	iORFs	scrambled	0.3534	6	111087	112338
chr06_1.55	317	0	0	iORFs	scrambled	0.3253	6	113979	114983
chr06_1.56	126	0	0	iORFs	scrambled	0.3395	6	115737	116138
chr06_1.57	46	0	0	iORFs	scrambled	0.3406	6	118478	118631
chr06_1.58	151	22	1	iORFs	scrambled	0.3135	6	118952	119423
chr06_1.59	118	40	2	iORFs	scrambled	0.3305	6	123101	123473
chr06_1.60	132	0	0	iORFs	scrambled	0.2753	6	129905	130328
chr06_1.61	266	77	4	iORFs	scrambled	0.3596	6	130976	131804
chr06_1.62	68	19	1	iORFs	scrambled	0.3641	6	134291	134515
chr06_1.63	100	0	0	iORFs	scrambled	0.3189	6	137152	137480
chr06_1.64	33	0	0	iORFs	scrambled	0.25	6	137554	137657
chr06_1.65	79	21	1	iORFs	scrambled	0.2996	6	143942	144197
chr06_1.66	87	40	2	iORFs	scrambled	0.3755	6	144817	145108
chr06_1.67	63	0	0	iORFs	scrambled	0.3368	6	146929	147125
chr06_1.69	146	0	0	iORFs	scrambled	0.3591	6	148622	149104
chr06_1.70	93	0	0	iORFs	scrambled	0.3262	6	149719	150010
chr06_1.71	37	0	0	iORFs	scrambled	0.4375	6	152530	152651
chr06_1.72	83	0	0	iORFs	scrambled	0.252	6	153119	153387
chr06_1.73	62	34	2	iORFs	scrambled	0.3441	6	154308	154521
chr06_1.74	86	0	0	iORFs	scrambled	0.3798	6	155868	156138
chr06_1.75	49	0	0	iORFs	scrambled	0.3649	6	157746	157909
chr06_1.76	107	45	2	iORFs	scrambled	0.3808	6	158001	158369
chr06_1.77	195	0	0	iORFs	scrambled	0.3607	6	158680	159292
chr06_1.78	56	0	0	iORFs	scrambled	0.2857	6	160354	160528
chr06_1.79	190	38	2	iORFs	scrambled	0.3368	6	161194	161797
chr06_1.80	26	0	0	iORFs	scrambled	0.3375	6	162129	162221
chr06_1.81	58	0	0	iORFs	scrambled	0.4023	6	162292	162481
chr06_1.82	99	0	0	iORFs	scrambled	0.3423	6	164740	165059
chr06_1.83	50	0	0	iORFs	scrambled	0.4342	6	166559	166720
chr06_1.84	57	0	0	iORFs	scrambled	0.4128	6	167251	167429
chr06_1.85	29	0	0	iORFs	scrambled	0.375	6	167518	167606
chr06_1.86	229	0	0	iORFs	scrambled	0.2344	6	168489	169215
chr06_1.87	193	17	1	iORFs	scrambled	0.3356	6	169302	169913
chr06_1.88	77	0	0	iORFs	scrambled	0.2704	6	172277	172528
chr06_1.89	119	20	1	iORFs	scrambled	0.3894	6	173869	174256
chr06_1.90	204	0	0	iORFs	scrambled	0.316	6	176383	177033
chr06_1.91	71	0	0	iORFs	scrambled	0.307	6	180735	180965
chr06_1.92	386	0	0	iORFs	scrambled	0.2951	6	181036	182261
chr06_1.93	86	17	1	iORFs	scrambled	0.3038	6	182849	183118
chr06_1.94	90	0	0	iORFs	scrambled	0.3185	6	184210	184489
chr06_1.95	56	18	1	iORFs	scrambled	0.3393	6	191326	191500
chr06_1.97	280	0	0	iORFs	scrambled	0.3282	6	191842	192725
chr06_1.98	431	97	5	iORFs	scrambled	0.3308	6	193424	194799
chr06_1.99	164	0	0	iORFs	scrambled	0.33	6	196302	196820
chr06_1.100	110	0	0	iORFs	scrambled	0.3303	6	199022	199382
chr06_1.101	113	0	0	iORFs	scrambled	0.2727	6	199493	199861
chr06_1.102	78	22	1	iORFs	scrambled	0.4255	6	201697	201947
chr06_1.103	96	0	0	iORFs	scrambled	0.3333	6	203421	203730
chr06_1.104	52	0	0	iORFs	scrambled	0.2911	6	204738	204911
chr06_1.105	236	19	1	iORFs	scrambled	0.3343	6	204984	205735
chr06_1.106	215	17	1	iORFs	scrambled	0.308	6	206245	206909
chr06_1.107	97	0	0	iORFs	scrambled	0.2637	6	207126	207439
chr06_1.108	37	0	0	iORFs	scrambled	0.3304	6	208285	208400
chr06_1.109	174	0	0	iORFs	scrambled	0.3384	6	210056	210606
chr06_1.110	74	0	0	iORFs	scrambled	0.3408	6	210695	210924
chr06_1.111	106	0	0	iORFs	scrambled	0.2781	6	212961	213299
chr06_1.112	126	0	0	iORFs	scrambled	0.3536	6	220094	220494
chr06_1.113	209	18	1	iORFs	scrambled	0.2623	6	221406	222077
chr06_1.114	94	0	0	iORFs	scrambled	0.3392	6	222947	223245
chr06_1.115	108	0	0	iORFs	scrambled	0.2923	6	223961	224313
chr06_1.116	79	0	0	iORFs	scrambled	0.2815	6	224757	225007
chr06_1.118	67	0	0	iORFs	scrambled	0.2836	6	226453	226675
chr06_1.119	66	0	0	iORFs	scrambled	0.3015	6	226747	226949
chr06_1.120	34	0	0	iORFs	scrambled	0.3077	6	227324	227437
chr06_1.121	60	0	0	iORFs	scrambled	0.3315	6	229173	229366
chr06_1.123	214	0	0	iORFs	scrambled	0.3017	6	233531	234228
chr06_1.124	37	21	1	iORFs	scrambled	0.5225	6	237237	237354
chr06_1.125	64	0	0	iORFs	scrambled	0.456	6	238242	238444
chr06_1.127	52	0	0	iORFs	scrambled	0.3924	6	239814	239978
chr06_1.128	179	44	2	iORFs	scrambled	0.3321	6	241424	241984
chr06_1.130	36	21	1	iORFs	scrambled	0.3818	6	244146	244265
chr06_1.131	313	61	3	iORFs	scrambled	0.3096	6	245153	246132
chr06_1.132	116	0	0	iORFs	scrambled	0.3037	6	248121	248509
chr06_1.133	50	19	1	iORFs	scrambled	0.38	6	248881	249052
chr06_1.134	90	22	1	iORFs	scrambled	0.3419	6	249853	250149
chr06_1.135	216	20	1	iORFs	scrambled	0.2908	6	251790	252491
chr06_1.136	31	0	0	iORFs	scrambled	0.3011	6	253316	253415
chr06_1.137	387	0	0	iORFs	scrambled	0.2808	6	255036	256263
chr06_1.138	738	77	4	iORFs	scrambled	0.296	6	256418	258841
chr06_1.139	1423	110	6	iORFs	scrambled	0.3088	6	259420	263943
chr06_1.140	1211	69	3	iORFs	scrambled	0.3124	6	265213	269047
chr07_1.1	528	34	2	iORFs	scrambled	0.3529	7	1079	2789
chr07_1.2	431	46	2	iORFs	scrambled	0.3228	7	3932	5311
chr07_1.3	143	56	3	iORFs	scrambled	0.4429	7	5839	6289
chr07_1.4	67	18	1	iORFs	scrambled	0.3483	7	6652	6859
chr07_1.5	437	60	3	iORFs	scrambled	0.3237	7	7090	8469
chr07_1.6	58	0	0	iORFs	scrambled	0.3409	7	8967	9161
chr07_1.7	536	140	7	iORFs	scrambled	0.348	7	9395	11109
chr07_1.8	235	80	4	iORFs	scrambled	0.3574	7	11730	12480
chr07_1.9	233	0	0	iORFs	scrambled	0.3338	7	14157	14909
chr07_1.10	1446	143	7	iORFs	scrambled	0.3182	7	16307	20977
chr07_1.11	59	0	0	iORFs	scrambled	0.3051	7	22108	22303
chr07_1.12	231	0	0	iORFs	scrambled	0.2978	7	23203	23934
chr07_1.13	96	64	3	iORFs	scrambled	0.4602	7	25395	25717
chr07_1.14	136	25	1	iORFs	scrambled	0.3056	7	27484	27920
chr07_1.15	84	0	0	iORFs	scrambled	0.3056	7	31636	31909
chr07_1.16	143	61	3	iORFs	scrambled	0.3823	7	32635	33097
chr07_1.17	139	0	0	iORFs	scrambled	0.3365	7	35212	35652
chr07_1.18	51	0	0	iORFs	scrambled	0.271	7	36762	36932
chr07_1.19	28	0	0	iORFs	scrambled	0.3214	7	37526	37616
chr07_1.20	74	24	1	iORFs	scrambled	0.3304	7	38780	39022
chr07_1.21	104	34	2	iORFs	scrambled	0.3654	7	41149	41497
chr07_1.22	39	0	0	iORFs	scrambled	0.3162	7	43174	43306
chr07_1.23	46	19	1	iORFs	scrambled	0.4101	7	44509	44651
chr07_1.24	80	0	0	iORFs	scrambled	0.3029	7	45197	45444
chr07_1.25	51	0	0	iORFs	scrambled	0.2157	7	48459	48612
chr07_1.27	89	0	0	iORFs	scrambled	0.2825	7	52434	52730
chr07_1.28	83	0	0	iORFs	scrambled	0.3133	7	53528	53786
chr07_1.29	210	0	0	iORFs	scrambled	0.2683	7	55815	56481
chr07_1.30	73	0	0	iORFs	scrambled	0.3379	7	58890	59121
chr07_1.31	70	19	1	iORFs	scrambled	0.3981	7	61854	62074
chr07_1.33	47	20	1	iORFs	scrambled	0.4225	7	63620	63771
chr07_1.35	200	0	0	iORFs	scrambled	0.2625	7	66959	67597
chr07_1.36	107	34	2	iORFs	scrambled	0.2897	7	69331	69670
chr07_1.37	60	0	0	iORFs	scrambled	0.3297	7	72547	72747
chr07_1.38	59	0	0	iORFs	scrambled	0.3146	7	73157	73338
chr07_1.39	36	0	0	iORFs	scrambled	0.3519	7	73710	73827
chr07_1.40	951	0	0	iORFs	scrambled	0.2794	7	73901	76892
chr07_1.41	34	0	0	iORFs	scrambled	0.4519	7	77906	78013
chr07_1.42	80	0	0	iORFs	scrambled	0.3182	7	78856	79110
chr07_1.43	93	0	0	iORFs	scrambled	0.3238	7	80364	80657
chr07_1.44	75	0	0	iORFs	scrambled	0.3921	7	81185	81424
chr07_1.45	27	19	1	iORFs	scrambled	0.4568	7	82291	82372
chr07_1.46	45	0	0	iORFs	scrambled	0.4148	7	82735	82876
chr07_1.47	168	19	1	iORFs	scrambled	0.4218	7	84299	84837
chr07_1.48	217	77	4	iORFs	scrambled	0.3978	7	87301	87979
chr07_1.49	208	45	2	iORFs	scrambled	0.3766	7	89338	90010
chr07_1.50	57	38	2	iORFs	scrambled	0.4826	7	91251	91435
chr07_1.51	37	0	0	iORFs	scrambled	0.2703	7	92386	92515
chr07_1.52	62	0	0	iORFs	scrambled	0.1935	7	93595	93796
chr07_1.53	436	59	3	iORFs	scrambled	0.3163	7	94465	95861
chr07_1.54	100	0	0	iORFs	scrambled	0.3056	7	97010	97341
chr07_1.55	114	0	0	iORFs	scrambled	0.3343	7	98589	98972
chr07_1.56	148	0	0	iORFs	scrambled	0.3101	7	102080	102546
chr07_1.57	204	44	2	iORFs	scrambled	0.3502	7	107508	108161
chr07_1.58	68	0	0	iORFs	scrambled	0.3463	7	110408	110628
chr07_1.59	49	0	0	iORFs	scrambled	0.3691	7	110700	110858
chr07_1.62	51	24	1	iORFs	scrambled	0.4156	7	112321	112478
chr07_1.63	89	0	0	iORFs	scrambled	0.3507	7	114668	114942
chr07_1.64	66	0	0	iORFs	scrambled	0.355	7	115273	115491
chr07_1.65	149	72	3	iORFs	scrambled	0.4018	7	115587	116062
chr07_1.66	423	0	0	iORFs	scrambled	0.2872	7	120911	122272
chr07_1.67	113	35	2	iORFs	scrambled	0.349	7	122345	122698
chr07_1.68	83	40	2	iORFs	scrambled	0.3944	7	123310	123576
chr07_1.69	125	0	0	iORFs	scrambled	0.2533	7	124303	124702
chr07_1.70	222	38	2	iORFs	scrambled	0.3058	7	129166	129887
chr07_1.71	110	0	0	iORFs	scrambled	0.3404	7	131174	131530
chr07_1.72	56	17	1	iORFs	scrambled	0.3728	7	139549	139724
chr07_1.73	127	0	0	iORFs	scrambled	0.288	7	139967	140373
chr07_1.74	58	0	0	iORFs	scrambled	0.3333	7	141732	141921
chr07_1.76	242	0	0	iORFs	scrambled	0.3154	7	144054	144813
chr07_1.77	183	0	0	iORFs	scrambled	0.3103	7	145203	145814
chr07_1.78	263	0	0	iORFs	scrambled	0.3262	7	147395	148234
chr07_1.79	117	36	2	iORFs	scrambled	0.2699	7	148972	149348
chr07_1.80	58	0	0	iORFs	scrambled	0.2286	7	149522	149709
chr07_1.81	163	58	3	iORFs	scrambled	0.3592	7	150531	151042
chr07_1.82	122	0	0	iORFs	scrambled	0.3279	7	152782	153172
chr07_1.83	99	0	0	iORFs	scrambled	0.3445	7	154312	154620
chr07_1.84	172	17	1	iORFs	scrambled	0.3301	7	156018	156548
chr07_1.85	96	19	1	iORFs	scrambled	0.309	7	157602	157911
chr07_1.86	299	59	3	iORFs	scrambled	0.3026	7	159102	160070
chr07_1.87	133	87	4	iORFs	scrambled	0.5125	7	162764	163182
chr07_1.88	718	59	3	iORFs	scrambled	0.2817	7	165097	167357
chr07_1.89	265	39	2	iORFs	scrambled	0.3912	7	170577	171420
chr07_1.90	65	19	1	iORFs	scrambled	0.4031	7	173085	173290
chr07_1.91	70	0	0	iORFs	scrambled	0.2762	7	174328	174550
[truncated: 59,977 more rows]
