# Supplementary material for: De novo emergence of adaptive membrane proteins from thymine-rich genomic sequences
Source: Nat Commun. 2020 Feb 7;11:781. doi: 10.1038/s41467-020-14500-z (PMC7005711; doi:10.1038/s41467-020-14500-z)
Supplement: Supplementary file 7 — Supplementary Data 5 [file 41467_2020_14500_MOESM7_ESM.xlsx]

## Sheet: Supplementary Data 5
Supplementary Data 5
This is data used in Fig. 5c. Scripts to go from this data to the figures panels are available : https://github.com/annerux/AdaptiveTMproto-genes
	nameNGO	nameINTER	INTER_length_nt	NGO_length_aa	NGO_no_hel	fract_lengths	coorStartNGO	coorEndNGO	coorStartINTER	coorEndINTER	ChromNGO	ChromINTER	bin
1	smorf100032	chr07_1.47	538	35	0	0.1952	84539	84646	84299	84837	7	7	0.175
2	smorf100039	chr07_1.43	293	34	0	0.3481	80447	80551	80364	80657	7	7	0.325
3	smorf10015	chr02_1.318	731	57	0	0.2339	592868	593041	592769	593500	2	2	0.225
4	smorf100190	chr07_1.24	247	38	1	0.4615	45278	45394	45197	45444	7	7	0.475
5	smorf100230	chr07_1.17	440	35	0	0.2386	35519	35626	35212	35652	7	7	0.225
6	smorf100241	chr07_1.16	462	36	0	0.2338	32801	32911	32635	33097	7	7	0.225
7	smorf100278	chr07_1.12	731	32	0	0.1313	23453	23551	23203	23934	7	7	0.125
8	smorf100290	chr07_1.10	4670	40	0	0.0257	20729	20851	16307	20977	7	7	0.025
9	smorf100294	chr07_1.10	4670	46	0	0.0296	19343	19483	16307	20977	7	7	0.025
10	smorf100295	chr07_1.10	4670	35	0	0.0225	18929	19036	16307	20977	7	7	0.025
11	smorf100299	chr07_1.10	4670	49	0	0.0315	18374	18523	16307	20977	7	7	0.025
12	smorf100300	chr07_1.10	4670	44	0	0.0283	18161	18295	16307	20977	7	7	0.025
13	smorf100331	chr07_1.8	750	36	0	0.144	11942	12052	11730	12480	7	7	0.125
14	smorf100334	chr07_1.7	1714	49	0	0.0858	10892	11041	9395	11109	7	7	0.075
15	smorf100338	chr07_1.7	1714	26	0	0.0455	10469	10549	9395	11109	7	7	0.025
16	smorf100351	chr07_1.5	1379	37	0	0.0805	7952	8065	7090	8469	7	7	0.075
17	smorf100354	chr07_1.5	1379	62	0	0.1349	7235	7423	7090	8469	7	7	0.125
18	smorf100360	chr07_1.2	1379	51	0	0.1109	5003	5158	3932	5311	7	7	0.125
19	smorf100422	chr07_1.608	915	31	0	0.1016	1081285	1081380	1080674	1081589	7	7	0.125
20	smorf100427	chr07_1.607	1531	41	0	0.0803	1079611	1079736	1078359	1079890	7	7	0.075
21	smorf100428	chr07_1.607	1531	58	0	0.1137	1079374	1079550	1078359	1079890	7	7	0.125
22	smorf100455	chr07_1.604	2248	34	0	0.0454	1073446	1073550	1071720	1073968	7	7	0.025
23	smorf100460	chr07_1.604	2248	49	0	0.0654	1071991	1072140	1071720	1073968	7	7	0.075
24	smorf100472	chr07_1.603	1301	48	0	0.1107	1069567	1069713	1068997	1070298	7	7	0.125
25	smorf100493	chr07_1.602	2281	44	1	0.0579	1066609	1066743	1064946	1067227	7	7	0.075
26	smorf100495	chr07_1.602	2281	31	0	0.0408	1066369	1066464	1064946	1067227	7	7	0.025
27	smorf100497	chr07_1.602	2281	32	0	0.0421	1065550	1065648	1064946	1067227	7	7	0.025
28	smorf100498	chr07_1.602	2281	53	1	0.0697	1065310	1065471	1064946	1067227	7	7	0.075
29	smorf100501	chr07_1.601	659	40	0	0.1821	1063162	1063284	1063159	1063818	7	7	0.175
30	smorf100523	chr07_1.597	525	32	1	0.1829	1057303	1057401	1057263	1057788	7	7	0.175
31	smorf100533	chr07_1.596	1098	27	0	0.0738	1052638	1052721	1051731	1052829	7	7	0.075
32	smorf100536	chr07_1.596	1098	39	0	0.1066	1052281	1052400	1051731	1052829	7	7	0.125
33	smorf100632	chr07_1.585	281	31	0	0.331	1031656	1031751	1031515	1031796	7	7	0.325
34	smorf100648	chr07_1.584	407	27	0	0.199	1027078	1027161	1026968	1027375	7	7	0.175
35	smorf100682	chr07_1.577	231	27	0	0.3506	1014190	1014273	1014095	1014326	7	7	0.375
36	smorf100693	chr07_1.576	1714	52	0	0.091	1012009	1012167	1010772	1012486	7	7	0.075
37	smorf100697	chr07_1.576	1714	41	0	0.0718	1011220	1011345	1010772	1012486	7	7	0.075
38	smorf100740	chr07_1.567	639	30	0	0.1408	996448	996540	996234	996873	7	7	0.125
39	smorf100747	chr07_1.566	2117	44	0	0.0624	994852	994986	993526	995643	7	7	0.075
40	smorf100748	chr07_1.566	2117	28	0	0.0397	994723	994809	993526	995643	7	7	0.025
41	smorf100750	chr07_1.566	2117	49	0	0.0694	994378	994527	993526	995643	7	7	0.075
42	smorf100753	chr07_1.566	2117	27	0	0.0383	993928	994011	993526	995643	7	7	0.025
43	smorf100793	chr07_1.563	286	54	0	0.5664	985780	985944	985690	985976	7	7	0.575
44	smorf100814	chr07_1.560	445	66	0	0.4449	979441	979641	979324	979769	7	7	0.425
45	smorf100830	chr07_1.558	612	26	0	0.1275	976930	977010	976728	977340	7	7	0.125
46	smorf100847	chr07_1.554	499	33	0	0.1984	969007	969108	968692	969191	7	7	0.175
47	smorf100889	chr07_1.549	1694	37	1	0.0655	959752	959865	958213	959907	7	7	0.075
48	smorf100890	chr07_1.549	1694	51	0	0.0903	959470	959625	958213	959907	7	7	0.075
49	smorf100891	chr07_1.549	1694	35	0	0.062	959248	959355	958213	959907	7	7	0.075
50	smorf100930	chr07_1.547	479	43	0	0.2693	953617	953748	953483	953962	7	7	0.275
51	smorf100931	chr07_1.546	240	41	0	0.5125	952312	952437	952310	952550	7	7	0.525
52	smorf100937	chr07_1.545	994	54	0	0.163	951115	951279	950902	951896	7	7	0.175
53	smorf101081	chr07_1.528	1109	68	0	0.1839	919900	920106	919470	920579	7	7	0.175
54	smorf101082	chr07_1.528	1109	42	1	0.1136	919765	919893	919470	920579	7	7	0.125
55	smorf101083	chr07_1.528	1109	57	0	0.1542	919573	919746	919470	920579	7	7	0.175
56	smorf101097	chr07_1.525	502	32	0	0.1912	914806	914904	914743	915245	7	7	0.175
57	smorf10113	chr02_1.337	270	28	1	0.3111	616034	616120	615851	616121	2	2	0.325
58	smorf101144	chr07_1.516	488	50	0	0.3074	905017	905169	904753	905241	7	7	0.325
59	smorf101158	chr07_1.514	249	31	0	0.3735	902278	902373	902275	902524	7	7	0.375
60	smorf101203	chr07_1.511	552	38	0	0.2065	894523	894639	894145	894697	7	7	0.225
61	smorf101204	chr07_1.511	552	39	0	0.212	894268	894387	894145	894697	7	7	0.225
63	smorf101230	chr07_1.504	580	26	0	0.1345	882457	882537	882236	882816	7	7	0.125
64	smorf101276	chr07_1.498	627	44	1	0.2105	871522	871656	871421	872048	7	7	0.225
65	smorf101299	chr07_1.489	459	46	0	0.3007	853399	853539	853220	853679	7	7	0.325
66	smorf101336	chr07_1.479	265	26	0	0.2943	840652	840732	840563	840828	7	7	0.275
67	smorf101366	chr07_1.477	483	32	0	0.1988	835978	836076	835908	836391	7	7	0.175
68	smorf101392	chr07_1.473	361	56	1	0.4654	830344	830514	830158	830519	7	7	0.475
70	smorf101484	chr07_1.465	944	44	1	0.1398	807802	807936	807689	808633	7	7	0.125
71	smorf10150	chr02_1.343	281	34	0	0.363	624329	624433	624207	624488	2	2	0.375
72	smorf101507	chr07_1.462	616	38	1	0.1851	802015	802131	801828	802444	7	7	0.175
73	smorf101508	chr07_1.462	616	28	0	0.1364	801925	802011	801828	802444	7	7	0.125
74	smorf101519	chr07_1.460	674	36	0	0.1602	798199	798309	797873	798547	7	7	0.175
75	smorf101552	chr07_1.453	852	40	0	0.1408	788881	789003	788183	789035	7	7	0.125
76	smorf10156	chr02_1.344	1074	36	0	0.1006	625574	625684	624692	625766	2	2	0.125
77	smorf101613	chr07_1.439	481	27	1	0.1684	772363	772446	771977	772458	7	7	0.175
78	smorf101615	chr07_1.439	481	43	0	0.2682	772117	772248	771977	772458	7	7	0.275
79	smorf10163	chr02_1.346	311	27	1	0.2605	632117	632200	631937	632248	2	2	0.275
80	smorf101637	chr07_1.437	1364	49	0	0.1078	767284	767433	766069	767433	7	7	0.125
81	smorf101640	chr07_1.437	1364	39	0	0.0858	766783	766902	766069	767433	7	7	0.075
82	smorf101673	chr07_1.431	443	53	0	0.3589	756736	756897	756457	756900	7	7	0.375
83	smorf101691	chr07_1.429	881	59	0	0.2009	754150	754329	753849	754730	7	7	0.225
84	smorf101692	chr07_1.429	881	41	1	0.1396	753883	754008	753849	754730	7	7	0.125
85	smorf101694	chr07_1.428	346	37	0	0.3208	751066	751179	751052	751398	7	7	0.325
86	smorf101701	chr07_1.425	270	26	0	0.2889	746668	746748	746532	746802	7	7	0.275
87	smorf101709	chr07_1.424	399	33	0	0.2481	745642	745743	745440	745839	7	7	0.225
88	smorf101765	chr07_1.416	307	27	0	0.2638	733678	733761	733632	733939	7	7	0.275
89	smorf101766	chr07_1.415	484	39	0	0.2417	733153	733272	732932	733416	7	7	0.225
90	smorf101813	chr07_1.407	365	48	0	0.3945	718627	718773	718531	718896	7	7	0.375
91	smorf101877	chr07_1.399	307	27	0	0.2638	705202	705285	705055	705362	7	7	0.275
92	smorf101917	chr07_1.391	210	26	1	0.3714	697297	697377	697238	697448	7	7	0.375
93	smorf101941	chr07_1.387	279	29	0	0.3118	690067	690156	689969	690248	7	7	0.325
94	smorf101953	chr07_1.385	430	27	0	0.1884	682306	682389	682139	682569	7	7	0.175
95	smorf101980	chr07_1.382	170	30	1	0.5294	675550	675642	675504	675674	7	7	0.525
96	smorf101992	chr07_1.381	274	27	0	0.2956	672019	672102	671915	672189	7	7	0.275
97	smorf102069	chr07_1.373	1652	39	0	0.0708	654067	654186	652985	654637	7	7	0.075
98	smorf102073	chr07_1.373	1652	62	0	0.1126	653341	653529	652985	654637	7	7	0.125
99	smorf102077	chr07_1.372	672	49	0	0.2188	650995	651144	650621	651293	7	7	0.225
101	smorf102083	chr07_1.370	240	41	1	0.5125	648151	648276	648146	648386	7	7	0.525
102	smorf102099	chr07_1.368	264	32	1	0.3636	644746	644844	644599	644863	7	7	0.375
103	smorf102104	chr07_1.367	263	44	0	0.5019	643828	643962	643784	644047	7	7	0.525
104	smorf102119	chr07_1.364	348	26	0	0.2241	640447	640527	640375	640723	7	7	0.225
105	smorf10213	chr02_1.358	463	28	0	0.1814	650129	650215	649899	650362	2	2	0.175
106	smorf102134	chr07_1.361	228	27	0	0.3553	636967	637050	636879	637107	7	7	0.375
107	smorf102163	chr07_1.357	387	54	0	0.4186	627463	627627	627422	627809	7	7	0.425
108	smorf102192	chr07_1.355	602	27	0	0.1346	622144	622227	621803	622405	7	7	0.125
109	smorf102198	chr07_1.354	1062	36	0	0.1017	620413	620523	619862	620924	7	7	0.125
110	smorf102200	chr07_1.354	1062	29	0	0.0819	620041	620130	619862	620924	7	7	0.075
111	smorf102235	chr07_1.347	419	32	0	0.2291	607258	607356	607147	607566	7	7	0.225
112	smorf102263	chr07_1.343	795	53	0	0.2	598969	599130	598625	599420	7	7	0.175
113	smorf102265	chr07_1.343	795	34	0	0.1283	598720	598824	598625	599420	7	7	0.125
114	smorf10227	chr02_1.363	314	32	0	0.3057	658511	658609	658387	658701	2	2	0.325
115	smorf102298	chr07_1.339	463	32	0	0.2073	592480	592578	592446	592909	7	7	0.225
116	smorf102307	chr07_1.336	356	73	0	0.6152	589555	589776	589473	589829	7	7	0.625
117	smorf102314	chr07_1.334	598	47	0	0.2358	584602	584745	584300	584898	7	7	0.225
118	smorf102318	chr07_1.332	1553	39	0	0.0753	582823	582942	581440	582993	7	7	0.075
119	smorf102323	chr07_1.332	1553	26	0	0.0502	581491	581571	581440	582993	7	7	0.075
120	smorf102347	chr07_1.329	982	35	0	0.1069	577291	577398	576508	577490	7	7	0.125
121	smorf102349	chr07_1.329	982	52	0	0.1589	576613	576771	576508	577490	7	7	0.175
122	smorf102530	chr07_1.306	310	46	0	0.4452	533938	534078	533825	534135	7	7	0.425
123	smorf102556	chr07_1.301	752	33	0	0.1316	528841	528942	528508	529260	7	7	0.125
124	smorf102569	chr07_1.298	534	51	0	0.2865	524965	525120	524698	525232	7	7	0.275
125	smorf102576	chr07_1.297	953	45	0	0.1417	523357	523494	522837	523790	7	7	0.125
126	smorf10264	chr02_1.368	311	54	0	0.5209	668357	668521	668346	668657	2	2	0.525
127	smorf102645	chr07_1.286	210	35	0	0.5	505963	506070	505863	506073	7	7	0.475
128	smorf102678	chr07_1.275	265	35	0	0.3962	489556	489663	489446	489711	7	7	0.375
129	smorf102723	chr07_1.269	1257	32	0	0.0764	479455	479553	478657	479914	7	7	0.075
130	smorf102727	chr07_1.269	1257	48	0	0.1146	478813	478959	478657	479914	7	7	0.125
131	smorf102756	chr07_1.266	212	44	0	0.6226	474307	474441	474281	474493	7	7	0.625
132	smorf102765	chr07_1.265	556	60	0	0.3237	472510	472692	472303	472859	7	7	0.325
133	smorf102803	chr07_1.263	705	28	0	0.1191	465925	466011	465440	466145	7	7	0.125
134	smorf102804	chr07_1.263	705	44	0	0.1872	465463	465597	465440	466145	7	7	0.175
135	smorf102816	chr07_1.261	300	30	0	0.3	461434	461526	461370	461670	7	7	0.275
136	smorf102850	chr07_1.253	228	30	0	0.3947	448555	448647	448540	448768	7	7	0.375
137	smorf102869	chr07_1.251	732	26	0	0.1066	443281	443361	442914	443646	7	7	0.125
138	smorf102890	chr07_1.246	633	37	0	0.1754	437140	437253	436838	437471	7	7	0.175
139	smorf102893	chr07_1.244	2045	33	0	0.0484	435313	435414	433584	435629	7	7	0.025
140	smorf102895	chr07_1.244	2045	37	0	0.0543	435028	435141	433584	435629	7	7	0.075
141	smorf102898	chr07_1.244	2045	30	0	0.044	434389	434481	433584	435629	7	7	0.025
142	smorf102899	chr07_1.244	2045	42	0	0.0616	434158	434286	433584	435629	7	7	0.075
143	smorf102917	chr07_1.241	652	29	0	0.1334	428467	428556	427953	428605	7	7	0.125
144	smorf102918	chr07_1.241	652	65	0	0.2991	428203	428400	427953	428605	7	7	0.275
145	smorf103006	chr07_1.215	1006	45	0	0.1342	398461	398598	397624	398630	7	7	0.125
146	smorf103007	chr07_1.215	1006	31	0	0.0924	397966	398061	397624	398630	7	7	0.075
147	smorf103053	chr07_1.207	445	28	0	0.1888	383344	383430	383211	383656	7	7	0.175
148	smorf103204	chr07_1.178	420	40	0	0.2857	334672	334794	334468	334888	7	7	0.275
149	smorf103228	chr07_1.177	510	48	0	0.2824	330973	331119	330610	331120	7	7	0.275
150	smorf103265	chr07_1.173	2100	35	1	0.05	325114	325221	323233	325333	7	7	0.025
151	smorf103266	chr07_1.173	2100	52	1	0.0743	324871	325029	323233	325333	7	7	0.075
152	smorf103271	chr07_1.173	2100	40	0	0.0571	323719	323841	323233	325333	7	7	0.075
153	smorf103272	chr07_1.173	2100	54	1	0.0771	323518	323682	323233	325333	7	7	0.075
154	smorf103325	chr07_1.161	793	41	0	0.1551	310738	310863	310176	310969	7	7	0.175
155	smorf103326	chr07_1.161	793	36	0	0.1362	310582	310692	310176	310969	7	7	0.125
156	smorf103339	chr07_1.158	286	33	0	0.3462	306355	306456	306276	306562	7	7	0.325
157	smorf103400	chr07_1.149	496	36	0	0.2177	289654	289764	289315	289811	7	7	0.225
158	smorf103453	chr07_1.138	221	33	1	0.448	270892	270993	270781	271002	7	7	0.425
159	smorf103536	chr07_1.130	781	33	0	0.1268	254239	254340	253864	254645	7	7	0.125
160	smorf103546	chr07_1.129	158	34	0	0.6456	252796	252900	252743	252901	7	7	0.625
161	smorf103643	chr07_1.120	556	33	0	0.1781	229813	229914	229691	230247	7	7	0.175
162	smorf103648	chr07_1.119	421	33	0	0.2352	228394	228495	228334	228755	7	7	0.225
163	smorf103656	chr07_1.117	521	30	0	0.1727	226225	226317	225882	226403	7	7	0.175
164	smorf10366	chr02_1.383	1051	27	0	0.0771	697661	697744	697297	698348	2	2	0.075
165	smorf103754	chr07_1.102	1734	59	0	0.1021	197773	197952	196409	198143	7	7	0.125
166	smorf10380	chr02_1.384	546	42	1	0.2308	700064	700192	699938	700484	2	2	0.225
167	smorf103849	chr07_1.89	843	40	1	0.1423	171232	171354	170577	171420	7	7	0.125
169	smorf10388	chr02_1.385	746	61	0	0.2453	702146	702331	701837	702583	2	2	0.225
170	smorf103902	chr07_1.86	968	27	0	0.0837	159730	159813	159102	160070	7	7	0.075
171	smorf103903	chr07_1.86	968	29	0	0.0899	159466	159555	159102	160070	7	7	0.075
172	smorf103910	chr07_1.85	309	44	0	0.4272	157714	157848	157602	157911	7	7	0.425
173	smorf103924	chr07_1.82	390	50	0	0.3846	152998	153150	152782	153172	7	7	0.375
174	smorf103933	chr07_1.81	511	26	0	0.1526	150880	150960	150531	151042	7	7	0.175
175	smorf104003	chr07_1.70	721	59	0	0.2455	129571	129750	129166	129887	7	7	0.225
176	smorf104004	chr07_1.70	721	41	0	0.1706	129328	129453	129166	129887	7	7	0.175
177	smorf104005	chr07_1.70	721	36	0	0.1498	129208	129318	129166	129887	7	7	0.125
178	smorf104100	chr07_1.53	1396	31	0	0.0666	95452	95547	94465	95861	7	7	0.075
179	smorf104161	chr07_1.43	293	44	1	0.4505	80434	80568	80364	80657	7	7	0.475
180	smorf104195	chr07_1.37	200	28	0	0.42	72595	72681	72547	72747	7	7	0.425
181	smorf104214	chr07_1.35	638	61	0	0.2868	67327	67512	66959	67597	7	7	0.275
182	smorf104243	chr07_1.29	666	38	0	0.1712	55966	56082	55815	56481	7	7	0.175
183	smorf104287	chr07_1.21	348	39	0	0.3362	41218	41337	41149	41497	7	7	0.325
184	smorf104296	chr07_1.20	242	39	1	0.4835	38890	39009	38780	39022	7	7	0.475
185	smorf104342	chr07_1.14	436	37	1	0.2546	27631	27744	27484	27920	7	7	0.275
186	smorf104362	chr07_1.12	731	44	0	0.1806	23299	23433	23203	23934	7	7	0.175
187	smorf104399	chr07_1.10	4670	33	0	0.0212	16984	17085	16307	20977	7	7	0.025
188	smorf104401	chr07_1.10	4670	29	0	0.0186	16765	16854	16307	20977	7	7	0.025
189	smorf104402	chr07_1.10	4670	26	0	0.0167	16618	16698	16307	20977	7	7	0.025
191	smorf104422	chr07_1.7	1714	40	0	0.07	9730	9852	9395	11109	7	7	0.075
192	smorf104441	chr07_1.2	1379	43	0	0.0935	3994	4125	3932	5311	7	7	0.075
193	smorf104500	chr08_1.6	715	28	0	0.1175	12955	13041	12847	13562	8	8	0.125
194	smorf104501	chr08_1.6	715	31	0	0.1301	13114	13209	12847	13562	8	8	0.125
195	smorf104508	chr08_1.7	628	45	0	0.215	14506	14643	14270	14898	8	8	0.225
196	smorf10451	chr02_1.394	416	28	0	0.2019	716582	716668	716460	716876	2	2	0.225
197	smorf104513	chr08_1.9	1272	31	1	0.0731	16288	16383	16117	17389	8	8	0.075
198	smorf104514	chr08_1.9	1272	26	0	0.0613	16585	16665	16117	17389	8	8	0.075
199	smorf104519	chr08_1.10	1245	55	0	0.1325	18064	18231	17839	19084	8	8	0.125
200	smorf104520	chr08_1.10	1245	29	0	0.0699	18256	18345	17839	19084	8	8	0.075
201	smorf104523	chr08_1.10	1245	28	0	0.0675	18967	19053	17839	19084	8	8	0.075
202	smorf104538	chr08_1.11	811	41	0	0.1517	21349	21474	20968	21779	8	8	0.175
203	smorf10458	chr02_1.395	1038	62	1	0.1792	718568	718756	717989	719027	2	2	0.175
204	smorf104581	chr08_1.17	1177	27	0	0.0688	35104	35187	34075	35252	8	8	0.075
205	smorf10459	chr02_1.395	1038	54	0	0.1561	718784	718948	717989	719027	2	2	0.175
206	smorf104596	chr08_1.19	306	56	1	0.549	38545	38715	38506	38812	8	8	0.525
207	smorf104626	chr08_1.22	794	44	1	0.1662	48415	48549	47966	48760	8	8	0.175
208	smorf104631	chr08_1.23	530	49	0	0.2774	50665	50814	50578	51108	8	8	0.275
209	smorf10464	chr02_1.396	785	29	1	0.1108	720806	720895	720599	721384	2	2	0.125
210	smorf104642	chr08_1.25	684	58	1	0.2544	54352	54528	54164	54848	8	8	0.275
211	smorf104643	chr08_1.25	684	49	0	0.2149	54643	54792	54164	54848	8	8	0.225
212	smorf104653	chr08_1.27	332	44	1	0.3976	58837	58971	58788	59120	8	8	0.375
213	smorf10467	chr02_1.397	297	32	0	0.3232	722315	722413	722308	722605	2	2	0.325
214	smorf104718	chr08_1.41	236	58	0	0.7373	80440	80616	80413	80649	8	8	0.725
215	smorf104727	chr08_1.43	346	48	0	0.4162	83752	83898	83717	84063	8	8	0.425
216	smorf104806	chr08_1.58	689	33	0	0.1437	108496	108597	108117	108806	8	8	0.125
217	smorf104846	chr08_1.67	651	29	0	0.1336	119542	119631	119434	120085	8	8	0.125
218	smorf104873	chr08_1.71	839	29	0	0.1037	125710	125799	125675	126514	8	8	0.125
219	smorf104875	chr08_1.71	839	32	1	0.1144	126070	126168	125675	126514	8	8	0.125
220	smorf104955	chr08_1.89	555	30	0	0.1622	148960	149052	148662	149217	8	8	0.175
221	smorf104956	chr08_1.89	555	41	0	0.2216	149080	149205	148662	149217	8	8	0.225
222	smorf104958	chr08_1.90	871	27	0	0.093	150715	150798	150338	151209	8	8	0.075
223	smorf105006	chr08_1.92	291	56	1	0.5773	157507	157677	157445	157736	8	8	0.575
224	smorf105068	chr08_1.100	373	43	0	0.3458	173077	173208	172963	173336	8	8	0.325
225	smorf105130	chr08_1.109	363	30	1	0.2479	187051	187143	186802	187165	8	8	0.225
226	smorf105145	chr08_1.112	678	66	1	0.292	190237	190437	189857	190535	8	8	0.275
227	smorf10517	chr02_1.412	296	67	2	0.6791	739625	739828	739539	739835	2	2	0.675
228	smorf105175	chr08_1.117	454	54	0	0.3568	198430	198594	198278	198732	8	8	0.375
229	smorf105190	chr08_1.118	3296	33	0	0.03	202432	202533	201303	204599	8	8	0.025
230	smorf105194	chr08_1.118	3296	53	0	0.0482	203176	203337	201303	204599	8	8	0.025
231	smorf10520	chr02_1.413	276	45	0	0.4891	741140	741277	741017	741293	2	2	0.475
232	smorf105259	chr08_1.134	398	73	1	0.5503	222616	222837	222480	222878	8	8	0.575
233	smorf105355	chr08_1.151	1459	57	0	0.1172	249859	250032	249643	251102	8	8	0.125
234	smorf105385	chr08_1.154	225	31	0	0.4133	258031	258126	258020	258245	8	8	0.425
235	smorf105491	chr08_1.171	1222	48	0	0.1178	290032	290178	289693	290915	8	8	0.125
236	smorf105493	chr08_1.171	1222	30	0	0.0736	290674	290766	289693	290915	8	8	0.075
238	smorf105512	chr08_1.173	1291	27	0	0.0627	293659	293742	293380	294671	8	8	0.075
239	smorf105524	chr08_1.174	937	38	0	0.1217	296770	296886	296450	297387	8	8	0.125
240	smorf105525	chr08_1.174	937	40	0	0.1281	296983	297105	296450	297387	8	8	0.125
241	smorf105602	chr08_1.186	249	26	0	0.3133	330100	330180	330063	330312	8	8	0.325
242	smorf105628	chr08_1.193	305	32	0	0.3148	341389	341487	341362	341667	8	8	0.325
243	smorf105650	chr08_1.199	305	31	0	0.3049	353527	353622	353322	353627	8	8	0.325
244	smorf105675	chr08_1.205	731	44	0	0.1806	360232	360366	360184	360915	8	8	0.175
245	smorf10568	chr02_1.420	178	32	0	0.5393	751178	751276	751172	751350	2	2	0.525
246	smorf105689	chr08_1.208	811	50	0	0.185	364303	364455	364156	364967	8	8	0.175
247	smorf105703	chr08_1.210	509	28	0	0.165	368290	368376	367995	368504	8	8	0.175
248	smorf105722	chr08_1.215	343	45	0	0.3936	374392	374529	374313	374656	8	8	0.375
249	smorf105727	chr08_1.216	608	56	1	0.2763	375232	375402	375103	375711	8	8	0.275
250	smorf105738	chr08_1.219	908	31	0	0.1024	379372	379467	379202	380110	8	8	0.125
251	smorf105742	chr08_1.219	908	55	0	0.1817	379813	379980	379202	380110	8	8	0.175
252	smorf105805	chr08_1.233	369	30	0	0.2439	394225	394317	394088	394457	8	8	0.225
253	smorf105810	chr08_1.234	591	34	0	0.1726	397135	397239	396662	397253	8	8	0.175
254	smorf105857	chr08_1.239	924	46	0	0.1494	406753	406893	406181	407105	8	8	0.125
255	smorf105909	chr08_1.244	369	37	0	0.3008	417352	417465	417182	417551	8	8	0.325
256	smorf105924	chr08_1.245	157	29	0	0.5541	419080	419169	419066	419223	8	8	0.575
257	smorf106094	chr08_1.263	521	27	0	0.1555	453724	453807	453707	454228	8	8	0.175
258	smorf106115	chr08_1.265	1346	55	1	0.1226	458641	458808	457952	459298	8	8	0.125
259	smorf106117	chr08_1.265	1346	26	0	0.0579	459196	459276	457952	459298	8	8	0.075
260	smorf10612	chr02_1.423	357	28	0	0.2353	760931	761017	760895	761252	2	2	0.225
261	smorf106128	chr08_1.266	971	58	1	0.1792	462124	462300	461530	462501	8	8	0.175
262	smorf106141	chr08_1.272	304	58	1	0.5724	467977	468153	467914	468218	8	8	0.575
263	smorf106271	chr08_1.292	219	44	1	0.6027	498892	499026	498859	499078	8	8	0.625
264	smorf106318	chr08_1.301	1046	55	1	0.1577	517234	517401	516485	517531	8	8	0.175
265	smorf106335	chr08_1.304	3654	26	0	0.0213	522370	522450	521737	525391	8	8	0.025
266	smorf106339	chr08_1.304	3654	74	2	0.0608	522856	523080	521737	525391	8	8	0.075
267	smorf106344	chr08_1.304	3654	37	0	0.0304	524218	524331	521737	525391	8	8	0.025
268	smorf106345	chr08_1.304	3654	42	0	0.0345	524482	524610	521737	525391	8	8	0.025
269	smorf106478	chr08_1.317	893	30	1	0.1008	554218	554310	553502	554395	8	8	0.125
270	smorf106555	chr08_1.4	1615	55	1	0.1022	10922	11089	10305	11920	8	8	0.125
271	smorf106569	chr08_1.7	628	32	0	0.1529	14663	14761	14270	14898	8	8	0.175
272	smorf106574	chr08_1.9	1272	33	1	0.0778	16451	16552	16117	17389	8	8	0.075
273	smorf106577	chr08_1.9	1272	27	0	0.0637	16940	17023	16117	17389	8	8	0.075
274	smorf106578	chr08_1.9	1272	27	0	0.0637	17039	17122	16117	17389	8	8	0.075
275	smorf106645	chr08_1.17	1177	36	0	0.0918	34202	34312	34075	35252	8	8	0.075
276	smorf106646	chr08_1.17	1177	43	0	0.1096	34724	34855	34075	35252	8	8	0.125
277	smorf106647	chr08_1.17	1177	37	0	0.0943	34886	34999	34075	35252	8	8	0.075
278	smorf106660	chr08_1.19	306	31	0	0.3039	38672	38767	38506	38812	8	8	0.325
279	smorf106676	chr08_1.22	794	53	0	0.2003	48164	48325	47966	48760	8	8	0.225
280	smorf106696	chr08_1.25	684	26	0	0.114	54665	54745	54164	54848	8	8	0.125
281	smorf106753	chr08_1.31	382	74	0	0.5812	65909	66133	65856	66238	8	8	0.575
282	smorf106805	chr08_1.40	581	44	0	0.2272	78425	78559	78350	78931	8	8	0.225
283	smorf106939	chr08_1.58	689	27	0	0.1176	108533	108616	108117	108806	8	8	0.125
284	smorf10696	chr02_1.437	1931	59	0	0.0917	785210	785389	785069	787000	2	2	0.075
285	smorf106976	chr08_1.67	651	33	0	0.1521	119603	119704	119434	120085	8	8	0.175
286	smorf106977	chr08_1.67	651	26	0	0.1198	119912	119992	119434	120085	8	8	0.125
287	smorf106985	chr08_1.68	866	34	0	0.1178	122081	122185	121678	122544	8	8	0.125
288	smorf106997	chr08_1.71	839	38	0	0.1359	125936	126052	125675	126514	8	8	0.125
289	smorf106998	chr08_1.71	839	29	1	0.1037	126095	126184	125675	126514	8	8	0.125
290	smorf106999	chr08_1.71	839	58	0	0.2074	126260	126436	125675	126514	8	8	0.225
291	smorf107020	chr08_1.73	360	30	0	0.25	129212	129304	129114	129474	8	8	0.225
292	smorf107030	chr08_1.75	599	27	0	0.1352	131684	131767	131440	132039	8	8	0.125
293	smorf10704	chr02_1.437	1931	38	0	0.059	786578	786694	785069	787000	2	2	0.075
294	smorf107047	chr08_1.80	347	30	0	0.2594	136586	136678	136526	136873	8	8	0.275
295	smorf107068	chr08_1.84	437	33	0	0.2265	143684	143785	143551	143988	8	8	0.225
297	smorf107191	chr08_1.112	678	35	1	0.1549	190049	190156	189857	190535	8	8	0.175
298	smorf107201	chr08_1.115	742	26	0	0.1051	194891	194971	194801	195543	8	8	0.125
299	smorf107205	chr08_1.115	742	33	0	0.1334	195275	195376	194801	195543	8	8	0.125
300	smorf107224	chr08_1.117	454	36	0	0.2379	198512	198622	198278	198732	8	8	0.225
301	smorf107239	chr08_1.118	3296	35	0	0.0319	201539	201646	201303	204599	8	8	0.025
302	smorf107241	chr08_1.118	3296	27	0	0.0246	202028	202111	201303	204599	8	8	0.025
303	smorf107249	chr08_1.118	3296	26	0	0.0237	203393	203473	201303	204599	8	8	0.025
304	smorf107253	chr08_1.118	3296	56	0	0.051	204320	204490	201303	204599	8	8	0.075
305	smorf107271	chr08_1.124	696	27	0	0.1164	210659	210742	210145	210841	8	8	0.125
306	smorf107307	chr08_1.131	223	31	0	0.417	219986	220081	219886	220109	8	8	0.425
307	smorf107317	chr08_1.134	398	45	1	0.3392	222662	222799	222480	222878	8	8	0.325
308	smorf107320	chr08_1.135	271	50	0	0.5535	223847	223999	223760	224031	8	8	0.575
309	smorf10733	chr02_1.442	1600	38	0	0.0712	799385	799501	798516	800116	2	2	0.075
310	smorf107354	chr08_1.142	215	45	1	0.6279	234698	234835	234660	234875	8	8	0.625
311	smorf107384	chr08_1.146	370	36	0	0.2919	241550	241660	241295	241665	8	8	0.275
312	smorf107386	chr08_1.147	741	33	0	0.1336	242174	242275	241842	242583	8	8	0.125
313	smorf107421	chr08_1.151	1459	27	0	0.0555	250160	250243	249643	251102	8	8	0.075
314	smorf107423	chr08_1.151	1459	54	0	0.111	250526	250690	249643	251102	8	8	0.125
315	smorf1075	chr01_1.34	501	46	0	0.2754	73757	73897	73519	74020	1	1	0.275
316	smorf107506	chr08_1.160	557	56	0	0.3016	273677	273847	273618	274175	8	8	0.325
317	smorf107535	chr08_1.163	506	45	1	0.2668	280004	280141	279726	280232	8	8	0.275
318	smorf107559	chr08_1.171	1222	46	0	0.1129	290369	290509	289693	290915	8	8	0.125
319	smorf107575	chr08_1.173	1291	37	0	0.086	294083	294196	293380	294671	8	8	0.075
320	smorf107588	chr08_1.174	937	30	1	0.0961	297020	297112	296450	297387	8	8	0.075
322	smorf107704	chr08_1.181	436	28	0	0.1927	323219	323305	322975	323411	8	8	0.175
323	smorf107714	chr08_1.184	186	31	1	0.5	326684	326779	326629	326815	8	8	0.475
324	smorf10774	chr02_1.448	920	53	0	0.1728	809561	809722	809413	810333	2	2	0.175
325	smorf107833	chr08_1.200	494	27	0	0.164	354578	354661	354323	354817	8	8	0.175
326	smorf107849	chr08_1.205	731	58	0	0.238	360344	360520	360184	360915	8	8	0.225
327	smorf107865	chr08_1.208	811	26	0	0.0962	364556	364636	364156	364967	8	8	0.075
328	smorf107866	chr08_1.208	811	41	0	0.1517	364757	364882	364156	364967	8	8	0.175
329	smorf107914	chr08_1.216	608	46	0	0.227	375356	375496	375103	375711	8	8	0.225
330	smorf107944	chr08_1.223	786	32	0	0.1221	383084	383182	382754	383540	8	8	0.125
332	smorf107991	chr08_1.234	591	36	0	0.1827	396719	396829	396662	397253	8	8	0.175
333	smorf107992	chr08_1.234	591	41	0	0.2081	396884	397009	396662	397253	8	8	0.225
334	smorf108008	chr08_1.236	585	27	0	0.1385	401051	401134	400851	401436	8	8	0.125
335	smorf108016	chr08_1.238	283	27	1	0.2862	402707	402790	402685	402968	8	8	0.275
336	smorf108017	chr08_1.238	283	36	1	0.3816	402836	402946	402685	402968	8	8	0.375
337	smorf108045	chr08_1.242	500	31	0	0.186	412427	412522	412409	412909	8	8	0.175
338	smorf108046	chr08_1.242	500	28	0	0.168	412577	412663	412409	412909	8	8	0.175
339	smorf108071	chr08_1.247	785	74	1	0.2828	422564	422788	422289	423074	8	8	0.275
340	smorf108124	chr08_1.252	291	27	0	0.2784	439061	439144	439052	439343	8	8	0.275
341	smorf108176	chr08_1.263	521	26	0	0.1497	454100	454180	453707	454228	8	8	0.125
342	smorf108183	chr08_1.265	1346	26	0	0.0579	458567	458647	457952	459298	8	8	0.075
343	smorf108186	chr08_1.266	971	32	0	0.0989	461534	461632	461530	462501	8	8	0.075
344	smorf108228	chr08_1.273	362	64	0	0.5304	470585	470779	470576	470938	8	8	0.525
345	smorf108229	chr08_1.273	362	34	1	0.2818	470780	470884	470576	470938	8	8	0.275
346	smorf108269	chr08_1.278	317	29	0	0.2744	480743	480832	480672	480989	8	8	0.275
347	smorf108336	chr08_1.296	279	38	1	0.4086	504293	504409	504196	504475	8	8	0.425
348	smorf108370	chr08_1.302	723	29	0	0.1203	518882	518971	518713	519436	8	8	0.125
349	smorf108380	chr08_1.304	3654	59	0	0.0484	522050	522229	521737	525391	8	8	0.025
350	smorf108387	chr08_1.304	3654	36	0	0.0296	523706	523816	521737	525391	8	8	0.025
352	smorf108392	chr08_1.304	3654	28	0	0.023	525215	525301	521737	525391	8	8	0.025
354	smorf108528	chr08_1.1	603	38	0	0.1891	5913	6029	5796	6399	8	8	0.175
355	smorf108550	chr08_1.4	1615	44	0	0.0817	11643	11777	10305	11920	8	8	0.075
356	smorf108554	chr08_1.6	715	30	0	0.1259	13194	13286	12847	13562	8	8	0.125
357	smorf108555	chr08_1.6	715	33	0	0.1385	13347	13448	12847	13562	8	8	0.125
358	smorf108560	chr08_1.7	628	32	0	0.1529	14556	14654	14270	14898	8	8	0.175
359	smorf108575	chr08_1.9	1272	31	0	0.0731	17280	17375	16117	17389	8	8	0.075
360	smorf10858	chr02_1.6	361	32	0	0.2659	14112	14210	13879	14240	2	2	0.275
361	smorf108581	chr08_1.10	1245	58	0	0.1398	18381	18557	17839	19084	8	8	0.125
362	smorf108597	chr08_1.11	811	35	1	0.1295	21066	21173	20968	21779	8	8	0.125
363	smorf108599	chr08_1.11	811	33	0	0.1221	21282	21383	20968	21779	8	8	0.125
364	smorf108650	chr08_1.17	1177	52	0	0.1325	34494	34652	34075	35252	8	8	0.125
365	smorf108652	chr08_1.17	1177	34	0	0.0867	35118	35222	34075	35252	8	8	0.075
366	smorf108663	chr08_1.19	306	50	1	0.4902	38559	38711	38506	38812	8	8	0.475
367	smorf108716	chr08_1.22	794	65	0	0.2456	48309	48506	47966	48760	8	8	0.225
369	smorf108744	chr08_1.26	799	67	0	0.2516	56061	56264	55847	56646	8	8	0.275
370	smorf108812	chr08_1.36	454	60	0	0.3965	74454	74636	74241	74695	8	8	0.375
371	smorf108814	chr08_1.37	629	58	0	0.2766	75000	75176	74779	75408	8	8	0.275
372	smorf10884	chr02_1.8	781	32	0	0.1229	21396	21494	21293	22074	2	2	0.125
373	smorf108900	chr08_1.49	607	41	0	0.2026	94869	94994	94506	95113	8	8	0.225
374	smorf108934	chr08_1.53	702	35	0	0.1496	102075	102182	101879	102581	8	8	0.125
375	smorf108948	chr08_1.58	689	30	1	0.1306	108195	108287	108117	108806	8	8	0.125
376	smorf108949	chr08_1.58	689	27	0	0.1176	108402	108485	108117	108806	8	8	0.125
377	smorf108971	chr08_1.62	702	31	0	0.1325	115305	115400	114912	115614	8	8	0.125
378	smorf109018	chr08_1.70	518	44	0	0.2548	123684	123818	123585	124103	8	8	0.275
379	smorf109030	chr08_1.71	839	31	0	0.1108	126165	126260	125675	126514	8	8	0.125
380	smorf109042	chr08_1.73	360	32	0	0.2667	129147	129245	129114	129474	8	8	0.275
381	smorf109080	chr08_1.84	437	30	0	0.2059	143724	143816	143551	143988	8	8	0.225
382	smorf109099	chr08_1.89	555	38	0	0.2054	148803	148919	148662	149217	8	8	0.225
383	smorf109151	chr08_1.99	454	38	0	0.2511	170427	170543	170337	170791	8	8	0.275
385	smorf109218	chr08_1.112	678	28	0	0.1239	190074	190160	189857	190535	8	8	0.125
386	smorf109255	chr08_1.118	3296	38	0	0.0346	201474	201590	201303	204599	8	8	0.025
387	smorf109257	chr08_1.118	3296	35	0	0.0319	201843	201950	201303	204599	8	8	0.025
388	smorf109259	chr08_1.118	3296	27	0	0.0246	202131	202214	201303	204599	8	8	0.025
389	smorf109263	chr08_1.118	3296	50	0	0.0455	202935	203087	201303	204599	8	8	0.025
390	smorf109264	chr08_1.118	3296	55	0	0.0501	203163	203330	201303	204599	8	8	0.075
391	smorf109278	chr08_1.124	696	28	1	0.1207	210468	210554	210145	210841	8	8	0.125
392	smorf109326	chr08_1.134	398	52	1	0.392	222711	222869	222480	222878	8	8	0.375
393	smorf109330	chr08_1.135	271	33	0	0.3653	223830	223931	223760	224031	8	8	0.375
394	smorf109342	chr08_1.137	390	50	0	0.3846	227235	227387	227143	227533	8	8	0.375
395	smorf109343	chr08_1.137	390	27	0	0.2077	227388	227471	227143	227533	8	8	0.225
396	smorf109386	chr08_1.146	370	40	1	0.3243	241401	241523	241295	241665	8	8	0.325
397	smorf109401	chr08_1.151	1459	32	0	0.0658	249741	249839	249643	251102	8	8	0.075
398	smorf109419	chr08_1.154	225	29	0	0.3867	258123	258212	258020	258245	8	8	0.375
399	smorf109451	chr08_1.157	699	39	0	0.1674	267114	267233	266840	267539	8	8	0.175
400	smorf109471	chr08_1.159	1078	34	0	0.0946	271725	271829	271550	272628	8	8	0.075
401	smorf109484	chr08_1.162	384	58	0	0.4531	277848	278024	277770	278154	8	8	0.475
402	smorf109496	chr08_1.167	478	27	0	0.1695	283575	283658	283300	283778	8	8	0.175
403	smorf109547	chr08_1.174	937	36	0	0.1153	296646	296756	296450	297387	8	8	0.125
404	smorf109597	chr08_1.179	603	27	0	0.1343	315996	316079	315971	316574	8	8	0.125
405	smorf109599	chr08_1.180	599	54	0	0.2705	319935	320099	319817	320416	8	8	0.275
406	smorf109732	chr08_1.199	305	37	0	0.3639	353331	353444	353322	353627	8	8	0.375
408	smorf109789	chr08_1.210	509	33	0	0.1945	368157	368258	367995	368504	8	8	0.175
409	smorf10980	chr02_1.22	726	36	1	0.1488	45129	45239	44915	45641	2	2	0.125
410	smorf109808	chr08_1.215	343	31	0	0.2711	374469	374564	374313	374656	8	8	0.275
411	smorf109822	chr08_1.219	908	28	1	0.0925	379827	379913	379202	380110	8	8	0.075
412	smorf109836	chr08_1.223	786	45	0	0.1718	382845	382982	382754	383540	8	8	0.175
413	smorf109837	chr08_1.223	786	27	0	0.1031	383022	383105	382754	383540	8	8	0.125
414	smorf109838	chr08_1.223	786	26	0	0.0992	383109	383189	382754	383540	8	8	0.075
415	smorf109843	chr08_1.224	1021	36	1	0.1058	385140	385250	384491	385512	8	8	0.125
416	smorf109844	chr08_1.225	745	26	0	0.1047	386655	386735	386490	387235	8	8	0.125
417	smorf109845	chr08_1.225	745	36	0	0.145	386763	386873	386490	387235	8	8	0.125
418	smorf109846	chr08_1.225	745	26	1	0.1047	386940	387020	386490	387235	8	8	0.125
419	smorf109938	chr08_1.247	785	40	0	0.1529	422442	422564	422289	423074	8	8	0.175
420	smorf109995	chr08_1.256	327	28	0	0.2569	445584	445670	445385	445712	8	8	0.275
421	smorf110003	chr08_1.263	521	35	0	0.2015	453876	453983	453707	454228	8	8	0.225
422	smorf110005	chr08_1.263	521	27	0	0.1555	454143	454226	453707	454228	8	8	0.175
423	smorf110016	chr08_1.265	1346	59	0	0.1315	458283	458462	457952	459298	8	8	0.125
424	smorf110037	chr08_1.266	971	62	0	0.1916	462120	462308	461530	462501	8	8	0.175
425	smorf110103	chr08_1.283	194	38	1	0.5876	486657	486773	486631	486825	8	8	0.575
426	smorf110126	chr08_1.286	350	33	0	0.2829	490554	490655	490396	490746	8	8	0.275
427	smorf110131	chr08_1.288	237	28	0	0.3544	493722	493808	493658	493895	8	8	0.375
428	smorf110176	chr08_1.298	653	54	0	0.2481	508764	508928	508709	509362	8	8	0.225
429	smorf110230	chr08_1.302	723	30	0	0.1245	519132	519224	518713	519436	8	8	0.125
430	smorf110253	chr08_1.304	3654	28	0	0.023	522837	522923	521737	525391	8	8	0.025
431	smorf110258	chr08_1.304	3654	29	0	0.0238	523974	524063	521737	525391	8	8	0.025
432	smorf110260	chr08_1.304	3654	29	0	0.0238	524844	524933	521737	525391	8	8	0.025
433	smorf110261	chr08_1.304	3654	27	0	0.0222	525147	525230	521737	525391	8	8	0.025
434	smorf110312	chr08_1.309	801	56	0	0.2097	539808	539978	539747	540548	8	8	0.225
435	smorf11033	chr02_1.29	463	53	1	0.3434	60837	60998	60735	61198	2	2	0.325
436	smorf110359	chr08_1.317	893	40	0	0.1344	553542	553664	553502	554395	8	8	0.125
438	smorf110431	chr08_1.317	893	66	1	0.2217	553536	553736	553502	554395	8	8	0.225
439	smorf110490	chr08_1.312	745	57	0	0.2295	542685	542858	542262	543007	8	8	0.225
440	smorf110498	chr08_1.309	801	54	1	0.2022	540171	540335	539747	540548	8	8	0.225
441	smorf110563	chr08_1.304	3654	34	0	0.0279	524940	525044	521737	525391	8	8	0.025
442	smorf110565	chr08_1.304	3654	66	0	0.0542	524382	524582	521737	525391	8	8	0.075
444	smorf110577	chr08_1.303	399	54	0	0.406	520380	520544	520312	520711	8	8	0.425
445	smorf110580	chr08_1.302	723	63	0	0.2614	519042	519233	518713	519436	8	8	0.275
446	smorf110592	chr08_1.301	1046	28	0	0.0803	517197	517283	516485	517531	8	8	0.075
447	smorf110593	chr08_1.301	1046	29	0	0.0832	516906	516995	516485	517531	8	8	0.075
448	smorf110604	chr08_1.299	894	38	0	0.1275	512478	512594	511837	512731	8	8	0.125
449	smorf110629	chr08_1.297	788	29	0	0.1104	506184	506273	505530	506318	8	8	0.125
450	smorf110630	chr08_1.297	788	46	0	0.1751	505875	506015	505530	506318	8	8	0.175
451	smorf110631	chr08_1.297	788	29	1	0.1104	505602	505691	505530	506318	8	8	0.125
452	smorf11064	chr02_1.34	738	46	0	0.187	71382	71522	71124	71862	2	2	0.175
453	smorf11075	chr02_1.36	563	40	0	0.2131	75021	75143	74692	75255	2	2	0.225
454	smorf110803	chr08_1.266	971	41	0	0.1267	462114	462239	461530	462501	8	8	0.125
455	smorf110804	chr08_1.266	971	27	1	0.0834	461811	461894	461530	462501	8	8	0.075
456	smorf110823	chr08_1.265	1346	26	0	0.0579	458127	458207	457952	459298	8	8	0.075
457	smorf110840	chr08_1.263	521	26	0	0.1497	453882	453962	453707	454228	8	8	0.125
458	smorf11097	chr02_1.39	237	37	0	0.4684	84336	84449	84259	84496	2	2	0.475
459	smorf110995	chr08_1.247	785	60	1	0.2293	422742	422924	422289	423074	8	8	0.225
460	smorf111070	chr08_1.236	585	43	1	0.2205	401049	401180	400851	401436	8	8	0.225
461	smorf111149	chr08_1.219	908	72	1	0.2379	379857	380075	379202	380110	8	8	0.225
462	smorf111150	chr08_1.219	908	43	0	0.1421	379482	379613	379202	380110	8	8	0.125
463	smorf111160	chr08_1.216	608	33	0	0.1628	375603	375704	375103	375711	8	8	0.175
464	smorf111165	chr08_1.215	343	54	0	0.4723	374403	374567	374313	374656	8	8	0.475
465	smorf111182	chr08_1.212	272	28	0	0.3088	370533	370619	370452	370724	8	8	0.325
466	smorf111254	chr08_1.197	288	31	0	0.3229	349428	349523	349288	349576	8	8	0.325
467	smorf111347	chr08_1.182	373	34	0	0.2735	324597	324701	324395	324768	8	8	0.275
468	smorf111441	chr08_1.176	826	30	0	0.109	302067	302159	301937	302763	8	8	0.125
470	smorf111455	chr08_1.173	1291	33	0	0.0767	293520	293621	293380	294671	8	8	0.075
471	smorf111460	chr08_1.171	1222	36	0	0.0884	290685	290795	289693	290915	8	8	0.075
472	smorf111464	chr08_1.171	1222	28	0	0.0687	290307	290393	289693	290915	8	8	0.075
473	smorf111477	chr08_1.167	478	40	0	0.251	283632	283754	283300	283778	8	8	0.275
474	smorf111479	chr08_1.167	478	36	0	0.2259	283401	283511	283300	283778	8	8	0.225
475	smorf111524	chr08_1.155	600	32	0	0.16	261984	262082	261593	262193	8	8	0.175
476	smorf111666	chr08_1.133	263	31	1	0.3536	221277	221372	221272	221535	8	8	0.375
477	smorf111676	chr08_1.129	385	35	0	0.2727	217896	218003	217842	218227	8	8	0.275
478	smorf111737	chr08_1.118	3296	52	1	0.0473	203382	203540	201303	204599	8	8	0.025
479	smorf111744	chr08_1.118	3296	38	0	0.0346	201930	202046	201303	204599	8	8	0.025
480	smorf111779	chr08_1.114	522	35	1	0.2011	193809	193916	193538	194060	8	8	0.225
481	smorf111780	chr08_1.114	522	27	0	0.1552	193650	193733	193538	194060	8	8	0.175
482	smorf111788	chr08_1.112	678	30	0	0.1327	190173	190265	189857	190535	8	8	0.125
483	smorf111803	chr08_1.110	244	35	1	0.4303	187746	187853	187672	187916	8	8	0.425
484	smorf111805	chr08_1.109	363	32	1	0.2645	187002	187100	186802	187165	8	8	0.275
485	smorf111857	chr08_1.99	454	37	0	0.2445	170484	170597	170337	170791	8	8	0.225
486	smorf111912	chr08_1.93	245	31	0	0.3796	159195	159290	159185	159430	8	8	0.375
487	smorf111969	chr08_1.82	159	28	0	0.5283	139914	140000	139844	140003	8	8	0.525
488	smorf111976	chr08_1.81	238	31	0	0.3908	138531	138626	138448	138686	8	8	0.375
489	smorf11199	chr02_1.52	525	30	0	0.1714	107736	107828	107408	107933	2	2	0.175
490	smorf112003	chr08_1.74	281	34	0	0.363	130479	130583	130442	130723	8	8	0.375
491	smorf112018	chr08_1.71	839	48	1	0.1716	125775	125921	125675	126514	8	8	0.175
492	smorf112023	chr08_1.68	866	45	0	0.1559	122229	122366	121678	122544	8	8	0.175
493	smorf112030	chr08_1.67	651	33	0	0.1521	119706	119807	119434	120085	8	8	0.175
494	smorf112070	chr08_1.60	436	37	0	0.2546	111561	111674	111312	111748	8	8	0.275
495	smorf112106	chr08_1.54	306	35	0	0.3431	104070	104177	103965	104271	8	8	0.325
496	smorf112112	chr08_1.53	702	34	0	0.1453	102021	102125	101879	102581	8	8	0.125
497	smorf112199	chr08_1.37	629	57	0	0.2719	74988	75161	74779	75408	8	8	0.275
498	smorf112227	chr08_1.34	205	27	0	0.3951	70083	70166	70067	70272	8	8	0.375
499	smorf112273	chr08_1.25	684	46	1	0.2018	54489	54629	54164	54848	8	8	0.225
500	smorf112295	chr08_1.22	794	27	0	0.102	48045	48128	47966	48760	8	8	0.125
501	smorf112327	chr08_1.20	548	27	0	0.1478	39756	39839	39533	40081	8	8	0.125
502	smorf112340	chr08_1.17	1177	65	1	0.1657	34593	34790	34075	35252	8	8	0.175
503	smorf112342	chr08_1.17	1177	34	0	0.0867	34230	34334	34075	35252	8	8	0.075
504	smorf11236	chr02_1.59	759	45	0	0.1779	117030	117167	116832	117591	2	2	0.175
505	smorf11237	chr02_1.59	759	28	0	0.1107	117348	117434	116832	117591	2	2	0.125
506	smorf112415	chr08_1.11	811	37	0	0.1369	21333	21446	20968	21779	8	8	0.125
507	smorf112416	chr08_1.11	811	26	0	0.0962	21201	21281	20968	21779	8	8	0.075
508	smorf112431	chr08_1.10	1245	71	0	0.1711	18534	18749	17839	19084	8	8	0.175
509	smorf112439	chr08_1.9	1272	70	0	0.1651	16533	16745	16117	17389	8	8	0.175
510	smorf112446	chr08_1.7	628	58	0	0.2771	14544	14720	14270	14898	8	8	0.275
511	smorf112449	chr08_1.6	715	49	0	0.2056	13206	13355	12847	13562	8	8	0.225
512	smorf112475	chr08_1.1	603	51	0	0.2537	6132	6287	5796	6399	8	8	0.275
513	smorf11251	chr02_1.61	878	39	1	0.1333	122559	122678	121877	122755	2	2	0.125
514	smorf112521	chr08_1.317	893	63	0	0.2116	553742	553933	553502	554395	8	8	0.225
515	smorf112579	chr08_1.309	801	38	0	0.1423	539768	539884	539747	540548	8	8	0.125
516	smorf112630	chr08_1.304	3654	36	0	0.0296	524993	525103	521737	525391	8	8	0.025
517	smorf112639	chr08_1.304	3654	38	0	0.0312	522920	523036	521737	525391	8	8	0.025
518	smorf112640	chr08_1.304	3654	50	0	0.0411	522725	522877	521737	525391	8	8	0.025
519	smorf112647	chr08_1.303	399	45	1	0.3383	520319	520456	520312	520711	8	8	0.325
520	smorf112650	chr08_1.302	723	35	0	0.1452	519233	519340	518713	519436	8	8	0.125
521	smorf112713	chr08_1.297	788	69	0	0.2627	505844	506053	505530	506318	8	8	0.275
522	smorf112717	chr08_1.296	279	35	0	0.3763	504290	504397	504196	504475	8	8	0.375
523	smorf112846	chr08_1.272	304	37	1	0.3651	467996	468109	467914	468218	8	8	0.375
524	smorf112871	chr08_1.266	971	40	0	0.1236	461936	462058	461530	462501	8	8	0.125
525	smorf112944	chr08_1.254	303	32	0	0.3168	441884	441982	441878	442181	8	8	0.325
526	smorf113009	chr08_1.245	157	35	0	0.6688	419087	419194	419066	419223	8	8	0.675
527	smorf11303	chr02_1.71	986	35	0	0.1065	140679	140786	140263	141249	2	2	0.125
528	smorf113111	chr08_1.234	591	35	0	0.1777	397070	397177	396662	397253	8	8	0.175
529	smorf113112	chr08_1.234	591	40	0	0.203	396686	396808	396662	397253	8	8	0.225
530	smorf113147	chr08_1.225	745	26	0	0.1047	387035	387115	386490	387235	8	8	0.125
531	smorf113170	chr08_1.223	786	39	0	0.1489	383270	383389	382754	383540	8	8	0.125
532	smorf113172	chr08_1.223	786	41	0	0.1565	383087	383212	382754	383540	8	8	0.175
533	smorf113186	chr08_1.219	908	39	0	0.1289	379655	379774	379202	380110	8	8	0.125
534	smorf113198	chr08_1.216	608	28	0	0.1382	375458	375544	375103	375711	8	8	0.125
535	smorf113237	chr08_1.207	233	28	0	0.3605	362822	362908	362768	363001	8	8	0.375
536	smorf113246	chr08_1.205	731	28	0	0.1149	360719	360805	360184	360915	8	8	0.125
537	smorf113247	chr08_1.205	731	54	1	0.2216	360458	360622	360184	360915	8	8	0.225
538	smorf11326	chr02_1.76	323	41	1	0.3808	146913	147038	146888	147211	2	2	0.375
539	smorf113325	chr08_1.193	305	27	0	0.2656	341531	341614	341362	341667	8	8	0.275
540	smorf113343	chr08_1.190	673	30	0	0.1337	336197	336289	335666	336339	8	8	0.125
541	smorf113404	chr08_1.180	599	26	0	0.1302	319856	319936	319817	320416	8	8	0.125
542	smorf113523	chr08_1.174	937	38	0	0.1217	297146	297262	296450	297387	8	8	0.125
543	smorf113537	chr08_1.173	1291	61	2	0.1418	294446	294631	293380	294671	8	8	0.125
544	smorf113538	chr08_1.173	1291	32	0	0.0744	294143	294241	293380	294671	8	8	0.075
545	smorf113552	chr08_1.171	1222	46	0	0.1129	290162	290302	289693	290915	8	8	0.125
546	smorf113588	chr08_1.164	427	32	0	0.2248	280700	280798	280394	280821	8	8	0.225
547	smorf113643	chr08_1.157	699	43	0	0.1845	267374	267505	266840	267539	8	8	0.175
548	smorf113726	chr08_1.153	603	27	0	0.1343	255971	256054	255758	256361	8	8	0.125
549	smorf113733	chr08_1.152	148	28	1	0.5676	252239	252325	252227	252375	8	8	0.575
550	smorf113821	chr08_1.141	282	34	0	0.3617	233414	233518	233298	233580	8	8	0.375
551	smorf113829	chr08_1.140	320	33	1	0.3094	231935	232036	231814	232134	8	8	0.325
552	smorf113830	chr08_1.140	320	35	0	0.3281	231815	231922	231814	232134	8	8	0.325
553	smorf11385	chr02_1.81	490	29	0	0.1776	159738	159827	159696	160186	2	2	0.175
554	smorf113852	chr08_1.136	272	50	0	0.5515	225200	225352	225171	225443	8	8	0.575
555	smorf11386	chr02_1.81	490	32	0	0.1959	159942	160040	159696	160186	2	2	0.175
556	smorf113915	chr08_1.118	3296	35	0	0.0319	204467	204574	201303	204599	8	8	0.025
558	smorf113922	chr08_1.118	3296	31	0	0.0282	202841	202936	201303	204599	8	8	0.025
559	smorf113924	chr08_1.118	3296	38	0	0.0346	202199	202315	201303	204599	8	8	0.025
560	smorf113928	chr08_1.118	3296	32	1	0.0291	201563	201661	201303	204599	8	8	0.025
561	smorf11407	chr02_1.85	1361	66	0	0.1455	165663	165863	164775	166136	2	2	0.125
562	smorf11408	chr02_1.86	253	43	0	0.5099	167289	167420	167267	167520	2	2	0.525
563	smorf114117	chr08_1.89	555	52	0	0.2811	148754	148912	148662	149217	8	8	0.275
564	smorf114188	chr08_1.71	839	27	0	0.0965	126332	126415	125675	126514	8	8	0.075
565	smorf114203	chr08_1.70	518	64	2	0.3707	123875	124069	123585	124103	8	8	0.375
566	smorf114206	chr08_1.68	866	53	0	0.1836	122324	122485	121678	122544	8	8	0.175
567	smorf114228	chr08_1.62	702	26	0	0.1111	115262	115342	114912	115614	8	8	0.125
568	smorf114244	chr08_1.58	689	31	0	0.135	108377	108472	108117	108806	8	8	0.125
569	smorf114248	chr08_1.57	457	33	0	0.2166	107561	107662	107363	107820	8	8	0.225
570	smorf11428	chr02_1.91	615	28	0	0.1366	171957	172043	171921	172536	2	2	0.125
571	smorf114340	chr08_1.41	236	42	0	0.5339	80480	80608	80413	80649	8	8	0.525
572	smorf114400	chr08_1.32	254	27	0	0.3189	67589	67672	67453	67707	8	8	0.325
573	smorf114454	chr08_1.25	684	43	0	0.1886	54467	54598	54164	54848	8	8	0.175
574	smorf114481	chr08_1.22	794	46	0	0.1738	48125	48265	47966	48760	8	8	0.175
575	smorf114561	chr08_1.11	811	30	0	0.111	21599	21691	20968	21779	8	8	0.125
576	smorf114572	chr08_1.9	1272	36	0	0.0849	17180	17290	16117	17389	8	8	0.075
577	smorf114588	chr08_1.7	628	53	0	0.2532	14636	14797	14270	14898	8	8	0.275
578	smorf114595	chr08_1.6	715	27	0	0.1133	13094	13177	12847	13562	8	8	0.125
579	smorf11463	chr02_1.94	384	53	0	0.4141	181356	181517	181278	181662	2	2	0.425
580	smorf114670	chr08_1.317	893	58	1	0.1948	553981	554157	553502	554395	8	8	0.175
581	smorf114785	chr08_1.304	3654	45	0	0.0369	522250	522387	521737	525391	8	8	0.025
582	smorf114799	chr08_1.302	723	57	0	0.2365	518770	518943	518713	519436	8	8	0.225
583	smorf114807	chr08_1.301	1046	60	0	0.1721	517240	517422	516485	517531	8	8	0.175
584	smorf114811	chr08_1.301	1046	45	1	0.1291	516553	516690	516485	517531	8	8	0.125
585	smorf114825	chr08_1.299	894	51	0	0.1711	512272	512427	511837	512731	8	8	0.175
586	smorf114948	chr08_1.274	314	44	1	0.4204	472579	472713	472429	472743	8	8	0.425
588	smorf115017	chr08_1.265	1346	37	0	0.0825	458521	458634	457952	459298	8	8	0.075
589	smorf115018	chr08_1.265	1346	54	0	0.1204	458167	458331	457952	459298	8	8	0.125
590	smorf115020	chr08_1.265	1346	28	0	0.0624	458023	458109	457952	459298	8	8	0.075
591	smorf11506	chr02_1.99	867	31	0	0.1073	191595	191690	191586	192453	2	2	0.125
592	smorf115076	chr08_1.256	327	29	0	0.2661	445447	445536	445385	445712	8	8	0.275
593	smorf115117	chr08_1.250	528	30	0	0.1705	429529	429621	429180	429708	8	8	0.175
594	smorf115124	chr08_1.247	785	71	0	0.2713	422749	422964	422289	423074	8	8	0.275
595	smorf115170	chr08_1.239	924	28	0	0.0909	407002	407088	406181	407105	8	8	0.075
596	smorf115171	chr08_1.239	924	59	0	0.1916	406807	406986	406181	407105	8	8	0.175
597	smorf115197	chr08_1.236	585	41	0	0.2103	401140	401265	400851	401436	8	8	0.225
598	smorf115198	chr08_1.236	585	37	0	0.1897	400978	401091	400851	401436	8	8	0.175
599	smorf115252	chr08_1.224	1021	48	0	0.141	385243	385389	384491	385512	8	8	0.125
600	smorf115264	chr08_1.223	786	40	1	0.1527	383260	383382	382754	383540	8	8	0.175
601	smorf115266	chr08_1.223	786	53	0	0.2023	382942	383103	382754	383540	8	8	0.225
602	smorf115267	chr08_1.223	786	30	0	0.1145	382837	382929	382754	383540	8	8	0.125
603	smorf115287	chr08_1.218	519	60	2	0.3468	377932	378114	377702	378221	8	8	0.325
604	smorf115288	chr08_1.218	519	26	0	0.1503	377710	377790	377702	378221	8	8	0.175
605	smorf115294	chr08_1.216	608	64	2	0.3158	375475	375669	375103	375711	8	8	0.325
606	smorf115296	chr08_1.216	608	68	0	0.3355	375124	375330	375103	375711	8	8	0.325
607	smorf115356	chr08_1.201	479	28	0	0.1754	356392	356478	356084	356563	8	8	0.175
608	smorf115422	chr08_1.190	673	41	0	0.1828	335884	336009	335666	336339	8	8	0.175
609	smorf11545	chr02_1.107	307	52	0	0.5081	201819	201977	201751	202058	2	2	0.525
610	smorf115458	chr08_1.184	186	30	0	0.4839	326713	326805	326629	326815	8	8	0.475
611	smorf115468	chr08_1.181	436	37	0	0.2546	323107	323220	322975	323411	8	8	0.275
612	smorf115469	chr08_1.181	436	26	0	0.1789	323026	323106	322975	323411	8	8	0.175
613	smorf115501	chr08_1.178	200	36	0	0.54	314764	314874	314676	314876	8	8	0.525
614	smorf115556	chr08_1.176	826	45	0	0.1634	302074	302211	301937	302763	8	8	0.175
615	smorf115566	chr08_1.174	937	42	1	0.1345	297256	297384	296450	297387	8	8	0.125
616	smorf115568	chr08_1.174	937	31	0	0.0993	296992	297087	296450	297387	8	8	0.075
617	smorf115579	chr08_1.172	317	32	0	0.3028	292819	292917	292628	292945	8	8	0.325
618	smorf115589	chr08_1.171	1222	30	0	0.0736	290218	290310	289693	290915	8	8	0.075
619	smorf115629	chr08_1.164	427	26	1	0.1827	280723	280803	280394	280821	8	8	0.175
620	smorf115632	chr08_1.163	506	29	0	0.1719	279859	279948	279726	280232	8	8	0.175
621	smorf115650	chr08_1.160	557	26	0	0.14	273859	273939	273618	274175	8	8	0.125
622	smorf115651	chr08_1.160	557	29	0	0.1562	273625	273714	273618	274175	8	8	0.175
623	smorf115661	chr08_1.157	699	33	0	0.1416	267271	267372	266840	267539	8	8	0.125
624	smorf115689	chr08_1.153	603	49	0	0.2438	255865	256014	255758	256361	8	8	0.225
626	smorf115730	chr08_1.147	741	61	0	0.247	242272	242457	241842	242583	8	8	0.225
627	smorf115764	chr08_1.139	273	48	0	0.5275	230764	230910	230698	230971	8	8	0.525
628	smorf1158	chr01_1.47	419	45	0	0.3222	101216	101353	101146	101565	1	1	0.325
629	smorf115853	chr08_1.118	3296	62	0	0.0564	204091	204279	201303	204599	8	8	0.075
630	smorf115856	chr08_1.118	3296	58	1	0.0528	203305	203481	201303	204599	8	8	0.075
631	smorf115860	chr08_1.118	3296	50	0	0.0455	202507	202659	201303	204599	8	8	0.025
632	smorf115861	chr08_1.118	3296	32	0	0.0291	202294	202392	201303	204599	8	8	0.025
633	smorf115866	chr08_1.117	454	33	0	0.2181	198352	198453	198278	198732	8	8	0.225
634	smorf115882	chr08_1.114	522	29	0	0.1667	193900	193989	193538	194060	8	8	0.175
635	smorf115922	chr08_1.107	361	32	0	0.2659	183895	183993	183697	184058	8	8	0.275
636	smorf115939	chr08_1.105	233	51	0	0.6567	180109	180264	180104	180337	8	8	0.675
637	smorf116134	chr08_1.75	599	26	1	0.1302	131605	131685	131440	132039	8	8	0.125
638	smorf116151	chr08_1.73	360	56	0	0.4667	129145	129315	129114	129474	8	8	0.475
639	smorf116158	chr08_1.71	839	44	0	0.1573	125902	126036	125675	126514	8	8	0.175
640	smorf116161	chr08_1.68	866	32	0	0.1109	122347	122445	121678	122544	8	8	0.125
641	smorf116162	chr08_1.68	866	27	0	0.0935	122182	122265	121678	122544	8	8	0.075
642	smorf116163	chr08_1.68	866	43	0	0.149	121942	122073	121678	122544	8	8	0.125
643	smorf116205	chr08_1.60	436	44	0	0.3028	111586	111720	111312	111748	8	8	0.325
644	smorf116279	chr08_1.49	607	33	0	0.1631	94606	94707	94506	95113	8	8	0.175
645	smorf116323	chr08_1.40	581	26	0	0.1343	78394	78474	78350	78931	8	8	0.125
646	smorf116342	chr08_1.37	629	39	0	0.186	75148	75267	74779	75408	8	8	0.175
647	smorf116345	chr08_1.36	454	41	0	0.2709	74425	74550	74241	74695	8	8	0.275
648	smorf116352	chr08_1.34	205	33	0	0.4829	70132	70233	70067	70272	8	8	0.475
649	smorf116360	chr08_1.32	254	32	0	0.378	67504	67602	67453	67707	8	8	0.375
650	smorf116388	chr08_1.26	799	70	0	0.2628	56029	56241	55847	56646	8	8	0.275
651	smorf116413	chr08_1.22	794	31	0	0.1171	48052	48147	47966	48760	8	8	0.125
652	smorf116463	chr08_1.16	419	36	0	0.2578	32983	33093	32754	33173	8	8	0.275
653	smorf116485	chr08_1.11	811	31	0	0.1147	21391	21486	20968	21779	8	8	0.125
654	smorf116613	chr09_1.2	1795	38	0	0.0635	10345	10461	9696	11491	9	9	0.075
655	smorf116614	chr09_1.2	1795	45	0	0.0752	10510	10647	9696	11491	9	9	0.075
656	smorf116615	chr09_1.2	1795	44	0	0.0735	10747	10881	9696	11491	9	9	0.075
657	smorf116616	chr09_1.2	1795	51	1	0.0852	11308	11463	9696	11491	9	9	0.075
658	smorf116689	chr09_1.9	1151	31	0	0.0808	32815	32910	32566	33717	9	9	0.075
659	smorf116697	chr09_1.11	2212	31	0	0.042	35611	35706	34686	36898	9	9	0.025
660	smorf116701	chr09_1.11	2212	65	0	0.0882	36220	36417	34686	36898	9	9	0.075
661	smorf116702	chr09_1.11	2212	26	0	0.0353	36613	36693	34686	36898	9	9	0.025
662	smorf116724	chr09_1.16	248	27	0	0.3266	45997	46080	45952	46200	9	9	0.325
663	smorf116729	chr09_1.19	452	35	1	0.2323	51352	51459	51306	51758	9	9	0.225
664	smorf11673	chr02_1.120	699	37	0	0.1588	236049	236162	235795	236494	2	2	0.175
665	smorf116810	chr09_1.29	580	41	0	0.2121	76156	76281	75773	76353	9	9	0.225
666	smorf116850	chr09_1.37	830	36	0	0.1301	93361	93471	92788	93618	9	9	0.125
667	smorf116890	chr09_1.45	546	27	0	0.1484	102415	102498	102235	102781	9	9	0.125
668	smorf116944	chr09_1.53	564	30	0	0.1596	127381	127473	127097	127661	9	9	0.175
669	smorf116957	chr09_1.56	544	48	0	0.2647	134143	134289	133869	134413	9	9	0.275
670	smorf116976	chr09_1.58	1874	52	0	0.0832	138466	138624	137874	139748	9	9	0.075
671	smorf116978	chr09_1.58	1874	31	0	0.0496	138910	139005	137874	139748	9	9	0.025
672	smorf116980	chr09_1.58	1874	40	0	0.064	139243	139365	137874	139748	9	9	0.075
673	smorf116995	chr09_1.60	1358	28	0	0.0619	142639	142725	141566	142924	9	9	0.075
674	smorf117014	chr09_1.62	433	31	0	0.2148	148771	148866	148706	149139	9	9	0.225
675	smorf117015	chr09_1.62	433	48	0	0.3326	148891	149037	148706	149139	9	9	0.325
676	smorf117053	chr09_1.68	721	45	0	0.1872	160705	160842	160162	160883	9	9	0.175
677	smorf11713	chr02_1.131	1546	31	0	0.0602	251118	251213	251017	252563	2	2	0.075
678	smorf117144	chr09_1.86	281	29	0	0.3096	188821	188910	188781	189062	9	9	0.325
679	smorf11715	chr02_1.131	1546	36	1	0.0699	251622	251732	251017	252563	2	2	0.075
680	smorf117173	chr09_1.89	528	28	0	0.1591	195073	195159	195067	195595	9	9	0.175
681	smorf11722	chr02_1.131	1546	28	0	0.0543	252426	252512	251017	252563	2	2	0.075
682	smorf117227	chr09_1.102	493	28	0	0.1704	212257	212343	212002	212495	9	9	0.175
683	smorf117260	chr09_1.106	380	39	0	0.3079	220825	220944	220697	221077	9	9	0.325
684	smorf117269	chr09_1.107	446	29	0	0.1951	222724	222813	222487	222933	9	9	0.175
685	smorf117279	chr09_1.108	647	28	0	0.1298	226015	226101	225951	226598	9	9	0.125
686	smorf117301	chr09_1.110	277	57	0	0.6173	230002	230175	229991	230268	9	9	0.625
687	smorf11734	chr02_1.133	646	57	1	0.2647	255975	256148	255682	256328	2	2	0.275
688	smorf117422	chr09_1.135	485	28	0	0.1732	268162	268248	267822	268307	9	9	0.175
689	smorf117434	chr09_1.137	587	36	0	0.184	270778	270888	270572	271159	9	9	0.175
690	smorf117455	chr09_1.141	232	41	0	0.5302	276361	276486	276291	276523	9	9	0.525
691	smorf117485	chr09_1.147	360	50	0	0.4167	287602	287754	287428	287788	9	9	0.425
692	smorf117554	chr09_1.156	842	32	0	0.114	301402	301500	301255	302097	9	9	0.125
693	smorf117593	chr09_1.162	738	30	0	0.122	310921	311013	310424	311162	9	9	0.125
694	smorf117628	chr09_1.168	408	28	0	0.2059	322072	322158	321931	322339	9	9	0.225
695	smorf117629	chr09_1.168	408	30	0	0.2206	322183	322275	321931	322339	9	9	0.225
696	smorf117705	chr09_1.189	616	30	0	0.1461	349006	349098	348502	349118	9	9	0.125
697	smorf117726	chr09_1.192	508	37	0	0.2185	353803	353916	353428	353936	9	9	0.225
698	smorf117809	chr09_1.205	570	26	0	0.1368	374950	375030	374857	375427	9	9	0.125
699	smorf117828	chr09_1.209	701	64	0	0.2739	380605	380799	380381	381082	9	9	0.275
700	smorf117829	chr09_1.209	701	40	0	0.1712	380902	381024	380381	381082	9	9	0.175
702	smorf117856	chr09_1.215	3870	59	0	0.0457	389188	389367	385698	389568	9	9	0.025
703	smorf117857	chr09_1.215	3870	30	0	0.0233	389416	389508	385698	389568	9	9	0.025
704	smorf117875	chr09_1.218	2055	35	1	0.0511	397069	397176	395156	397211	9	9	0.075
705	smorf117881	chr09_1.221	540	39	1	0.2167	399256	399375	399233	399773	9	9	0.225
706	smorf117906	chr09_1.222	134	39	0	0.8731	402712	402831	402703	402837	9	9	0.875
707	smorf11791	chr02_1.141	373	42	0	0.3378	267441	267569	267336	267709	2	2	0.325
708	smorf117922	chr09_1.224	107	33	0	0.9252	404767	404868	404762	404869	9	9	0.925
709	smorf117959	chr09_1.229	350	47	0	0.4029	414832	414975	414676	415026	9	9	0.425
710	smorf11802	chr02_1.143	313	53	1	0.508	270777	270938	270633	270946	2	2	0.525
711	smorf118039	chr09_1.238	1277	37	0	0.0869	432511	432624	432107	433384	9	9	0.075
712	smorf118105	chr09_1.2	1795	64	0	0.107	10082	10276	9696	11491	9	9	0.125
713	smorf118110	chr09_1.2	1795	64	1	0.107	11255	11449	9696	11491	9	9	0.125
714	smorf118169	chr09_1.9	1151	55	1	0.1434	33107	33274	32566	33717	9	9	0.125
715	smorf118196	chr09_1.16	248	33	0	0.3992	46097	46198	45952	46200	9	9	0.375
716	smorf11820	chr02_1.145	725	50	0	0.2069	275781	275933	275527	276252	2	2	0.225
717	smorf11821	chr02_1.145	725	31	0	0.1283	276057	276152	275527	276252	2	2	0.125
718	smorf118262	chr09_1.24	318	29	0	0.2736	60698	60787	60694	61012	9	9	0.275
719	smorf118263	chr09_1.24	318	29	0	0.2736	60803	60892	60694	61012	9	9	0.275
720	smorf118285	chr09_1.26	640	48	1	0.225	68369	68515	68067	68707	9	9	0.225
721	smorf118306	chr09_1.28	730	42	0	0.1726	73592	73720	73453	74183	9	9	0.175
722	smorf118308	chr09_1.28	730	32	0	0.1315	73808	73906	73453	74183	9	9	0.125
723	smorf118327	chr09_1.31	360	28	0	0.2333	80348	80434	80149	80509	9	9	0.225
724	smorf118486	chr09_1.51	617	41	0	0.1994	122087	122212	122071	122688	9	9	0.175
725	smorf118515	chr09_1.53	564	60	1	0.3191	127193	127375	127097	127661	9	9	0.325
726	smorf118520	chr09_1.54	1028	45	0	0.1313	130184	130321	129578	130606	9	9	0.125
727	smorf118521	chr09_1.55	578	32	0	0.1661	132029	132127	131662	132240	9	9	0.175
728	smorf118529	chr09_1.56	544	47	0	0.2592	133898	134041	133869	134413	9	9	0.275
729	smorf118540	chr09_1.58	1874	39	0	0.0624	137975	138094	137874	139748	9	9	0.075
730	smorf118542	chr09_1.58	1874	35	0	0.056	138602	138709	137874	139748	9	9	0.075
731	smorf11857	chr02_1.150	1519	42	0	0.0829	288132	288260	287925	289444	2	2	0.075
732	smorf118585	chr09_1.62	433	44	1	0.3048	148859	148993	148706	149139	9	9	0.325
733	smorf118592	chr09_1.63	570	60	0	0.3158	150218	150400	149985	150555	9	9	0.325
735	smorf118618	chr09_1.68	721	34	0	0.1415	160346	160450	160162	160883	9	9	0.125
736	smorf118620	chr09_1.68	721	46	1	0.1914	160640	160780	160162	160883	9	9	0.175
737	smorf118654	chr09_1.72	340	49	0	0.4324	169709	169858	169638	169978	9	9	0.425
738	smorf118768	chr09_1.88	399	68	0	0.5113	193325	193531	193192	193591	9	9	0.525
739	smorf11882	chr02_1.152	1011	29	0	0.0861	292782	292871	291865	292876	2	2	0.075
740	smorf118836	chr09_1.102	493	31	0	0.1886	212135	212230	212002	212495	9	9	0.175
741	smorf118923	chr09_1.112	643	34	0	0.1586	232520	232624	232366	233009	9	9	0.175
742	smorf118985	chr09_1.127	617	51	0	0.248	254357	254512	253923	254540	9	9	0.225
743	smorf119007	chr09_1.133	517	29	0	0.1683	260921	261010	260918	261435	9	9	0.175
744	smorf119048	chr09_1.135	485	26	0	0.1608	268082	268162	267822	268307	9	9	0.175
745	smorf119060	chr09_1.137	587	27	0	0.138	270890	270973	270572	271159	9	9	0.125
746	smorf119082	chr09_1.141	232	28	0	0.3621	276431	276517	276291	276523	9	9	0.375
747	smorf119098	chr09_1.144	294	33	0	0.3367	279896	279997	279846	280140	9	9	0.325
749	smorf119104	chr09_1.145	376	48	1	0.383	282788	282934	282651	283027	9	9	0.375
750	smorf119157	chr09_1.157	1180	41	0	0.1042	303335	303460	302496	303676	9	9	0.125
751	smorf119188	chr09_1.163	444	56	1	0.3784	312710	312880	312458	312902	9	9	0.375
752	smorf119209	chr09_1.165	634	43	0	0.2035	316571	316702	316131	316765	9	9	0.225
753	smorf119276	chr09_1.176	568	29	0	0.1532	332540	332629	332440	333008	9	9	0.175
754	smorf119277	chr09_1.176	568	37	0	0.1954	332678	332791	332440	333008	9	9	0.175
755	smorf119313	chr09_1.186	405	36	0	0.2667	343718	343828	343653	344058	9	9	0.275
756	smorf119328	chr09_1.189	616	30	0	0.1461	348941	349033	348502	349118	9	9	0.125
757	smorf119332	chr09_1.190	297	42	1	0.4242	350012	350140	350000	350297	9	9	0.425
759	smorf119413	chr09_1.205	570	34	0	0.1789	375215	375319	374857	375427	9	9	0.175
760	smorf119431	chr09_1.209	701	38	0	0.1626	380399	380515	380381	381082	9	9	0.175
761	smorf119433	chr09_1.209	701	31	0	0.1327	380558	380653	380381	381082	9	9	0.125
762	smorf119438	chr09_1.211	245	26	0	0.3184	382424	382504	382379	382624	9	9	0.325
763	smorf119440	chr09_1.213	443	48	0	0.3251	384431	384577	384162	384605	9	9	0.325
764	smorf119447	chr09_1.215	3870	26	0	0.0202	386579	386659	385698	389568	9	9	0.025
765	smorf119448	chr09_1.215	3870	54	0	0.0419	386810	386974	385698	389568	9	9	0.025
766	smorf119450	chr09_1.215	3870	61	0	0.0473	387266	387451	385698	389568	9	9	0.025
767	smorf119453	chr09_1.215	3870	27	0	0.0209	388187	388270	385698	389568	9	9	0.025
768	smorf119471	chr09_1.218	2055	39	0	0.0569	395336	395455	395156	397211	9	9	0.075
769	smorf119476	chr09_1.218	2055	48	0	0.0701	396125	396271	395156	397211	9	9	0.075
770	smorf119477	chr09_1.218	2055	53	0	0.0774	396821	396982	395156	397211	9	9	0.075
771	smorf119512	chr09_1.226	825	55	1	0.2	407942	408109	407639	408464	9	9	0.175
772	smorf119664	chr09_1.2	1795	36	0	0.0602	9906	10016	9696	11491	9	9	0.075
773	smorf11970	chr02_1.168	457	40	0	0.2626	316794	316916	316510	316967	2	2	0.275
774	smorf11971	chr02_1.169	401	33	0	0.2469	317910	318011	317864	318265	2	2	0.225
775	smorf119788	chr09_1.9	1151	35	0	0.0912	33027	33134	32566	33717	9	9	0.075
776	smorf119792	chr09_1.9	1151	29	0	0.0756	33510	33599	32566	33717	9	9	0.075
777	smorf119809	chr09_1.11	2212	37	0	0.0502	36663	36776	34686	36898	9	9	0.075
778	smorf119822	chr09_1.13	449	33	1	0.2205	39069	39170	38983	39432	9	9	0.225
779	smorf119828	chr09_1.15	380	32	0	0.2526	41520	41618	41444	41824	9	9	0.275
780	smorf119904	chr09_1.24	318	54	0	0.5094	60810	60974	60694	61012	9	9	0.525
781	smorf119970	chr09_1.29	580	48	0	0.2483	76206	76352	75773	76353	9	9	0.225
782	smorf119974	chr09_1.30	790	45	0	0.1709	77742	77879	77283	78073	9	9	0.175
783	smorf120012	chr09_1.35	513	35	0	0.2047	89040	89147	88716	89229	9	9	0.225
784	smorf120015	chr09_1.36	232	36	1	0.4655	89736	89846	89715	89947	9	9	0.475
785	smorf120029	chr09_1.37	830	29	0	0.1048	93081	93170	92788	93618	9	9	0.125
786	smorf120030	chr09_1.37	830	34	1	0.1229	93186	93290	92788	93618	9	9	0.125
787	smorf120102	chr09_1.48	568	43	0	0.2271	113469	113600	113237	113805	9	9	0.225
789	smorf120155	chr09_1.53	564	74	1	0.3936	127245	127469	127097	127661	9	9	0.375
790	smorf120159	chr09_1.54	1028	27	0	0.0788	129711	129794	129578	130606	9	9	0.075
791	smorf120161	chr09_1.54	1028	50	0	0.1459	130044	130196	129578	130606	9	9	0.125
792	smorf120189	chr09_1.58	1874	31	0	0.0496	138327	138422	137874	139748	9	9	0.025
793	smorf120190	chr09_1.58	1874	26	0	0.0416	138555	138635	137874	139748	9	9	0.025
794	smorf120192	chr09_1.58	1874	36	0	0.0576	138864	138974	137874	139748	9	9	0.075
795	smorf120194	chr09_1.58	1874	26	0	0.0416	139113	139193	137874	139748	9	9	0.025
796	smorf120200	chr09_1.60	1358	46	1	0.1016	141684	141824	141566	142924	9	9	0.125
797	smorf120238	chr09_1.63	570	37	0	0.1947	150015	150128	149985	150555	9	9	0.175
798	smorf120244	chr09_1.64	406	27	0	0.1995	151494	151577	151185	151591	9	9	0.175
799	smorf120277	chr09_1.66	279	35	0	0.3763	155931	156038	155762	156041	9	9	0.375
800	smorf120296	chr09_1.68	721	36	0	0.1498	160512	160622	160162	160883	9	9	0.125
801	smorf120306	chr09_1.70	653	27	0	0.124	166182	166265	165758	166411	9	9	0.125
803	smorf120421	chr09_1.94	242	29	0	0.3595	199425	199514	199400	199642	9	9	0.375
804	smorf12043	chr02_1.180	573	44	0	0.2304	334008	334142	333810	334383	2	2	0.225
805	smorf12044	chr02_1.180	573	37	0	0.1937	334200	334313	333810	334383	2	2	0.175
806	smorf120475	chr09_1.106	380	30	0	0.2368	220797	220889	220697	221077	9	9	0.225
807	smorf120510	chr09_1.111	480	38	0	0.2375	231174	231290	231069	231549	9	9	0.225
808	smorf120516	chr09_1.112	643	28	0	0.1306	232869	232955	232366	233009	9	9	0.125
809	smorf12057	chr02_1.182	381	27	0	0.2126	338550	338633	338336	338717	2	2	0.225
810	smorf120608	chr09_1.127	617	42	0	0.2042	254406	254534	253923	254540	9	9	0.225
811	smorf120624	chr09_1.131	632	48	0	0.2278	258363	258509	258279	258911	9	9	0.225
812	smorf120641	chr09_1.135	485	27	0	0.167	267951	268034	267822	268307	9	9	0.175
813	smorf120664	chr09_1.139	225	39	0	0.52	273870	273989	273845	274070	9	9	0.525
814	smorf120674	chr09_1.141	232	31	0	0.4009	276330	276425	276291	276523	9	9	0.425
815	smorf12068	chr02_1.184	2349	31	0	0.0396	342252	342347	340749	343098	2	2	0.025
816	smorf12071	chr02_1.184	2349	37	0	0.0473	342579	342692	340749	343098	2	2	0.025
817	smorf120718	chr09_1.146	666	29	0	0.1306	285117	285206	284998	285664	9	9	0.125
818	smorf120719	chr09_1.146	666	39	0	0.1757	285399	285518	284998	285664	9	9	0.175
819	smorf120732	chr09_1.147	360	34	1	0.2833	287466	287570	287428	287788	9	9	0.275
820	smorf120781	chr09_1.157	1180	27	0	0.0686	303486	303569	302496	303676	9	9	0.075
821	smorf120832	chr09_1.167	488	39	0	0.2398	321138	321257	320963	321451	9	9	0.225
822	smorf120833	chr09_1.167	488	27	0	0.166	321270	321353	320963	321451	9	9	0.175
823	smorf120965	chr09_1.188	148	31	0	0.6284	347823	347918	347794	347942	9	9	0.625
824	smorf121014	chr09_1.199	369	47	0	0.3821	364722	364865	364516	364885	9	9	0.375
825	smorf121034	chr09_1.205	570	60	0	0.3158	375012	375194	374857	375427	9	9	0.325
826	smorf121077	chr09_1.215	3870	60	0	0.0465	386769	386951	385698	389568	9	9	0.025
827	smorf121079	chr09_1.215	3870	30	0	0.0233	387804	387896	385698	389568	9	9	0.025
828	smorf121135	chr09_1.218	2055	36	0	0.0526	395328	395438	395156	397211	9	9	0.075
829	smorf121144	chr09_1.218	2055	26	0	0.038	397065	397145	395156	397211	9	9	0.025
830	smorf121209	chr09_1.232	289	33	0	0.3426	420777	420878	420733	421022	9	9	0.325
831	smorf121251	chr09_1.238	1277	35	0	0.0822	432420	432527	432107	433384	9	9	0.075
832	smorf121438	chr09_1.221	540	27	1	0.15	399611	399694	399233	399773	9	9	0.125
834	smorf121449	chr09_1.218	2055	39	0	0.0569	396626	396745	395156	397211	9	9	0.075
835	smorf12145	chr02_1.196	2272	30	0	0.0396	364209	364301	362512	364784	2	2	0.025
836	smorf121450	chr09_1.218	2055	41	0	0.0599	396398	396523	395156	397211	9	9	0.075
837	smorf121451	chr09_1.218	2055	27	0	0.0394	396254	396337	395156	397211	9	9	0.025
838	smorf121453	chr09_1.218	2055	29	0	0.0423	395930	396019	395156	397211	9	9	0.025
839	smorf121455	chr09_1.218	2055	46	0	0.0672	395642	395782	395156	397211	9	9	0.075
840	smorf121458	chr09_1.217	359	39	0	0.3259	394559	394678	394554	394913	9	9	0.325
841	smorf12147	chr02_1.196	2272	44	0	0.0581	364485	364619	362512	364784	2	2	0.075
842	smorf121472	chr09_1.215	3870	28	0	0.0217	388853	388939	385698	389568	9	9	0.025
843	smorf121474	chr09_1.215	3870	26	0	0.0202	387914	387994	385698	389568	9	9	0.025
844	smorf121477	chr09_1.215	3870	26	0	0.0202	386093	386173	385698	389568	9	9	0.025
845	smorf121478	chr09_1.215	3870	28	0	0.0217	385700	385786	385698	389568	9	9	0.025
846	smorf121503	chr09_1.207	239	34	0	0.4268	378248	378352	378243	378482	9	9	0.425
847	smorf1216	chr01_1.54	683	29	0	0.1274	119696	119785	119542	120225	1	1	0.125
848	smorf121612	chr09_1.189	616	26	0	0.1266	348950	349030	348502	349118	9	9	0.125
849	smorf121614	chr09_1.189	616	54	1	0.263	348569	348733	348502	349118	9	9	0.275
850	smorf121636	chr09_1.186	405	50	0	0.3704	343715	343867	343653	344058	9	9	0.375
851	smorf121698	chr09_1.168	408	62	0	0.4559	321947	322135	321931	322339	9	9	0.475
852	smorf121730	chr09_1.165	634	39	0	0.1845	316520	316639	316131	316765	9	9	0.175
853	smorf12174	chr02_1.201	1402	64	1	0.1369	371007	371201	370697	372099	2	2	0.125
854	smorf121756	chr09_1.157	1180	32	0	0.0814	303353	303451	302496	303676	9	9	0.075
855	smorf12176	chr02_1.201	1402	27	0	0.0578	371475	371558	370697	372099	2	2	0.075
856	smorf12182	chr02_1.202	1125	40	1	0.1067	372879	373001	372732	373857	2	2	0.125
857	smorf121824	chr09_1.147	360	47	1	0.3917	287456	287599	287428	287788	9	9	0.375
859	smorf121926	chr09_1.131	632	71	0	0.337	258548	258763	258279	258911	9	9	0.325
860	smorf121930	chr09_1.130	780	27	0	0.1038	257186	257269	257061	257841	9	9	0.125
861	smorf121990	chr09_1.114	289	38	0	0.3945	237815	237931	237806	238095	9	9	0.375
862	smorf121991	chr09_1.113	249	32	0	0.3855	235559	235657	235471	235720	9	9	0.375
863	smorf121995	chr09_1.111	480	29	1	0.1812	231221	231310	231069	231549	9	9	0.175
864	smorf122108	chr09_1.98	296	35	1	0.3547	203393	203500	203256	203552	9	9	0.375
865	smorf122111	chr09_1.97	232	42	1	0.5431	202136	202264	202040	202272	9	9	0.525
866	smorf122191	chr09_1.80	187	33	0	0.5294	180278	180379	180236	180423	9	9	0.525
867	smorf122206	chr09_1.75	989	34	0	0.1031	174335	174439	173589	174578	9	9	0.125
868	smorf122218	chr09_1.73	245	27	1	0.3306	171605	171688	171502	171747	9	9	0.325
869	smorf122219	chr09_1.72	340	36	0	0.3176	169754	169864	169638	169978	9	9	0.325
870	smorf12223	chr02_1.206	983	38	1	0.116	381153	381269	381043	382026	2	2	0.125
871	smorf12226	chr02_1.206	983	31	0	0.0946	381687	381782	381043	382026	2	2	0.075
872	smorf122282	chr09_1.64	406	44	1	0.3251	151451	151585	151185	151591	9	9	0.325
873	smorf122330	chr09_1.60	1358	33	0	0.0729	141899	142000	141566	142924	9	9	0.075
875	smorf122344	chr09_1.58	1874	33	0	0.0528	138842	138943	137874	139748	9	9	0.075
876	smorf122346	chr09_1.58	1874	30	0	0.048	138530	138622	137874	139748	9	9	0.025
877	smorf122360	chr09_1.56	544	41	0	0.2261	133919	134044	133869	134413	9	9	0.225
878	smorf122417	chr09_1.51	617	30	0	0.1459	122273	122365	122071	122688	9	9	0.125
879	smorf12246	chr02_1.211	187	40	0	0.6417	391671	391793	391611	391798	2	2	0.625
880	smorf12250	chr02_1.212	830	60	1	0.2169	392802	392984	392287	393117	2	2	0.225
881	smorf122517	chr09_1.43	443	46	0	0.3115	99620	99760	99416	99859	9	9	0.325
882	smorf122535	chr09_1.37	830	29	0	0.1048	93167	93256	92788	93618	9	9	0.125
883	smorf122593	chr09_1.28	730	28	0	0.1151	73970	74056	73453	74183	9	9	0.125
884	smorf122622	chr09_1.19	452	46	0	0.3053	51611	51751	51306	51758	9	9	0.325
885	smorf12265	chr02_1.214	336	44	0	0.3929	398295	398429	398271	398607	2	2	0.375
886	smorf122664	chr09_1.11	2212	31	0	0.042	36593	36688	34686	36898	9	9	0.025
887	smorf122668	chr09_1.11	2212	62	0	0.0841	35552	35740	34686	36898	9	9	0.075
888	smorf122741	chr09_1.2	1795	32	0	0.0535	11363	11461	9696	11491	9	9	0.075
889	smorf122745	chr09_1.2	1795	34	0	0.0568	10586	10690	9696	11491	9	9	0.075
890	smorf122862	chr09_1.232	289	41	1	0.4256	420859	420984	420733	421022	9	9	0.425
891	smorf122881	chr09_1.230	506	26	0	0.1542	415993	416073	415614	416120	9	9	0.175
892	smorf122959	chr09_1.218	2055	35	0	0.0511	396739	396846	395156	397211	9	9	0.075
893	smorf122961	chr09_1.218	2055	27	0	0.0394	395422	395505	395156	397211	9	9	0.025
894	smorf122971	chr09_1.215	3870	33	0	0.0256	389107	389208	385698	389568	9	9	0.025
895	smorf122976	chr09_1.215	3870	40	1	0.031	388066	388188	385698	389568	9	9	0.025
896	smorf122982	chr09_1.215	3870	42	0	0.0326	386839	386967	385698	389568	9	9	0.025
897	smorf122986	chr09_1.215	3870	46	0	0.0357	386017	386157	385698	389568	9	9	0.025
898	smorf122987	chr09_1.215	3870	47	0	0.0364	385816	385959	385698	389568	9	9	0.025
899	smorf12314	chr02_1.222	204	28	0	0.4118	414072	414158	413975	414179	2	2	0.425
900	smorf123158	chr09_1.176	568	46	1	0.243	332530	332670	332440	333008	9	9	0.225
901	smorf12319	chr02_1.223	721	72	0	0.2996	415455	415673	415255	415976	2	2	0.275
902	smorf123205	chr09_1.168	408	30	0	0.2206	322150	322242	321931	322339	9	9	0.225
903	smorf123211	chr09_1.167	488	33	0	0.2029	321187	321288	320963	321451	9	9	0.225
904	smorf123242	chr09_1.163	444	44	0	0.2973	312670	312804	312458	312902	9	9	0.275
905	smorf123247	chr09_1.162	738	41	0	0.1667	310891	311016	310424	311162	9	9	0.175
906	smorf123250	chr09_1.162	738	36	0	0.1463	310603	310713	310424	311162	9	9	0.125
907	smorf123281	chr09_1.158	372	26	0	0.2097	304237	304317	304102	304474	9	9	0.225
908	smorf123288	chr09_1.157	1180	30	0	0.0763	302872	302964	302496	303676	9	9	0.075
909	smorf123297	chr09_1.156	842	36	0	0.1283	301423	301533	301255	302097	9	9	0.125
910	smorf123312	chr09_1.152	146	26	1	0.5342	295939	296019	295902	296048	9	9	0.525
911	smorf123325	chr09_1.151	315	35	1	0.3333	292522	292629	292316	292631	9	9	0.325
912	smorf12333	chr02_1.226	1036	46	0	0.1332	419331	419471	419158	420194	2	2	0.125
913	smorf123364	chr09_1.144	294	30	0	0.3061	279892	279984	279846	280140	9	9	0.325
914	smorf123393	chr09_1.137	587	54	0	0.276	270823	270987	270572	271159	9	9	0.275
915	smorf123425	chr09_1.133	517	49	0	0.2843	261007	261156	260918	261435	9	9	0.275
916	smorf123431	chr09_1.131	632	33	0	0.1566	258517	258618	258279	258911	9	9	0.175
917	smorf123433	chr09_1.130	780	45	1	0.1731	257398	257535	257061	257841	9	9	0.175
918	smorf123476	chr09_1.118	253	26	0	0.3083	243841	243921	243741	243994	9	9	0.325
919	smorf12348	chr02_1.227	723	26	0	0.1079	423129	423209	423035	423758	2	2	0.125
920	smorf123522	chr09_1.112	643	29	0	0.1353	232369	232458	232366	233009	9	9	0.125
921	smorf123526	chr09_1.111	480	45	1	0.2812	231169	231306	231069	231549	9	9	0.275
922	smorf123527	chr09_1.110	277	26	0	0.2816	230098	230178	229991	230268	9	9	0.275
923	smorf123536	chr09_1.108	647	31	0	0.1437	226420	226515	225951	226598	9	9	0.125
924	smorf123538	chr09_1.108	647	26	0	0.1206	226057	226137	225951	226598	9	9	0.125
925	smorf123542	chr09_1.107	446	43	0	0.2892	222601	222732	222487	222933	9	9	0.275
926	smorf123736	chr09_1.75	989	30	0	0.091	173710	173802	173589	174578	9	9	0.075
927	smorf123738	chr09_1.74	336	28	0	0.25	173185	173271	173025	173361	9	9	0.225
928	smorf123763	chr09_1.69	300	39	0	0.39	163030	163149	162974	163274	9	9	0.375
929	smorf123773	chr09_1.68	721	27	1	0.1123	160327	160410	160162	160883	9	9	0.125
930	smorf12379	chr02_1.233	1084	35	0	0.0969	431295	431402	430945	432029	2	2	0.075
931	smorf123791	chr09_1.67	206	26	1	0.3786	157285	157365	157175	157381	9	9	0.375
932	smorf123815	chr09_1.64	406	34	0	0.2512	151345	151449	151185	151591	9	9	0.275
933	smorf123821	chr09_1.63	570	27	0	0.1421	150061	150144	149985	150555	9	9	0.125
934	smorf123827	chr09_1.61	182	42	1	0.6923	144088	144216	144082	144264	9	9	0.675
935	smorf123833	chr09_1.60	1358	38	0	0.0839	142183	142299	141566	142924	9	9	0.075
936	smorf123840	chr09_1.58	1874	33	0	0.0528	139006	139107	137874	139748	9	9	0.075
937	smorf123841	chr09_1.58	1874	31	0	0.0496	138580	138675	137874	139748	9	9	0.025
938	smorf123855	chr09_1.55	578	30	0	0.1557	132025	132117	131662	132240	9	9	0.175
939	smorf123877	chr09_1.53	564	41	0	0.2181	127462	127587	127097	127661	9	9	0.225
940	smorf123878	chr09_1.53	564	32	0	0.1702	127264	127362	127097	127661	9	9	0.175
941	smorf123883	chr09_1.52	470	52	1	0.3319	125989	126147	125733	126203	9	9	0.325
942	smorf123904	chr09_1.51	617	38	0	0.1848	122323	122439	122071	122688	9	9	0.175
943	smorf123964	chr09_1.45	546	40	0	0.2198	102574	102696	102235	102781	9	9	0.225
944	smorf123985	chr09_1.43	443	50	0	0.3386	99511	99663	99416	99859	9	9	0.325
945	smorf123996	chr09_1.38	264	50	0	0.5682	94801	94953	94800	95064	9	9	0.575
946	smorf123997	chr09_1.37	830	48	0	0.1735	92971	93117	92788	93618	9	9	0.175
947	smorf124013	chr09_1.35	513	38	0	0.2222	88903	89019	88716	89229	9	9	0.225
948	smorf124053	chr09_1.30	790	46	1	0.1747	77806	77946	77283	78073	9	9	0.175
949	smorf124059	chr09_1.28	730	42	1	0.1726	73717	73845	73453	74183	9	9	0.175
950	smorf124090	chr09_1.26	640	28	0	0.1312	68512	68598	68067	68707	9	9	0.125
952	smorf124150	chr09_1.20	272	31	0	0.3419	53824	53919	53708	53980	9	9	0.325
953	smorf124156	chr09_1.19	452	38	1	0.2522	51589	51705	51306	51758	9	9	0.275
954	smorf12419	chr02_1.239	368	45	0	0.3668	444696	444833	444687	445055	2	2	0.375
955	smorf124213	chr09_1.11	2212	40	0	0.0542	35215	35337	34686	36898	9	9	0.075
956	smorf124298	chr09_1.2	1795	58	0	0.0969	11017	11193	9696	11491	9	9	0.075
957	smorf124301	chr09_1.2	1795	27	0	0.0451	10186	10269	9696	11491	9	9	0.025
958	smorf124345	chr09_1.240	970	40	0	0.1237	435129	435251	434299	435269	9	9	0.125
960	smorf124353	chr09_1.238	1277	54	0	0.1269	433113	433277	432107	433384	9	9	0.125
961	smorf124438	chr09_1.226	825	28	0	0.1018	407790	407876	407639	408464	9	9	0.125
962	smorf124477	chr09_1.221	540	43	1	0.2389	399531	399662	399233	399773	9	9	0.225
963	smorf124484	chr09_1.218	2055	32	0	0.0467	397008	397106	395156	397211	9	9	0.025
964	smorf124487	chr09_1.218	2055	28	0	0.0409	396450	396536	395156	397211	9	9	0.025
965	smorf12449	chr02_1.245	568	33	0	0.1743	453489	453590	453218	453786	2	2	0.175
967	smorf124491	chr09_1.218	2055	37	0	0.054	395349	395462	395156	397211	9	9	0.075
968	smorf124505	chr09_1.215	3870	51	0	0.0395	388821	388976	385698	389568	9	9	0.025
969	smorf12451	chr02_1.246	291	30	0	0.3093	454572	454664	454524	454815	2	2	0.325
970	smorf124512	chr09_1.215	3870	31	0	0.024	387096	387191	385698	389568	9	9	0.025
972	smorf124554	chr09_1.205	570	30	1	0.1579	374988	375080	374857	375427	9	9	0.175
973	smorf124628	chr09_1.192	508	28	1	0.1654	353586	353672	353428	353936	9	9	0.175
974	smorf124642	chr09_1.189	616	28	0	0.1364	348660	348746	348502	349118	9	9	0.125
975	smorf12469	chr02_1.250	956	30	0	0.0941	461037	461129	460215	461171	2	2	0.075
976	smorf124696	chr09_1.178	345	34	0	0.2957	334704	334808	334533	334878	9	9	0.275
977	smorf12470	chr02_1.251	265	27	0	0.3057	461874	461957	461867	462132	2	2	0.325
978	smorf124703	chr09_1.176	568	28	0	0.1479	332823	332909	332440	333008	9	9	0.125
979	smorf124754	chr09_1.165	634	44	0	0.2082	316188	316322	316131	316765	9	9	0.225
980	smorf124778	chr09_1.158	372	49	0	0.3952	304155	304304	304102	304474	9	9	0.375
981	smorf124811	chr09_1.151	315	33	0	0.3143	292350	292451	292316	292631	9	9	0.325
982	smorf124812	chr09_1.150	291	49	0	0.5052	291780	291929	291668	291959	9	9	0.525
983	smorf124899	chr09_1.132	387	29	0	0.2248	259893	259982	259769	260156	9	9	0.225
984	smorf124906	chr09_1.131	632	26	0	0.1234	258765	258845	258279	258911	9	9	0.125
985	smorf124912	chr09_1.130	780	49	0	0.1885	257205	257354	257061	257841	9	9	0.175
986	smorf124923	chr09_1.127	617	30	0	0.1459	254352	254444	253923	254540	9	9	0.125
987	smorf124998	chr09_1.114	289	32	0	0.3322	237882	237980	237806	238095	9	9	0.325
988	smorf125025	chr09_1.108	647	41	0	0.1901	226137	226262	225951	226598	9	9	0.175
989	smorf125049	chr09_1.107	446	42	0	0.2825	222660	222788	222487	222933	9	9	0.275
990	smorf125074	chr09_1.102	493	31	0	0.1886	212340	212435	212002	212495	9	9	0.175
991	smorf125119	chr09_1.97	232	54	0	0.6983	202056	202220	202040	202272	9	9	0.675
992	smorf125122	chr09_1.94	242	46	0	0.5702	199428	199568	199400	199642	9	9	0.575
993	smorf125217	chr09_1.74	336	34	0	0.3036	173220	173324	173025	173361	9	9	0.325
994	smorf12523	chr02_1.256	1233	31	0	0.0754	476610	476705	476431	477664	2	2	0.075
995	smorf12524	chr02_1.256	1233	27	0	0.0657	477081	477164	476431	477664	2	2	0.075
996	smorf125290	chr09_1.65	375	33	0	0.264	155034	155135	154843	155218	9	9	0.275
997	smorf125328	chr09_1.58	1874	59	1	0.0945	139503	139682	137874	139748	9	9	0.075
998	smorf125356	chr09_1.56	544	30	0	0.1654	134052	134144	133869	134413	9	9	0.175
999	smorf125377	chr09_1.54	1028	38	0	0.1109	129795	129911	129578	130606	9	9	0.125
1000	smorf125385	chr09_1.53	564	38	0	0.2021	127203	127319	127097	127661	9	9	0.225
1001	smorf125441	chr09_1.44	279	29	0	0.3118	100563	100652	100501	100780	9	9	0.325
1002	smorf125471	chr09_1.37	830	51	0	0.1843	92991	93146	92788	93618	9	9	0.175
1003	smorf125520	chr09_1.30	790	64	0	0.243	77529	77723	77283	78073	9	9	0.225
1004	smorf125528	chr09_1.29	580	48	0	0.2483	76119	76265	75773	76353	9	9	0.225
1005	smorf125543	chr09_1.26	640	29	0	0.1359	68382	68471	68067	68707	9	9	0.125
1006	smorf125633	chr09_1.17	133	31	0	0.6992	46845	46940	46815	46948	9	9	0.675
1007	smorf125648	chr09_1.15	380	26	0	0.2053	41739	41819	41444	41824	9	9	0.225
1008	smorf125653	chr09_1.13	449	37	1	0.2472	39255	39368	38983	39432	9	9	0.225
1009	smorf125662	chr09_1.11	2212	29	0	0.0393	36804	36893	34686	36898	9	9	0.025
1010	smorf125665	chr09_1.11	2212	54	0	0.0732	36492	36656	34686	36898	9	9	0.075
1011	smorf125666	chr09_1.11	2212	41	0	0.0556	36234	36359	34686	36898	9	9	0.075
1012	smorf125671	chr09_1.11	2212	40	0	0.0542	35388	35510	34686	36898	9	9	0.075
1013	smorf125675	chr09_1.11	2212	28	0	0.038	34773	34859	34686	36898	9	9	0.025
1014	smorf125685	chr09_1.9	1151	26	0	0.0678	33603	33683	32566	33717	9	9	0.075
1015	smorf125689	chr09_1.9	1151	45	0	0.1173	32625	32762	32566	33717	9	9	0.125
1016	smorf12569	chr02_1.264	457	27	0	0.1772	490677	490760	490386	490843	2	2	0.175
1017	smorf125776	chr09_1.2	1795	29	0	0.0485	11145	11234	9696	11491	9	9	0.025
1018	smorf125898	chr10_1.5	772	50	0	0.1943	21403	21555	21200	21972	10	10	0.175
1019	smorf12592	chr02_1.269	293	48	1	0.4915	496989	497135	496863	497156	2	2	0.475
1020	smorf125921	chr10_1.10	3566	43	0	0.0362	29317	29448	28596	32162	10	10	0.025
1021	smorf125923	chr10_1.10	3566	26	0	0.0219	29773	29853	28596	32162	10	10	0.025
1022	smorf126014	chr10_1.25	661	61	0	0.2769	60460	60645	60181	60842	10	10	0.275
1023	smorf126091	chr10_1.32	630	27	0	0.1286	75469	75552	75301	75931	10	10	0.125
1024	smorf126156	chr10_1.42	688	26	0	0.1134	90553	90633	90095	90783	10	10	0.125
1025	smorf126173	chr10_1.44	530	43	0	0.2434	94570	94701	94559	95089	10	10	0.225
1026	smorf126180	chr10_1.46	1203	28	0	0.0698	96565	96651	96527	97730	10	10	0.075
1027	smorf126181	chr10_1.46	1203	49	1	0.1222	96700	96849	96527	97730	10	10	0.125
1028	smorf126240	chr10_1.52	504	31	0	0.1845	109561	109656	109455	109959	10	10	0.175
1029	smorf126277	chr10_1.58	1623	43	0	0.0795	118909	119040	118821	120444	10	10	0.075
1031	smorf126288	chr10_1.60	887	37	0	0.1251	123292	123405	122944	123831	10	10	0.125
1032	smorf126359	chr10_1.72	724	35	1	0.145	142570	142677	142564	143288	10	10	0.125
1034	smorf126373	chr10_1.73	458	38	1	0.2489	145030	145146	144698	145156	10	10	0.225
1035	smorf126376	chr10_1.74	314	26	0	0.2484	146218	146298	146041	146355	10	10	0.225
1036	smorf126378	chr10_1.75	427	27	0	0.1897	146989	147072	146670	147097	10	10	0.175
1037	smorf126389	chr10_1.77	570	33	1	0.1737	150622	150723	150387	150957	10	10	0.175
1038	smorf126397	chr10_1.79	504	40	0	0.2381	153151	153273	152996	153500	10	10	0.225
1039	smorf126423	chr10_1.83	603	40	0	0.199	157714	157836	157270	157873	10	10	0.175
1040	smorf126427	chr10_1.85	771	31	0	0.1206	159964	160059	159844	160615	10	10	0.125
1041	smorf126436	chr10_1.86	350	44	0	0.3771	161746	161880	161560	161910	10	10	0.375
1042	smorf126443	chr10_1.88	374	35	0	0.2807	165496	165603	165345	165719	10	10	0.275
1043	smorf126515	chr10_1.92	1241	34	0	0.0822	180928	181032	180307	181548	10	10	0.075
1044	smorf126544	chr10_1.96	447	59	1	0.396	186862	187041	186677	187124	10	10	0.375
1045	smorf126556	chr10_1.98	275	44	0	0.48	189454	189588	189439	189714	10	10	0.475
1046	smorf126560	chr10_1.100	226	26	0	0.3451	191392	191472	191344	191570	10	10	0.325
1047	smorf126575	chr10_1.103	1412	72	0	0.153	195361	195579	194872	196284	10	10	0.175
1048	smorf126616	chr10_1.109	427	39	0	0.274	207583	207702	207445	207872	10	10	0.275
1049	smorf126633	chr10_1.110	392	34	0	0.2602	209701	209805	209525	209917	10	10	0.275
1050	smorf126664	chr10_1.113	1373	32	0	0.0699	220180	220278	220012	221385	10	10	0.075
1051	smorf126670	chr10_1.114	1727	34	0	0.0591	223783	223887	223323	225050	10	10	0.075
1052	smorf126673	chr10_1.114	1727	48	0	0.0834	224428	224574	223323	225050	10	10	0.075
1053	smorf126708	chr10_1.118	419	58	0	0.4153	230968	231144	230877	231296	10	10	0.425
1054	smorf126744	chr10_1.121	906	32	0	0.106	236908	237006	236352	237258	10	10	0.125
1055	smorf126749	chr10_1.124	332	50	0	0.4518	245335	245487	245254	245586	10	10	0.475
1056	smorf126778	chr10_1.128	294	35	0	0.3571	254494	254601	254437	254731	10	10	0.375
1057	smorf126847	chr10_1.133	383	31	0	0.2428	268579	268674	268410	268793	10	10	0.225
1058	smorf126886	chr10_1.136	838	33	0	0.1181	278389	278490	277997	278835	10	10	0.125
1059	smorf126897	chr10_1.138	421	54	0	0.3848	283561	283725	283375	283796	10	10	0.375
1060	smorf126918	chr10_1.140	648	27	0	0.125	289636	289719	289221	289869	10	10	0.125
1061	smorf126988	chr10_1.156	239	50	0	0.6276	319798	319950	319771	320010	10	10	0.625
1062	smorf126989	chr10_1.157	1228	34	0	0.0831	322183	322287	322152	323380	10	10	0.075
1064	smorf126993	chr10_1.157	1228	47	0	0.1148	323215	323358	322152	323380	10	10	0.125
1065	smorf127035	chr10_1.164	196	26	0	0.398	335710	335790	335696	335892	10	10	0.375
1066	smorf12705	chr02_1.281	1052	36	0	0.1027	532296	532406	532176	533228	2	2	0.125
1067	smorf127106	chr10_1.184	374	28	0	0.2246	368626	368712	368368	368742	10	10	0.225
1068	smorf12718	chr02_1.284	478	27	0	0.1695	536154	536237	536090	536568	2	2	0.175
1069	smorf127192	chr10_1.203	419	46	0	0.3294	395761	395901	395506	395925	10	10	0.325
1070	smorf127199	chr10_1.206	519	26	0	0.1503	398611	398691	398412	398931	10	10	0.175
1071	smorf127222	chr10_1.208	642	30	0	0.1402	405148	405240	404940	405582	10	10	0.125
1072	smorf127225	chr10_1.210	330	51	1	0.4636	409237	409392	409156	409486	10	10	0.475
1073	smorf12724	chr02_1.285	410	34	0	0.2488	537600	537704	537459	537869	2	2	0.225
1074	smorf127332	chr10_1.226	351	31	0	0.265	431248	431343	431231	431582	10	10	0.275
1075	smorf127338	chr10_1.228	220	36	0	0.4909	433102	433212	432994	433214	10	10	0.475
1076	smorf127370	chr10_1.233	347	28	0	0.2421	440800	440886	440639	440986	10	10	0.225
1077	smorf127385	chr10_1.235	1061	49	0	0.1385	445126	445275	444854	445915	10	10	0.125
1078	smorf127387	chr10_1.235	1061	39	1	0.1103	445486	445605	444854	445915	10	10	0.125
1079	smorf127390	chr10_1.236	451	54	0	0.3592	448192	448356	448018	448469	10	10	0.375
1080	smorf127567	chr10_1.258	345	36	1	0.313	497047	497157	497002	497347	10	10	0.325
1081	smorf127586	chr10_1.260	224	27	1	0.3616	503488	503571	503478	503702	10	10	0.375
1082	smorf127589	chr10_1.262	153	26	0	0.5098	510130	510210	510078	510231	10	10	0.525
1083	smorf12762	chr02_1.292	761	52	0	0.205	549486	549644	549003	549764	2	2	0.225
1084	smorf127643	chr10_1.272	953	33	1	0.1039	526174	526275	525374	526327	10	10	0.125
1085	smorf127732	chr10_1.294	515	72	2	0.4194	548398	548616	548236	548751	10	10	0.425
1086	smorf127733	chr10_1.295	696	28	0	0.1207	549829	549915	549807	550503	10	10	0.125
1087	smorf127811	chr10_1.310	653	49	1	0.2251	576625	576774	576594	577247	10	10	0.225
1088	smorf12782	chr02_1.295	2238	26	0	0.0349	554844	554924	554304	556542	2	2	0.025
1089	smorf127823	chr10_1.311	669	31	0	0.139	578593	578688	578183	578852	10	10	0.125
1090	smorf12784	chr02_1.295	2238	65	0	0.0871	555090	555287	554304	556542	2	2	0.075
1091	smorf127845	chr10_1.316	630	56	0	0.2667	585442	585612	585430	586060	10	10	0.275
1092	smorf127846	chr10_1.316	630	46	0	0.219	585649	585789	585430	586060	10	10	0.225
1093	smorf127869	chr10_1.319	733	29	0	0.1187	594829	594918	594320	595053	10	10	0.125
1094	smorf127942	chr10_1.323	2653	27	0	0.0305	606721	606804	605647	608300	10	10	0.025
1095	smorf127945	chr10_1.323	2653	26	0	0.0294	607264	607344	605647	608300	10	10	0.025
1096	smorf127948	chr10_1.323	2653	34	1	0.0384	607981	608085	605647	608300	10	10	0.025
1097	smorf128010	chr10_1.338	501	35	0	0.2096	629125	629232	629077	629578	10	10	0.225
1098	smorf12802	chr02_1.298	660	37	0	0.1682	561069	561182	560968	561628	2	2	0.175
1099	smorf128033	chr10_1.339	673	36	0	0.1605	633247	633357	632935	633608	10	10	0.175
1100	smorf128054	chr10_1.344	890	56	0	0.1888	639160	639330	639045	639935	10	10	0.175
1101	smorf128206	chr10_1.368	250	35	0	0.42	678721	678828	678700	678950	10	10	0.425
1102	smorf128330	chr10_1.378	816	37	0	0.136	703417	703530	703062	703878	10	10	0.125
1103	smorf128331	chr10_1.378	816	30	0	0.1103	703588	703680	703062	703878	10	10	0.125
1104	smorf128332	chr10_1.378	816	39	0	0.1434	703750	703869	703062	703878	10	10	0.125
1105	smorf128374	chr10_1.384	1839	31	0	0.0506	715930	716025	715734	717573	10	10	0.075
1107	smorf128379	chr10_1.384	1839	31	0	0.0506	717136	717231	715734	717573	10	10	0.075
1108	smorf128382	chr10_1.385	2035	38	0	0.056	718363	718479	717624	719659	10	10	0.075
1109	smorf128383	chr10_1.385	2035	42	0	0.0619	718531	718659	717624	719659	10	10	0.075
1110	smorf128384	chr10_1.385	2035	35	0	0.0516	718789	718896	717624	719659	10	10	0.075
1111	smorf128393	chr10_1.386	1517	33	0	0.0653	722695	722796	721291	722808	10	10	0.075
1112	smorf128396	chr10_1.387	1883	38	0	0.0605	724243	724359	723894	725777	10	10	0.075
1113	smorf128399	chr10_1.387	1883	48	0	0.0765	724918	725064	723894	725777	10	10	0.075
1114	smorf128400	chr10_1.387	1883	38	0	0.0605	725134	725250	723894	725777	10	10	0.075
1115	smorf128401	chr10_1.387	1883	34	0	0.0542	725563	725667	723894	725777	10	10	0.075
1116	smorf128412	chr10_1.389	302	26	0	0.2583	728335	728415	728265	728567	10	10	0.275
1117	smorf1285	chr01_1.65	187	29	1	0.4652	137522	137611	137512	137699	1	1	0.475
1118	smorf12856	chr02_1.306	480	29	0	0.1812	572262	572351	571885	572365	2	2	0.175
1119	smorf128578	chr10_1.4	801	34	0	0.1273	18797	18901	18695	19496	10	10	0.125
1120	smorf128584	chr10_1.5	772	39	1	0.1516	21233	21352	21200	21972	10	10	0.175
1121	smorf128593	chr10_1.6	569	28	0	0.1476	22919	23005	22563	23132	10	10	0.125
1122	smorf128608	chr10_1.8	325	29	0	0.2677	26195	26284	26086	26411	10	10	0.275
1123	smorf128625	chr10_1.10	3566	27	0	0.0227	29828	29911	28596	32162	10	10	0.025
1124	smorf128627	chr10_1.10	3566	36	0	0.0303	30392	30502	28596	32162	10	10	0.025
1125	smorf128654	chr10_1.12	507	26	0	0.1538	36410	36490	36249	36756	10	10	0.175
1126	smorf128724	chr10_1.18	185	36	0	0.5838	50495	50605	50443	50628	10	10	0.575
1127	smorf128782	chr10_1.26	315	32	0	0.3048	63533	63631	63488	63803	10	10	0.325
1128	smorf128830	chr10_1.32	630	37	0	0.1762	75737	75850	75301	75931	10	10	0.175
1129	smorf128834	chr10_1.33	292	46	0	0.4726	76634	76774	76509	76801	10	10	0.475
1130	smorf128848	chr10_1.34	891	54	1	0.1818	79370	79534	79261	80152	10	10	0.175
1131	smorf128849	chr10_1.34	891	31	0	0.1044	79625	79720	79261	80152	10	10	0.125
1132	smorf12885	chr02_1.309	277	29	0	0.3141	578169	578258	578081	578358	2	2	0.325
1133	smorf128851	chr10_1.34	891	37	0	0.1246	79907	80020	79261	80152	10	10	0.125
1134	smorf128863	chr10_1.37	248	26	0	0.3145	83984	84064	83817	84065	10	10	0.325
1135	smorf128897	chr10_1.46	1203	51	0	0.1272	96683	96838	96527	97730	10	10	0.125
1136	smorf128899	chr10_1.46	1203	29	0	0.0723	97631	97720	96527	97730	10	10	0.075
1137	smorf128912	chr10_1.48	319	31	0	0.2915	101810	101905	101773	102092	10	10	0.275
1138	smorf128937	chr10_1.52	504	26	0	0.1548	109670	109750	109455	109959	10	10	0.175
1139	smorf128945	chr10_1.53	508	27	0	0.1594	111545	111628	111153	111661	10	10	0.175
1140	smorf128972	chr10_1.58	1623	42	0	0.0776	119306	119434	118821	120444	10	10	0.075
1141	smorf128975	chr10_1.58	1623	32	0	0.0591	119867	119965	118821	120444	10	10	0.075
1142	smorf129061	chr10_1.72	724	33	0	0.1367	142862	142963	142564	143288	10	10	0.125
1143	smorf129069	chr10_1.75	427	26	0	0.1827	146756	146836	146670	147097	10	10	0.175
1144	smorf129083	chr10_1.77	570	71	0	0.3737	150428	150643	150387	150957	10	10	0.375
1146	smorf129131	chr10_1.85	771	57	0	0.2218	160064	160237	159844	160615	10	10	0.225
1148	smorf129226	chr10_1.92	1241	41	0	0.0991	180470	180595	180307	181548	10	10	0.075
1149	smorf129238	chr10_1.94	280	26	0	0.2786	184331	184411	184218	184498	10	10	0.275
1150	smorf129275	chr10_1.103	1412	26	0	0.0552	194900	194980	194872	196284	10	10	0.075
1151	smorf129276	chr10_1.103	1412	37	0	0.0786	195530	195643	194872	196284	10	10	0.075
1152	smorf129277	chr10_1.103	1412	33	1	0.0701	195653	195754	194872	196284	10	10	0.075
1153	smorf129279	chr10_1.103	1412	34	1	0.0722	195932	196036	194872	196284	10	10	0.075
1154	smorf129354	chr10_1.110	392	43	0	0.3291	209762	209893	209525	209917	10	10	0.325
1155	smorf129381	chr10_1.112	395	30	0	0.2278	217490	217582	217305	217700	10	10	0.225
1156	smorf129402	chr10_1.113	1373	27	0	0.059	220898	220981	220012	221385	10	10	0.075
1157	smorf129417	chr10_1.114	1727	29	0	0.0504	223523	223612	223323	225050	10	10	0.075
1158	smorf129422	chr10_1.114	1727	26	0	0.0452	224309	224389	223323	225050	10	10	0.025
1159	smorf129423	chr10_1.114	1727	66	0	0.1146	224708	224908	223323	225050	10	10	0.125
1160	smorf12947	chr02_1.318	731	48	0	0.197	593007	593153	592769	593500	2	2	0.175
1161	smorf12948	chr02_1.318	731	31	1	0.1272	593175	593270	592769	593500	2	2	0.125
1162	smorf129491	chr10_1.123	427	29	0	0.2037	241811	241900	241650	242077	10	10	0.225
1163	smorf12956	chr02_1.319	496	60	0	0.3629	595119	595301	594859	595355	2	2	0.375
1164	smorf129615	chr10_1.137	529	69	2	0.3913	280874	281083	280650	281179	10	10	0.375
1165	smorf129645	chr10_1.140	648	43	0	0.1991	289328	289459	289221	289869	10	10	0.175
1166	smorf129653	chr10_1.141	561	51	1	0.2727	291155	291310	290769	291330	10	10	0.275
1167	smorf129749	chr10_1.151	168	36	1	0.6429	313934	314044	313910	314078	10	10	0.625
1168	smorf12977	chr02_1.323	593	28	0	0.1417	600177	600263	599954	600547	2	2	0.125
1169	smorf129785	chr10_1.157	1228	31	1	0.0757	322289	322384	322152	323380	10	10	0.075
1170	smorf129878	chr10_1.170	229	34	0	0.4454	345863	345967	345738	345967	10	10	0.425
1171	smorf129927	chr10_1.181	453	39	0	0.2583	359723	359842	359671	360124	10	10	0.275
1172	smorf129929	chr10_1.182	345	30	1	0.2609	360953	361045	360898	361243	10	10	0.275
1173	smorf12993	chr02_1.326	400	38	0	0.285	604233	604349	604102	604502	2	2	0.275
1174	smorf129985	chr10_1.193	325	34	0	0.3138	381089	381193	380996	381321	10	10	0.325
1175	smorf130001	chr10_1.194	461	43	0	0.2798	383663	383794	383370	383831	10	10	0.275
1176	smorf130036	chr10_1.203	419	40	0	0.2864	395606	395728	395506	395925	10	10	0.275
1177	smorf130100	chr10_1.212	885	63	1	0.2136	413522	413713	413393	414278	10	10	0.225
1178	smorf130128	chr10_1.220	292	38	0	0.3904	419663	419779	419556	419848	10	10	0.375
1179	smorf130170	chr10_1.232	253	40	0	0.4743	438665	438787	438604	438857	10	10	0.475
1180	smorf130200	chr10_1.235	1061	32	0	0.0905	445229	445327	444854	445915	10	10	0.075
1181	smorf130204	chr10_1.236	451	60	0	0.3991	448226	448408	448018	448469	10	10	0.375
1182	smorf130205	chr10_1.237	443	66	1	0.447	448784	448984	448751	449194	10	10	0.425
1183	smorf130207	chr10_1.238	354	30	0	0.2542	450770	450862	450658	451012	10	10	0.275
1184	smorf13037	chr02_1.339	568	38	0	0.2007	620559	620675	620298	620866	2	2	0.225
1187	smorf130513	chr10_1.275	456	30	0	0.1974	529637	529729	529397	529853	10	10	0.175
1188	smorf13054	chr02_1.344	1074	30	0	0.0838	624771	624863	624692	625766	2	2	0.075
1189	smorf130560	chr10_1.293	611	36	0	0.1768	545327	545437	545168	545779	10	10	0.175
1190	smorf130562	chr10_1.293	611	57	0	0.2799	545555	545728	545168	545779	10	10	0.275
1191	smorf130574	chr10_1.295	696	58	0	0.25	549848	550024	549807	550503	10	10	0.225
1192	smorf130659	chr10_1.310	653	37	0	0.17	576722	576835	576594	577247	10	10	0.175
1193	smorf130666	chr10_1.311	669	68	0	0.3049	578321	578527	578183	578852	10	10	0.325
1194	smorf130728	chr10_1.319	733	31	0	0.1269	594374	594469	594320	595053	10	10	0.125
1195	smorf130762	chr10_1.322	365	32	1	0.263	604244	604342	604199	604564	10	10	0.275
1196	smorf130763	chr10_1.322	365	35	1	0.2877	604403	604510	604199	604564	10	10	0.275
1197	smorf130782	chr10_1.323	2653	46	0	0.052	608117	608257	605647	608300	10	10	0.075
1198	smorf130820	chr10_1.327	419	40	0	0.2864	615350	615472	615149	615568	10	10	0.275
1199	smorf130837	chr10_1.332	988	36	0	0.1093	620312	620422	619758	620746	10	10	0.125
1200	smorf130840	chr10_1.334	566	28	0	0.1484	623348	623434	623006	623572	10	10	0.125
1201	smorf130857	chr10_1.339	673	32	0	0.1426	633140	633238	632935	633608	10	10	0.125
1202	smorf130884	chr10_1.344	890	45	0	0.1517	639143	639280	639045	639935	10	10	0.175
1203	smorf130889	chr10_1.345	373	34	1	0.2735	640631	640735	640445	640818	10	10	0.275
1204	smorf130914	chr10_1.351	633	34	0	0.1611	649268	649372	649136	649769	10	10	0.175
1205	smorf130921	chr10_1.352	631	71	0	0.3376	651518	651733	651263	651894	10	10	0.325
1206	smorf131111	chr10_1.378	816	56	0	0.2059	703673	703843	703062	703878	10	10	0.225
1207	smorf131123	chr10_1.380	285	36	0	0.3789	707024	707134	706868	707153	10	10	0.375
1208	smorf131143	chr10_1.384	1839	58	0	0.0946	716144	716320	715734	717573	10	10	0.075
1209	smorf131144	chr10_1.384	1839	40	0	0.0653	716537	716659	715734	717573	10	10	0.075
1210	smorf131147	chr10_1.384	1839	28	0	0.0457	717356	717442	715734	717573	10	10	0.025
1211	smorf131152	chr10_1.385	2035	42	0	0.0619	718562	718690	717624	719659	10	10	0.075
1212	smorf131163	chr10_1.386	1517	28	0	0.0554	722120	722206	721291	722808	10	10	0.075
1213	smorf131164	chr10_1.386	1517	28	0	0.0554	722267	722353	721291	722808	10	10	0.075
1214	smorf13118	chr02_1.357	753	27	0	0.1076	647199	647282	647127	647880	2	2	0.125
1215	smorf131188	chr10_1.388	580	42	0	0.2172	726860	726988	726818	727398	10	10	0.225
1216	smorf13123	chr02_1.358	463	56	1	0.3629	649980	650150	649899	650362	2	2	0.375
1217	smorf131339	chr10_1.10	3566	39	0	0.0328	28791	28910	28596	32162	10	10	0.025
1218	smorf131375	chr10_1.13	270	38	0	0.4222	37767	37883	37734	38004	10	10	0.425
1219	smorf131414	chr10_1.16	225	28	0	0.3733	47568	47654	47433	47658	10	10	0.375
1220	smorf131457	chr10_1.25	661	44	1	0.1997	60627	60761	60181	60842	10	10	0.175
1221	smorf131481	chr10_1.30	372	31	0	0.25	73608	73703	73413	73785	10	10	0.225
1222	smorf131494	chr10_1.32	630	68	1	0.3238	75564	75770	75301	75931	10	10	0.325
1223	smorf131499	chr10_1.33	292	32	0	0.3288	76680	76778	76509	76801	10	10	0.325
1224	smorf131509	chr10_1.34	891	29	0	0.0976	79689	79778	79261	80152	10	10	0.075
1225	smorf131580	chr10_1.46	1203	42	0	0.1047	97506	97634	96527	97730	10	10	0.125
1226	smorf131593	chr10_1.48	319	63	0	0.5925	101862	102053	101773	102092	10	10	0.575
1227	smorf131627	chr10_1.52	504	66	1	0.3929	109689	109889	109455	109959	10	10	0.375
1228	smorf131667	chr10_1.58	1623	43	0	0.0795	119478	119609	118821	120444	10	10	0.075
1229	smorf131668	chr10_1.58	1623	38	0	0.0702	119730	119846	118821	120444	10	10	0.075
1230	smorf131669	chr10_1.58	1623	50	0	0.0924	120186	120338	118821	120444	10	10	0.075
1231	smorf131680	chr10_1.60	887	42	0	0.1421	123297	123425	122944	123831	10	10	0.125
1232	smorf131681	chr10_1.60	887	29	0	0.0981	123474	123563	122944	123831	10	10	0.075
1233	smorf131709	chr10_1.63	332	26	0	0.2349	128976	129056	128949	129281	10	10	0.225
1234	smorf131727	chr10_1.66	240	48	0	0.6	135963	136109	135930	136170	10	10	0.575
1235	smorf131753	chr10_1.76	241	33	0	0.4108	147651	147752	147574	147815	10	10	0.425
1236	smorf131783	chr10_1.83	603	30	0	0.1493	157461	157553	157270	157873	10	10	0.125
1237	smorf131802	chr10_1.86	350	46	0	0.3943	161613	161753	161560	161910	10	10	0.375
1238	smorf131839	chr10_1.89	846	50	0	0.1773	173352	173504	172749	173595	10	10	0.175
1239	smorf131858	chr10_1.90	790	42	0	0.1595	177351	177479	177303	178093	10	10	0.175
1240	smorf131872	chr10_1.92	1241	50	0	0.1209	180915	181067	180307	181548	10	10	0.125
1241	smorf131913	chr10_1.100	226	28	0	0.3717	191475	191561	191344	191570	10	10	0.375
1242	smorf131933	chr10_1.103	1412	50	2	0.1062	195960	196112	194872	196284	10	10	0.125
1243	smorf131979	chr10_1.109	427	28	0	0.1967	207612	207698	207445	207872	10	10	0.175
1244	smorf132022	chr10_1.113	1373	31	0	0.0677	220878	220973	220012	221385	10	10	0.075
1245	smorf132030	chr10_1.114	1727	43	0	0.0747	224025	224156	223323	225050	10	10	0.075
1246	smorf132068	chr10_1.121	906	62	0	0.2053	236736	236924	236352	237258	10	10	0.225
1247	smorf132172	chr10_1.129	610	29	1	0.1426	256962	257051	256807	257417	10	10	0.125
1248	smorf132176	chr10_1.131	204	42	0	0.6176	262557	262685	262547	262751	10	10	0.625
1249	smorf132184	chr10_1.132	874	33	0	0.1133	265230	265331	265046	265920	10	10	0.125
1250	smorf132186	chr10_1.132	874	51	0	0.1751	265566	265721	265046	265920	10	10	0.175
1251	smorf132245	chr10_1.136	838	26	0	0.0931	278637	278717	277997	278835	10	10	0.075
1252	smorf132267	chr10_1.138	421	39	1	0.2779	283410	283529	283375	283796	10	10	0.275
1253	smorf13233	chr02_1.370	178	28	0	0.4719	675177	675263	675129	675307	2	2	0.475
1254	smorf132380	chr10_1.155	303	33	1	0.3267	317073	317174	316975	317278	10	10	0.325
1255	smorf132404	chr10_1.157	1228	38	0	0.0928	323022	323138	322152	323380	10	10	0.075
1256	smorf132434	chr10_1.160	244	34	0	0.418	327870	327974	327868	328112	10	10	0.425
1257	smorf132527	chr10_1.174	277	28	0	0.3032	352206	352292	352103	352380	10	10	0.325
1258	smorf132538	chr10_1.180	371	41	0	0.3315	358077	358202	357923	358294	10	10	0.325
1259	smorf132544	chr10_1.181	453	54	0	0.3576	359769	359933	359671	360124	10	10	0.375
1260	smorf132687	chr10_1.207	486	32	0	0.1975	402630	402728	402405	402891	10	10	0.175
1261	smorf132782	chr10_1.228	220	29	0	0.3955	433056	433145	432994	433214	10	10	0.375
1262	smorf132786	chr10_1.229	511	42	0	0.2466	434961	435089	434645	435156	10	10	0.225
1263	smorf132805	chr10_1.233	347	26	0	0.2248	440715	440795	440639	440986	10	10	0.225
1265	smorf132924	chr10_1.249	221	44	1	0.5973	468390	468524	468326	468547	10	10	0.575
1266	smorf132930	chr10_1.250	204	26	0	0.3824	469581	469661	469572	469776	10	10	0.375
1267	smorf133000	chr10_1.254	389	27	0	0.2082	486360	486443	486189	486578	10	10	0.225
1268	smorf13313	chr02_1.382	588	59	0	0.301	694755	694934	694513	695101	2	2	0.325
1269	smorf133142	chr10_1.269	445	29	0	0.1955	521733	521822	521595	522040	10	10	0.175
1270	smorf133198	chr10_1.279	267	38	0	0.427	533805	533921	533752	534019	10	10	0.425
1272	smorf133288	chr10_1.297	345	27	0	0.2348	554898	554981	554842	555187	10	10	0.225
1273	smorf133387	chr10_1.310	653	34	0	0.1562	576897	577001	576594	577247	10	10	0.175
1274	smorf13340	chr02_1.384	546	31	0	0.1703	700212	700307	699938	700484	2	2	0.175
1275	smorf133419	chr10_1.316	630	37	1	0.1762	585909	586022	585430	586060	10	10	0.175
1276	smorf13350	chr02_1.385	746	52	0	0.2091	702117	702275	701837	702583	2	2	0.225
1277	smorf133506	chr10_1.323	2653	35	0	0.0396	606996	607103	605647	608300	10	10	0.025
1278	smorf13351	chr02_1.385	746	32	0	0.1287	702339	702437	701837	702583	2	2	0.125
1279	smorf133510	chr10_1.323	2653	39	0	0.0441	607893	608012	605647	608300	10	10	0.025
1280	smorf133569	chr10_1.332	988	32	0	0.0972	620454	620552	619758	620746	10	10	0.075
1281	smorf133579	chr10_1.334	566	51	0	0.2703	623019	623174	623006	623572	10	10	0.275
1282	smorf133580	chr10_1.334	566	38	0	0.2014	623388	623504	623006	623572	10	10	0.225
1283	smorf133633	chr10_1.344	890	34	0	0.1146	639636	639740	639045	639935	10	10	0.125
1284	smorf133635	chr10_1.345	373	29	0	0.2332	640641	640730	640445	640818	10	10	0.225
1285	smorf133658	chr10_1.349	635	30	0	0.1417	646863	646955	646484	647119	10	10	0.125
1286	smorf133662	chr10_1.352	631	45	1	0.2139	651342	651479	651263	651894	10	10	0.225
1287	smorf133697	chr10_1.357	227	28	0	0.37	658791	658877	658683	658910	10	10	0.375
1288	smorf133844	chr10_1.378	816	34	0	0.125	703338	703442	703062	703878	10	10	0.125
1289	smorf133895	chr10_1.384	1839	43	0	0.0701	715983	716114	715734	717573	10	10	0.075
1290	smorf133897	chr10_1.384	1839	44	0	0.0718	716448	716582	715734	717573	10	10	0.075
1291	smorf133898	chr10_1.384	1839	29	0	0.0473	717270	717359	715734	717573	10	10	0.025
1292	smorf133901	chr10_1.385	2035	44	0	0.0649	717804	717938	717624	719659	10	10	0.075
1293	smorf133902	chr10_1.385	2035	39	0	0.0575	718011	718130	717624	719659	10	10	0.075
1294	smorf133903	chr10_1.385	2035	35	0	0.0516	718209	718316	717624	719659	10	10	0.075
1295	smorf133904	chr10_1.385	2035	35	0	0.0516	718656	718763	717624	719659	10	10	0.075
1296	smorf133927	chr10_1.386	1517	39	0	0.0771	721680	721799	721291	722808	10	10	0.075
1297	smorf133936	chr10_1.387	1883	44	0	0.0701	723915	724049	723894	725777	10	10	0.075
1298	smorf133957	chr10_1.392	1562	34	1	0.0653	731697	731801	730871	732433	10	10	0.075
1299	smorf133992	chr10_1.395	3031	61	0	0.0604	739968	740153	739810	742841	10	10	0.075
1300	smorf133999	chr10_1.395	3031	36	0	0.0356	741603	741713	739810	742841	10	10	0.025
1301	smorf134034	chr10_1.395	3031	29	0	0.0287	741582	741671	739810	742841	10	10	0.025
1302	smorf134083	chr10_1.388	580	57	0	0.2948	727101	727274	726818	727398	10	10	0.275
1303	smorf134093	chr10_1.387	1883	26	1	0.0414	724605	724685	723894	725777	10	10	0.025
1304	smorf134094	chr10_1.387	1883	56	0	0.0892	724290	724460	723894	725777	10	10	0.075
1305	smorf134108	chr10_1.386	1517	35	0	0.0692	721359	721466	721291	722808	10	10	0.075
1306	smorf134121	chr10_1.385	2035	44	0	0.0649	718758	718892	717624	719659	10	10	0.075
1307	smorf134122	chr10_1.385	2035	29	0	0.0428	718443	718532	717624	719659	10	10	0.025
1308	smorf134128	chr10_1.384	1839	29	0	0.0473	717057	717146	715734	717573	10	10	0.025
1309	smorf134129	chr10_1.384	1839	35	0	0.0571	716940	717047	715734	717573	10	10	0.075
1310	smorf134134	chr10_1.384	1839	35	0	0.0571	715914	716021	715734	717573	10	10	0.075
1311	smorf13420	chr02_1.395	1038	30	0	0.0867	718092	718184	717989	719027	2	2	0.075
1312	smorf134246	chr10_1.367	206	28	0	0.4078	677325	677411	677228	677434	10	10	0.425
1313	smorf13425	chr02_1.395	1038	46	0	0.1329	718659	718799	717989	719027	2	2	0.125
1314	smorf13427	chr02_1.396	785	51	1	0.1949	720600	720755	720599	721384	2	2	0.175
1315	smorf13428	chr02_1.396	785	26	0	0.0994	721176	721256	720599	721384	2	2	0.075
1317	smorf134375	chr10_1.349	635	32	0	0.1512	646641	646739	646484	647119	10	10	0.175
1318	smorf134393	chr10_1.345	373	32	0	0.2574	640566	640664	640445	640818	10	10	0.275
1319	smorf134403	chr10_1.340	173	37	1	0.6416	635709	635822	635675	635848	10	10	0.625
1320	smorf134441	chr10_1.335	234	34	1	0.4359	624681	624785	624595	624829	10	10	0.425
1321	smorf134448	chr10_1.334	566	47	0	0.2491	623346	623489	623006	623572	10	10	0.225
1322	smorf134484	chr10_1.325	453	48	0	0.3179	610890	611036	610737	611190	10	10	0.325
1323	smorf134490	chr10_1.324	914	44	0	0.1444	609522	609656	608854	609768	10	10	0.125
1324	smorf134491	chr10_1.324	914	46	0	0.151	609357	609497	608854	609768	10	10	0.175
1325	smorf134497	chr10_1.323	2653	26	0	0.0294	607941	608021	605647	608300	10	10	0.025
1326	smorf134498	chr10_1.323	2653	42	0	0.0475	607776	607904	605647	608300	10	10	0.025
1327	smorf134501	chr10_1.323	2653	28	0	0.0317	607050	607136	605647	608300	10	10	0.025
1328	smorf134503	chr10_1.323	2653	54	0	0.0611	606687	606851	605647	608300	10	10	0.075
1329	smorf134505	chr10_1.323	2653	72	1	0.0814	605961	606179	605647	608300	10	10	0.075
1330	smorf134548	chr10_1.319	733	40	0	0.1637	594924	595046	594320	595053	10	10	0.175
1331	smorf134551	chr10_1.319	733	35	1	0.1432	594537	594644	594320	595053	10	10	0.125
1332	smorf134552	chr10_1.318	289	33	0	0.3426	590580	590681	590575	590864	10	10	0.325
1333	smorf134596	chr10_1.311	669	67	0	0.3004	578385	578588	578183	578852	10	10	0.325
1334	smorf134610	chr10_1.308	229	42	0	0.5502	573768	573896	573744	573973	10	10	0.575
1335	smorf134691	chr10_1.298	341	30	0	0.2639	555633	555725	555565	555906	10	10	0.275
1336	smorf134765	chr10_1.280	304	35	0	0.3454	535815	535922	535744	536048	10	10	0.325
1337	smorf134797	chr10_1.274	220	41	1	0.5591	528537	528662	528469	528689	10	10	0.575
1338	smorf134805	chr10_1.272	953	66	0	0.2078	526056	526256	525374	526327	10	10	0.225
1339	smorf134920	chr10_1.258	345	34	1	0.2957	497238	497342	497002	497347	10	10	0.275
1340	smorf135030	chr10_1.250	204	28	0	0.4118	469587	469673	469572	469776	10	10	0.425
1341	smorf135045	chr10_1.245	295	56	0	0.5695	462498	462668	462418	462713	10	10	0.575
1342	smorf135082	chr10_1.239	495	60	0	0.3636	452103	452285	451927	452422	10	10	0.375
1343	smorf135083	chr10_1.239	495	38	0	0.2303	451959	452075	451927	452422	10	10	0.225
1344	smorf135090	chr10_1.238	354	36	0	0.3051	450768	450878	450658	451012	10	10	0.325
1345	smorf135251	chr10_1.208	642	26	0	0.1215	405036	405116	404940	405582	10	10	0.125
1346	smorf135435	chr10_1.180	371	28	0	0.2264	357939	358025	357923	358294	10	10	0.225
1347	smorf135468	chr10_1.170	229	33	0	0.4323	345753	345854	345738	345967	10	10	0.425
1348	smorf135494	chr10_1.168	517	26	0	0.1509	339693	339773	339264	339781	10	10	0.175
1349	smorf135495	chr10_1.168	517	36	0	0.2089	339468	339578	339264	339781	10	10	0.225
1350	smorf135542	chr10_1.157	1228	40	0	0.0977	323094	323216	322152	323380	10	10	0.075
1351	smorf135544	chr10_1.157	1228	41	0	0.1002	322800	322925	322152	323380	10	10	0.125
1352	smorf135556	chr10_1.156	239	42	0	0.5272	319818	319946	319771	320010	10	10	0.525
1353	smorf135583	chr10_1.150	309	26	0	0.2524	312804	312884	312701	313010	10	10	0.275
1354	smorf135611	chr10_1.147	269	31	0	0.3457	305940	306035	305857	306126	10	10	0.325
1355	smorf135739	chr10_1.136	838	56	1	0.2005	278541	278711	277997	278835	10	10	0.225
1356	smorf135788	chr10_1.129	610	32	0	0.1574	257247	257345	256807	257417	10	10	0.175
1357	smorf135854	chr10_1.123	427	51	0	0.3583	241674	241829	241650	242077	10	10	0.375
1358	smorf135874	chr10_1.121	906	59	0	0.1954	236799	236978	236352	237258	10	10	0.175
1359	smorf135917	chr10_1.115	589	35	0	0.1783	227184	227291	226733	227322	10	10	0.175
1360	smorf135929	chr10_1.114	1727	66	0	0.1146	224445	224645	223323	225050	10	10	0.125
1361	smorf135931	chr10_1.114	1727	41	1	0.0712	223860	223985	223323	225050	10	10	0.075
1362	smorf135949	chr10_1.113	1373	34	0	0.0743	220500	220604	220012	221385	10	10	0.075
1363	smorf13596	chr02_1.427	262	27	0	0.3092	768801	768884	768676	768938	2	2	0.325
1364	smorf13598	chr02_1.428	823	47	0	0.1713	770763	770906	770411	771234	2	2	0.175
1365	smorf13607	chr02_1.429	289	39	0	0.4048	773637	773756	773628	773917	2	2	0.425
1366	smorf136081	chr10_1.97	359	47	0	0.3928	187827	187970	187643	188002	10	10	0.375
1367	smorf136116	chr10_1.92	1241	34	0	0.0822	181077	181181	180307	181548	10	10	0.075
1368	smorf136177	chr10_1.85	771	65	0	0.2529	160272	160469	159844	160615	10	10	0.275
1369	smorf136216	chr10_1.75	427	29	0	0.2037	146934	147023	146670	147097	10	10	0.225
1370	smorf136217	chr10_1.75	427	31	0	0.2178	146820	146915	146670	147097	10	10	0.225
1371	smorf136225	chr10_1.73	458	27	0	0.1769	144999	145082	144698	145156	10	10	0.175
1372	smorf136233	chr10_1.72	724	28	0	0.116	143019	143105	142564	143288	10	10	0.125
1373	smorf136234	chr10_1.72	724	28	0	0.116	142734	142820	142564	143288	10	10	0.125
1374	smorf136258	chr10_1.67	349	49	1	0.4212	136845	136994	136770	137119	10	10	0.425
1375	smorf136300	chr10_1.63	332	30	1	0.2711	129123	129215	128949	129281	10	10	0.275
1376	smorf136337	chr10_1.60	887	27	0	0.0913	123348	123431	122944	123831	10	10	0.075
1377	smorf136338	chr10_1.60	887	57	0	0.1928	123129	123302	122944	123831	10	10	0.175
1378	smorf136342	chr10_1.59	574	53	0	0.277	121803	121964	121686	122260	10	10	0.275
1379	smorf136469	chr10_1.43	395	38	1	0.2886	91932	92048	91655	92050	10	10	0.275
1380	smorf136477	chr10_1.42	688	26	0	0.1134	90528	90608	90095	90783	10	10	0.125
1381	smorf136479	chr10_1.42	688	30	0	0.1308	90174	90266	90095	90783	10	10	0.125
1382	smorf13651	chr02_1.437	1931	31	1	0.0482	786114	786209	785069	787000	2	2	0.025
1383	smorf13656	chr02_1.437	1931	34	0	0.0528	786741	786845	785069	787000	2	2	0.075
1384	smorf136587	chr10_1.25	661	32	0	0.1452	60432	60530	60181	60842	10	10	0.125
1385	smorf136650	chr10_1.16	225	29	1	0.3867	47514	47603	47433	47658	10	10	0.375
1386	smorf13666	chr02_1.438	804	26	0	0.097	788682	788762	788425	789229	2	2	0.075
1388	smorf136731	chr10_1.10	3566	55	0	0.0463	31638	31805	28596	32162	10	10	0.025
1389	smorf136732	chr10_1.10	3566	40	0	0.0337	31485	31607	28596	32162	10	10	0.025
1390	smorf136734	chr10_1.10	3566	36	0	0.0303	30630	30740	28596	32162	10	10	0.025
1391	smorf136740	chr10_1.10	3566	48	1	0.0404	28971	29117	28596	32162	10	10	0.025
1392	smorf136769	chr10_1.5	772	53	0	0.206	21369	21530	21200	21972	10	10	0.225
1394	smorf136927	chr10_1.387	1883	46	0	0.0733	725411	725551	723894	725777	10	10	0.075
1395	smorf136933	chr10_1.387	1883	33	0	0.0526	724256	724357	723894	725777	10	10	0.075
1396	smorf136941	chr10_1.386	1517	42	0	0.0831	722054	722182	721291	722808	10	10	0.075
1397	smorf136947	chr10_1.385	2035	26	0	0.0383	719483	719563	717624	719659	10	10	0.025
1398	smorf136951	chr10_1.385	2035	53	2	0.0781	718886	719047	717624	719659	10	10	0.075
1399	smorf136962	chr10_1.384	1839	48	0	0.0783	716651	716797	715734	717573	10	10	0.075
1400	smorf136963	chr10_1.384	1839	29	0	0.0473	716540	716629	715734	717573	10	10	0.025
1401	smorf136994	chr10_1.379	471	42	0	0.2675	705521	705649	705266	705737	10	10	0.275
1402	smorf13710	chr02_1.442	1600	39	0	0.0731	798756	798875	798516	800116	2	2	0.075
1403	smorf137144	chr10_1.363	322	56	0	0.5217	672785	672955	672662	672984	10	10	0.525
1404	smorf13716	chr02_1.444	701	47	1	0.2011	802077	802220	801923	802624	2	2	0.225
1405	smorf13717	chr02_1.444	701	27	0	0.1155	802377	802460	801923	802624	2	2	0.125
1406	smorf137214	chr10_1.356	290	28	0	0.2897	655973	656059	655957	656247	10	10	0.275
1407	smorf137218	chr10_1.352	631	32	1	0.1521	651395	651493	651263	651894	10	10	0.175
1408	smorf13724	chr02_1.445	559	26	0	0.1395	804576	804656	804469	805028	2	2	0.125
1409	smorf13725	chr02_1.445	559	41	0	0.22	804678	804803	804469	805028	2	2	0.225
1410	smorf137260	chr10_1.345	373	31	0	0.2493	640625	640720	640445	640818	10	10	0.225
1411	smorf137277	chr10_1.341	323	51	0	0.4737	636734	636889	636700	637023	10	10	0.475
1412	smorf137290	chr10_1.339	673	26	0	0.1159	633401	633481	632935	633608	10	10	0.125
1413	smorf13734	chr02_1.447	1494	43	0	0.0863	807273	807404	807099	808593	2	2	0.075
1414	smorf13739	chr02_1.447	1494	26	0	0.0522	808014	808094	807099	808593	2	2	0.075
1415	smorf137397	chr10_1.323	2653	36	0	0.0407	608144	608254	605647	608300	10	10	0.025
1416	smorf137403	chr10_1.323	2653	42	0	0.0475	607538	607666	605647	608300	10	10	0.025
1417	smorf137405	chr10_1.323	2653	26	0	0.0294	607016	607096	605647	608300	10	10	0.025
1418	smorf137407	chr10_1.323	2653	46	0	0.052	606389	606529	605647	608300	10	10	0.075
1419	smorf137432	chr10_1.320	398	62	0	0.4673	598439	598627	598329	598727	10	10	0.475
1420	smorf13744	chr02_1.448	920	72	2	0.2348	809703	809921	809413	810333	2	2	0.225
1421	smorf137440	chr10_1.319	733	38	0	0.1555	594833	594949	594320	595053	10	10	0.175
1422	smorf137471	chr10_1.318	289	29	0	0.301	590597	590686	590575	590864	10	10	0.325
1423	smorf137534	chr10_1.310	653	32	0	0.147	577130	577228	576594	577247	10	10	0.125
1424	smorf137565	chr10_1.301	190	29	0	0.4579	566837	566926	566821	567011	10	10	0.475
1425	smorf137599	chr10_1.300	257	30	0	0.3502	559286	559378	559151	559408	10	10	0.375
1426	smorf137606	chr10_1.299	206	43	0	0.6262	557660	557791	557595	557801	10	10	0.625
1427	smorf137614	chr10_1.298	341	33	0	0.2903	555785	555886	555565	555906	10	10	0.275
1428	smorf137714	chr10_1.275	456	35	0	0.2303	529583	529690	529397	529853	10	10	0.225
1429	smorf137741	chr10_1.268	452	52	0	0.3451	519200	519358	519178	519630	10	10	0.325
1430	smorf137751	chr10_1.264	171	31	0	0.5439	516314	516409	516282	516453	10	10	0.525
1431	smorf137783	chr10_1.261	444	27	0	0.1824	507326	507409	507294	507738	10	10	0.175
1432	smorf13783	chr02_1.448	920	31	0	0.1011	809546	809641	809413	810333	2	2	0.125
1433	smorf137842	chr10_1.258	345	49	1	0.4261	497174	497323	497002	497347	10	10	0.425
1434	smorf13794	chr02_1.447	1494	37	1	0.0743	807401	807514	807099	808593	2	2	0.075
1435	smorf137954	chr10_1.250	204	26	0	0.3824	469670	469750	469572	469776	10	10	0.375
1436	smorf138022	chr10_1.237	443	33	0	0.2235	448799	448900	448751	449194	10	10	0.225
1437	smorf138023	chr10_1.236	451	44	0	0.2927	448334	448468	448018	448469	10	10	0.275
1438	smorf138035	chr10_1.235	1061	37	0	0.1046	445046	445159	444854	445915	10	10	0.125
1439	smorf138049	chr10_1.233	347	27	0	0.2334	440699	440782	440639	440986	10	10	0.225
1440	smorf138060	chr10_1.229	511	27	0	0.1585	434978	435061	434645	435156	10	10	0.175
1441	smorf138061	chr10_1.229	511	54	0	0.317	434711	434875	434645	435156	10	10	0.325
1442	smorf13807	chr02_1.444	701	26	0	0.1113	802355	802435	801923	802624	2	2	0.125
1443	smorf138079	chr10_1.226	351	59	1	0.5043	431336	431515	431231	431582	10	10	0.525
1444	smorf13813	chr02_1.443	280	28	0	0.3	800393	800479	800236	800516	2	2	0.275
1445	smorf138148	chr10_1.212	885	43	0	0.1458	413420	413551	413393	414278	10	10	0.125
1446	smorf13815	chr02_1.442	1600	33	0	0.0619	799826	799927	798516	800116	2	2	0.075
1448	smorf13817	chr02_1.442	1600	31	0	0.0581	798593	798688	798516	800116	2	2	0.075
1450	smorf138227	chr10_1.202	363	55	1	0.4545	393710	393877	393598	393961	10	10	0.475
1451	smorf138253	chr10_1.195	198	26	0	0.3939	386198	386278	386144	386342	10	10	0.375
1452	smorf138265	chr10_1.194	461	33	0	0.2148	383474	383575	383370	383831	10	10	0.225
1453	smorf138336	chr10_1.182	345	32	0	0.2783	361022	361120	360898	361243	10	10	0.275
1455	smorf138416	chr10_1.169	266	50	0	0.5639	342296	342448	342250	342516	10	10	0.575
1456	smorf138428	chr10_1.168	517	72	1	0.4178	339515	339733	339264	339781	10	10	0.425
1457	smorf138444	chr10_1.164	196	49	1	0.75	335708	335857	335696	335892	10	10	0.725
1458	smorf138499	chr10_1.157	1228	52	1	0.127	323207	323365	322152	323380	10	10	0.125
1459	smorf13854	chr02_1.437	1931	45	0	0.0699	786353	786490	785069	787000	2	2	0.075
1460	smorf13856	chr02_1.437	1931	38	1	0.059	785369	785485	785069	787000	2	2	0.075
1461	smorf13857	chr02_1.437	1931	36	0	0.0559	785192	785302	785069	787000	2	2	0.075
1462	smorf138592	chr10_1.143	520	29	1	0.1673	294374	294463	294140	294660	10	10	0.175
1463	smorf138598	chr10_1.141	561	31	0	0.1658	291134	291229	290769	291330	10	10	0.175
1464	smorf138602	chr10_1.139	286	33	0	0.3462	285278	285379	285266	285552	10	10	0.325
1465	smorf138623	chr10_1.137	529	29	0	0.1645	280799	280888	280650	281179	10	10	0.175
1466	smorf13868	chr02_1.434	206	30	0	0.4369	782444	782536	782380	782586	2	2	0.425
1467	smorf138685	chr10_1.133	383	32	0	0.2507	268667	268765	268410	268793	10	10	0.275
1468	smorf138686	chr10_1.133	383	52	0	0.4073	268484	268642	268410	268793	10	10	0.425
1469	smorf138785	chr10_1.122	327	41	0	0.3761	239132	239257	239082	239409	10	10	0.375
1471	smorf138839	chr10_1.114	1727	33	1	0.0573	224207	224308	223323	225050	10	10	0.075
1472	smorf138840	chr10_1.114	1727	50	1	0.0869	224018	224170	223323	225050	10	10	0.075
1473	smorf138844	chr10_1.114	1727	29	0	0.0504	223331	223420	223323	225050	10	10	0.075
1474	smorf138879	chr10_1.110	392	35	1	0.2679	209645	209752	209525	209917	10	10	0.275
1475	smorf138935	chr10_1.103	1412	29	0	0.0616	196181	196270	194872	196284	10	10	0.075
1476	smorf138938	chr10_1.103	1412	31	0	0.0659	195686	195781	194872	196284	10	10	0.075
1477	smorf138939	chr10_1.103	1412	55	0	0.1169	195380	195547	194872	196284	10	10	0.125
1478	smorf138940	chr10_1.102	393	39	1	0.2977	193715	193834	193465	193858	10	10	0.275
1479	smorf138941	chr10_1.102	393	38	1	0.2901	193577	193693	193465	193858	10	10	0.275
1480	smorf138955	chr10_1.97	359	35	0	0.2925	187790	187897	187643	188002	10	10	0.275
1481	smorf138990	chr10_1.90	790	32	0	0.1215	177881	177979	177303	178093	10	10	0.125
1482	smorf139001	chr10_1.89	846	37	0	0.1312	173210	173323	172749	173595	10	10	0.125
1483	smorf139002	chr10_1.89	846	31	0	0.1099	173057	173152	172749	173595	10	10	0.125
1484	smorf139071	chr10_1.85	771	41	0	0.1595	159998	160123	159844	160615	10	10	0.175
1485	smorf139073	chr10_1.84	205	34	1	0.4976	159476	159580	159414	159619	10	10	0.475
1486	smorf139081	chr10_1.83	603	36	0	0.1791	157712	157822	157270	157873	10	10	0.175
1487	smorf139083	chr10_1.83	603	53	0	0.2637	157397	157558	157270	157873	10	10	0.275
1488	smorf139107	chr10_1.77	570	29	0	0.1526	150731	150820	150387	150957	10	10	0.175
1489	smorf139108	chr10_1.77	570	28	0	0.1474	150572	150658	150387	150957	10	10	0.125
1490	smorf139123	chr10_1.75	427	66	1	0.4637	146711	146911	146670	147097	10	10	0.475
1491	smorf139136	chr10_1.72	724	56	0	0.232	142634	142804	142564	143288	10	10	0.225
1492	smorf139137	chr10_1.71	280	54	0	0.5786	141215	141379	141135	141415	10	10	0.575
1493	smorf139263	chr10_1.46	1203	54	1	0.1347	97121	97285	96527	97730	10	10	0.125
1494	smorf139319	chr10_1.32	630	37	0	0.1762	75767	75880	75301	75931	10	10	0.175
1495	smorf139334	chr10_1.28	486	36	0	0.2222	70970	71080	70878	71364	10	10	0.225
1496	smorf139371	chr10_1.25	661	33	0	0.1498	60398	60499	60181	60842	10	10	0.125
1497	smorf139430	chr10_1.12	507	26	0	0.1538	36263	36343	36249	36756	10	10	0.175
1498	smorf139444	chr10_1.10	3566	37	0	0.0311	31646	31759	28596	32162	10	10	0.025
1499	smorf139446	chr10_1.10	3566	37	0	0.0311	31340	31453	28596	32162	10	10	0.025
1500	smorf139451	chr10_1.10	3566	41	0	0.0345	30527	30652	28596	32162	10	10	0.025
1501	smorf139456	chr10_1.10	3566	34	0	0.0286	29645	29749	28596	32162	10	10	0.025
1502	smorf139476	chr10_1.5	772	29	1	0.1127	21860	21949	21200	21972	10	10	0.125
1503	smorf139478	chr10_1.5	772	29	0	0.1127	21485	21574	21200	21972	10	10	0.125
1504	smorf139480	chr10_1.5	772	31	0	0.1205	21293	21388	21200	21972	10	10	0.125
1505	smorf139578	chr10_1.395	3031	36	0	0.0356	742003	742113	739810	742841	10	10	0.025
1506	smorf139590	chr10_1.395	3031	38	0	0.0376	740224	740340	739810	742841	10	10	0.025
1507	smorf139613	chr10_1.393	1900	61	0	0.0963	734677	734862	734137	736037	10	10	0.075
1508	smorf139644	chr10_1.389	302	57	0	0.5662	728266	728439	728265	728567	10	10	0.575
1509	smorf139669	chr10_1.386	1517	40	1	0.0791	722242	722364	721291	722808	10	10	0.075
1510	smorf139671	chr10_1.386	1517	27	0	0.0534	721831	721914	721291	722808	10	10	0.075
1511	smorf139673	chr10_1.386	1517	48	1	0.0949	721324	721470	721291	722808	10	10	0.075
1512	smorf139691	chr10_1.385	2035	26	0	0.0383	717745	717825	717624	719659	10	10	0.025
1513	smorf139692	chr10_1.384	1839	31	0	0.0506	717304	717399	715734	717573	10	10	0.075
1514	smorf139709	chr10_1.380	285	62	0	0.6526	706939	707127	706868	707153	10	10	0.675
1515	smorf139752	chr10_1.372	225	58	0	0.7733	690550	690726	690518	690743	10	10	0.775
1516	smorf139838	chr10_1.361	506	47	1	0.2787	667480	667623	667131	667637	10	10	0.275
1517	smorf139839	chr10_1.361	506	40	0	0.2372	667258	667380	667131	667637	10	10	0.225
1518	smorf139875	chr10_1.353	313	36	0	0.345	652744	652854	652572	652885	10	10	0.325
1519	smorf13992	chr02_1.418	257	53	1	0.6187	747887	748048	747798	748055	2	2	0.625
1520	smorf139938	chr10_1.342	154	26	0	0.5065	637672	637752	637629	637783	10	10	0.525
1521	smorf139996	chr10_1.336	325	56	1	0.5169	627139	627309	627007	627332	10	10	0.525
1522	smorf140011	chr10_1.334	566	32	0	0.1696	623152	623250	623006	623572	10	10	0.175
1523	smorf140033	chr10_1.327	419	69	0	0.494	615172	615381	615149	615568	10	10	0.475
1524	smorf140050	chr10_1.325	453	38	0	0.2517	610924	611040	610737	611190	10	10	0.275
1525	smorf140066	chr10_1.323	2653	54	0	0.0611	607657	607821	605647	608300	10	10	0.075
1526	smorf140068	chr10_1.323	2653	41	0	0.0464	606877	607002	605647	608300	10	10	0.025
1527	smorf140070	chr10_1.323	2653	74	0	0.0837	606484	606708	605647	608300	10	10	0.075
1528	smorf140104	chr10_1.319	733	34	0	0.1392	594823	594927	594320	595053	10	10	0.125
1529	smorf140148	chr10_1.311	669	50	0	0.2242	578287	578439	578183	578852	10	10	0.225
1530	smorf140153	chr10_1.310	653	38	0	0.1746	576694	576810	576594	577247	10	10	0.175
1531	smorf140164	chr10_1.308	229	26	1	0.3406	573802	573882	573744	573973	10	10	0.325
1532	smorf140174	chr10_1.304	221	35	0	0.4751	569410	569517	569392	569613	10	10	0.475
1533	smorf140258	chr10_1.294	515	33	0	0.1922	548413	548514	548236	548751	10	10	0.175
1534	smorf140271	chr10_1.293	611	26	0	0.1277	545497	545577	545168	545779	10	10	0.125
1535	smorf140366	chr10_1.269	445	40	0	0.2697	521827	521949	521595	522040	10	10	0.275
1536	smorf140378	chr10_1.263	291	30	0	0.3093	513898	513990	513756	514047	10	10	0.325
1537	smorf140379	chr10_1.262	153	40	0	0.7843	510106	510228	510078	510231	10	10	0.775
1538	smorf14049	chr02_1.403	782	38	0	0.1458	728615	728731	728097	728879	2	2	0.125
1539	smorf140575	chr10_1.245	295	28	0	0.2847	462529	462615	462418	462713	10	10	0.275
1540	smorf140666	chr10_1.233	347	30	1	0.2594	440779	440871	440639	440986	10	10	0.275
1541	smorf140748	chr10_1.220	292	41	1	0.4212	419599	419724	419556	419848	10	10	0.425
1542	smorf140768	chr10_1.212	885	52	1	0.1763	413500	413658	413393	414278	10	10	0.175
1543	smorf140769	chr10_1.212	885	29	0	0.0983	413410	413499	413393	414278	10	10	0.075
1544	smorf140811	chr10_1.207	486	33	0	0.2037	402637	402738	402405	402891	10	10	0.225
1545	smorf140812	chr10_1.206	519	37	0	0.2139	398491	398604	398412	398931	10	10	0.225
1546	smorf140825	chr10_1.202	363	50	1	0.4132	393721	393873	393598	393961	10	10	0.425
1547	smorf140843	chr10_1.196	218	29	0	0.3991	387559	387648	387433	387651	10	10	0.375
1548	smorf14090	chr02_1.395	1038	27	1	0.078	718463	718546	717989	719027	2	2	0.075
1549	smorf140948	chr10_1.180	371	28	0	0.2264	358090	358176	357923	358294	10	10	0.225
1550	smorf141009	chr10_1.168	517	35	1	0.2031	339505	339612	339264	339781	10	10	0.225
1551	smorf14102	chr02_1.394	416	29	1	0.2091	716639	716728	716460	716876	2	2	0.225
1552	smorf141023	chr10_1.163	170	43	0	0.7588	334102	334233	334089	334259	10	10	0.775
1553	smorf14106	chr02_1.393	351	58	0	0.4957	714566	714742	714450	714801	2	2	0.475
1554	smorf141105	chr10_1.150	309	50	0	0.4854	312817	312969	312701	313010	10	10	0.475
1555	smorf141106	chr10_1.150	309	32	0	0.3107	312709	312807	312701	313010	10	10	0.325
1556	smorf141111	chr10_1.149	284	38	0	0.4014	310702	310818	310632	310916	10	10	0.425
1557	smorf141136	chr10_1.145	331	27	0	0.2447	302866	302949	302844	303175	10	10	0.225
1558	smorf141146	chr10_1.140	648	46	0	0.213	289681	289821	289221	289869	10	10	0.225
1559	smorf141147	chr10_1.140	648	72	1	0.3333	289396	289614	289221	289869	10	10	0.325
1560	smorf141166	chr10_1.136	838	39	0	0.1396	278425	278544	277997	278835	10	10	0.125
1561	smorf141167	chr10_1.136	838	70	1	0.2506	278170	278382	277997	278835	10	10	0.275
1562	smorf14124	chr02_1.389	734	26	0	0.1063	707255	707335	706788	707522	2	2	0.125
1563	smorf141296	chr10_1.123	427	26	0	0.1827	241897	241977	241650	242077	10	10	0.175
1564	smorf141320	chr10_1.121	906	26	0	0.0861	236764	236844	236352	237258	10	10	0.075
1565	smorf141322	chr10_1.121	906	38	0	0.1258	236533	236649	236352	237258	10	10	0.125
1566	smorf141323	chr10_1.121	906	30	0	0.0993	236422	236514	236352	237258	10	10	0.075
1567	smorf141338	chr10_1.115	589	36	0	0.1834	227077	227187	226733	227322	10	10	0.175
1568	smorf141350	chr10_1.114	1727	29	0	0.0504	224455	224544	223323	225050	10	10	0.075
1569	smorf14147	chr02_1.385	746	29	0	0.1166	702137	702226	701837	702583	2	2	0.125
1570	smorf141471	chr10_1.101	232	58	0	0.75	192313	192489	192297	192529	10	10	0.725
1571	smorf141508	chr10_1.92	1241	31	1	0.0749	180754	180849	180307	181548	10	10	0.075
1572	smorf141509	chr10_1.92	1241	38	0	0.0919	180619	180735	180307	181548	10	10	0.075
1575	smorf141563	chr10_1.85	771	31	0	0.1206	160090	160185	159844	160615	10	10	0.125
1576	smorf141576	chr10_1.83	603	39	0	0.194	157432	157551	157270	157873	10	10	0.175
1577	smorf141588	chr10_1.79	504	31	1	0.1845	153187	153282	152996	153500	10	10	0.175
1578	smorf141599	chr10_1.77	570	34	0	0.1789	150457	150561	150387	150957	10	10	0.175
1579	smorf141620	chr10_1.72	724	39	0	0.1616	142960	143079	142564	143288	10	10	0.175
1580	smorf141660	chr10_1.60	887	49	0	0.1657	123409	123558	122944	123831	10	10	0.175
1582	smorf141666	chr10_1.59	574	32	0	0.1672	121987	122085	121686	122260	10	10	0.175
1583	smorf141667	chr10_1.59	574	26	0	0.1359	121774	121854	121686	122260	10	10	0.125
1584	smorf141669	chr10_1.58	1623	38	1	0.0702	119668	119784	118821	120444	10	10	0.075
1585	smorf141710	chr10_1.49	585	65	1	0.3333	104737	104934	104422	105007	10	10	0.325
1586	smorf141730	chr10_1.48	319	38	1	0.3574	101785	101901	101773	102092	10	10	0.375
1587	smorf141735	chr10_1.47	255	47	1	0.5529	100981	101124	100888	101143	10	10	0.575
1588	smorf141756	chr10_1.46	1203	37	1	0.0923	97561	97674	96527	97730	10	10	0.075
1589	smorf141757	chr10_1.46	1203	32	0	0.0798	97297	97395	96527	97730	10	10	0.075
1591	smorf141764	chr10_1.45	238	27	0	0.3403	96049	96132	95920	96158	10	10	0.325
1592	smorf141788	chr10_1.43	395	26	0	0.1975	91852	91932	91655	92050	10	10	0.175
1593	smorf141867	chr10_1.30	372	51	0	0.4113	73429	73584	73413	73785	10	10	0.425
1594	smorf141872	chr10_1.28	486	28	0	0.1728	70879	70965	70878	71364	10	10	0.175
1595	smorf14188	chr02_1.380	119	31	0	0.7815	690275	690370	690258	690377	2	2	0.775
1596	smorf141943	chr10_1.15	205	27	0	0.3951	41224	41307	41183	41388	10	10	0.375
1597	smorf141956	chr10_1.13	270	54	2	0.6	37837	38001	37734	38004	10	10	0.575
1598	smorf141959	chr10_1.12	507	58	1	0.3432	36550	36726	36249	36756	10	10	0.325
1599	smorf141960	chr10_1.12	507	43	1	0.2544	36280	36411	36249	36756	10	10	0.275
1600	smorf141977	chr10_1.10	3566	26	1	0.0219	29170	29250	28596	32162	10	10	0.025
1601	smorf142004	chr10_1.6	569	44	0	0.232	22786	22920	22563	23132	10	10	0.225
1602	smorf142008	chr10_1.5	772	34	0	0.1321	21649	21753	21200	21972	10	10	0.125
1603	smorf142009	chr10_1.5	772	28	0	0.1088	21448	21534	21200	21972	10	10	0.125
1604	smorf142107	chr11_1.2	781	38	1	0.146	2929	3045	2722	3503	11	11	0.125
1605	smorf142132	chr11_1.4	1562	30	0	0.0576	8023	8115	7529	9091	11	11	0.075
1606	smorf142133	chr11_1.4	1562	26	1	0.0499	8221	8301	7529	9091	11	11	0.025
1607	smorf142134	chr11_1.4	1562	74	0	0.1421	8401	8625	7529	9091	11	11	0.125
1608	smorf142151	chr11_1.5	3257	40	1	0.0368	11362	11484	11227	14484	11	11	0.025
1609	smorf142152	chr11_1.5	3257	44	0	0.0405	11545	11679	11227	14484	11	11	0.025
1610	smorf142158	chr11_1.5	3257	31	0	0.0286	13462	13557	11227	14484	11	11	0.025
1611	smorf142161	chr11_1.5	3257	43	0	0.0396	13789	13920	11227	14484	11	11	0.025
1612	smorf142183	chr11_1.7	3894	30	0	0.0231	20467	20559	18339	22233	11	11	0.025
1613	smorf142194	chr11_1.8	1131	31	0	0.0822	24382	24477	24084	25215	11	11	0.075
1614	smorf142195	chr11_1.8	1131	71	0	0.1883	24478	24693	24084	25215	11	11	0.175
1615	smorf142196	chr11_1.8	1131	47	0	0.1247	24937	25080	24084	25215	11	11	0.125
1616	smorf14224	chr02_1.373	311	30	0	0.2894	680096	680188	680045	680356	2	2	0.275
1617	smorf142333	chr11_1.25	461	49	0	0.3189	63529	63678	63360	63821	11	11	0.325
1618	smorf142357	chr11_1.27	515	35	0	0.2039	70597	70704	70223	70738	11	11	0.225
1619	smorf142376	chr11_1.31	286	35	0	0.3671	75637	75744	75539	75825	11	11	0.375
1620	smorf142428	chr11_1.42	1207	45	0	0.1118	91621	91758	91541	92748	11	11	0.125
1621	smorf142431	chr11_1.42	1207	29	0	0.0721	92284	92373	91541	92748	11	11	0.075
1622	smorf142436	chr11_1.43	1033	58	0	0.1684	93604	93780	93470	94503	11	11	0.175
1623	smorf142438	chr11_1.43	1033	41	0	0.1191	94111	94236	93470	94503	11	11	0.125
1624	smorf142454	chr11_1.47	1029	69	0	0.2012	99847	100056	99646	100675	11	11	0.225
1625	smorf142478	chr11_1.49	669	59	1	0.2646	109093	109272	108604	109273	11	11	0.275
1626	smorf142498	chr11_1.52	805	27	0	0.1006	114796	114879	114699	115504	11	11	0.125
1627	smorf142532	chr11_1.58	372	31	0	0.25	130405	130500	130266	130638	11	11	0.225
1628	smorf142552	chr11_1.61	374	29	0	0.2326	134164	134253	134139	134513	11	11	0.225
1629	smorf142561	chr11_1.63	1908	44	1	0.0692	136030	136164	136028	137936	11	11	0.075
1630	smorf142562	chr11_1.63	1908	26	0	0.0409	136402	136482	136028	137936	11	11	0.025
1631	smorf142592	chr11_1.66	1581	58	0	0.1101	143473	143649	142824	144405	11	11	0.125
1632	smorf142595	chr11_1.66	1581	42	0	0.0797	143803	143931	142824	144405	11	11	0.075
1633	smorf142599	chr11_1.67	543	27	0	0.1492	145618	145701	145383	145926	11	11	0.125
1634	smorf142604	chr11_1.68	1555	53	0	0.1023	147127	147288	146079	147634	11	11	0.125
1635	smorf14261	chr02_1.366	284	38	1	0.4014	666368	666484	666248	666532	2	2	0.425
1636	smorf142611	chr11_1.69	547	59	0	0.3236	148951	149130	148843	149390	11	11	0.325
1637	smorf142716	chr11_1.89	492	29	0	0.1768	179317	179406	179179	179671	11	11	0.175
1638	smorf142723	chr11_1.93	273	26	0	0.2857	185158	185238	185017	185290	11	11	0.275
1639	smorf142749	chr11_1.98	503	48	0	0.2863	193246	193392	193069	193572	11	11	0.275
1640	smorf142845	chr11_1.113	251	27	0	0.3227	218026	218109	217962	218213	11	11	0.325
1641	smorf142874	chr11_1.119	694	30	0	0.1297	226027	226119	225519	226213	11	11	0.125
1642	smorf142881	chr11_1.121	2346	38	0	0.0486	229651	229767	229524	231870	11	11	0.025
1643	smorf142889	chr11_1.121	2346	29	0	0.0371	231061	231150	229524	231870	11	11	0.025
1644	smorf142893	chr11_1.122	534	31	1	0.1742	233782	233877	233535	234069	11	11	0.175
1645	smorf142974	chr11_1.134	659	66	0	0.3005	257818	258018	257487	258146	11	11	0.325
1646	smorf142981	chr11_1.137	1600	36	0	0.0675	259765	259875	259175	260775	11	11	0.075
1647	smorf142982	chr11_1.137	1600	39	0	0.0731	259915	260034	259175	260775	11	11	0.075
1648	smorf142984	chr11_1.138	425	27	0	0.1906	261583	261666	261495	261920	11	11	0.175
1649	smorf14300	chr02_1.358	463	35	0	0.2268	650216	650323	649899	650362	2	2	0.225
1650	smorf143008	chr11_1.143	1227	65	0	0.1589	271315	271512	270294	271521	11	11	0.175
1651	smorf143036	chr11_1.152	574	27	0	0.1411	284365	284448	284099	284673	11	11	0.125
1652	smorf143065	chr11_1.155	400	31	0	0.2325	290836	290931	290696	291096	11	11	0.225
1653	smorf143066	chr11_1.155	400	41	0	0.3075	290956	291081	290696	291096	11	11	0.325
1654	smorf143081	chr11_1.158	236	37	0	0.4703	295897	296010	295837	296073	11	11	0.475
1655	smorf143137	chr11_1.167	756	32	0	0.127	309496	309594	309086	309842	11	11	0.125
1656	smorf143168	chr11_1.173	229	46	1	0.6026	315454	315594	315368	315597	11	11	0.625
1657	smorf143184	chr11_1.177	1709	60	0	0.1053	322234	322416	321162	322871	11	11	0.125
1658	smorf143186	chr11_1.177	1709	33	0	0.0579	322696	322797	321162	322871	11	11	0.075
1659	smorf143205	chr11_1.179	295	29	0	0.2949	325846	325935	325756	326051	11	11	0.275
1660	smorf143249	chr11_1.185	405	30	0	0.2222	334801	334893	334559	334964	11	11	0.225
1661	smorf143264	chr11_1.187	428	40	0	0.2804	338590	338712	338397	338825	11	11	0.275
1662	smorf143285	chr11_1.192	449	46	1	0.3073	346684	346824	346408	346857	11	11	0.325
1663	smorf143312	chr11_1.195	868	44	0	0.1521	352273	352407	352268	353136	11	11	0.175
1664	smorf143315	chr11_1.196	1242	30	0	0.0725	354901	354993	354723	355965	11	11	0.075
1665	smorf143339	chr11_1.201	793	70	1	0.2648	361735	361947	361471	362264	11	11	0.275
1666	smorf143361	chr11_1.204	247	30	0	0.3644	368770	368862	368760	369007	11	11	0.375
1667	smorf143441	chr11_1.212	1032	31	0	0.0901	384508	384603	384368	385400	11	11	0.075
1668	smorf143459	chr11_1.213	355	44	0	0.3718	386962	387096	386849	387204	11	11	0.375
1669	smorf143461	chr11_1.216	356	31	1	0.2612	389614	389709	389526	389882	11	11	0.275
1670	smorf143527	chr11_1.227	223	33	0	0.4439	406987	407088	406884	407107	11	11	0.425
1671	smorf143578	chr11_1.237	750	31	0	0.124	428227	428322	428194	428944	11	11	0.125
1672	smorf143580	chr11_1.237	750	39	1	0.156	428650	428769	428194	428944	11	11	0.175
1673	smorf143598	chr11_1.243	311	31	0	0.299	436615	436710	436428	436739	11	11	0.275
1674	smorf14360	chr02_1.345	858	59	0	0.2063	628655	628834	628304	629162	2	2	0.225
1675	smorf14361	chr02_1.345	858	26	0	0.0909	628391	628471	628304	629162	2	2	0.075
1676	smorf143698	chr11_1.260	1042	37	0	0.1065	462691	462804	462339	463381	11	11	0.125
1677	smorf143699	chr11_1.260	1042	41	0	0.118	463150	463275	462339	463381	11	11	0.125
1678	smorf143723	chr11_1.263	1049	37	0	0.1058	468751	468864	468310	469359	11	11	0.125
1679	smorf143724	chr11_1.263	1049	30	0	0.0858	468961	469053	468310	469359	11	11	0.075
1680	smorf143779	chr11_1.272	397	51	0	0.3854	487186	487341	487015	487412	11	11	0.375
1681	smorf143907	chr11_1.296	272	34	1	0.375	520330	520434	520266	520538	11	11	0.375
1682	smorf143928	chr11_1.302	583	44	0	0.2264	527050	527184	526873	527456	11	11	0.225
1683	smorf143929	chr11_1.302	583	27	0	0.1389	527212	527295	526873	527456	11	11	0.125
1685	smorf143962	chr11_1.306	365	29	0	0.2384	534997	535086	534923	535288	11	11	0.225
1686	smorf144052	chr11_1.320	719	32	0	0.1335	567079	567177	566840	567559	11	11	0.125
1687	smorf144053	chr11_1.320	719	27	0	0.1127	567376	567459	566840	567559	11	11	0.125
1688	smorf144072	chr11_1.323	180	32	0	0.5333	573037	573135	573035	573215	11	11	0.525
1689	smorf144083	chr11_1.324	301	28	0	0.2791	574387	574473	574274	574575	11	11	0.275
1690	smorf144132	chr11_1.335	1089	53	0	0.146	589300	589461	588947	590036	11	11	0.125
1691	smorf144148	chr11_1.337	284	26	0	0.2746	592216	592296	592182	592466	11	11	0.275
1692	smorf14419	chr02_1.336	572	43	0	0.2255	614687	614818	614625	615197	2	2	0.225
1693	smorf144259	chr11_1.348	1844	42	0	0.0683	613798	613926	613527	615371	11	11	0.075
1694	smorf144262	chr11_1.348	1844	43	0	0.07	614734	614865	613527	615371	11	11	0.075
1695	smorf144263	chr11_1.348	1844	30	1	0.0488	615175	615267	613527	615371	11	11	0.025
1696	smorf144277	chr11_1.350	1054	47	0	0.1338	618535	618678	618392	619446	11	11	0.125
1697	smorf144279	chr11_1.350	1054	45	0	0.1281	618757	618894	618392	619446	11	11	0.125
1699	smorf144283	chr11_1.351	431	37	0	0.2575	625321	625434	625074	625505	11	11	0.275
1700	smorf144306	chr11_1.355	671	28	0	0.1252	634825	634911	634817	635488	11	11	0.125
1701	smorf144308	chr11_1.355	671	55	0	0.2459	635167	635334	634817	635488	11	11	0.225
1702	smorf144341	chr11_1.360	3214	57	0	0.0532	649567	649740	649503	652717	11	11	0.075
1703	smorf144345	chr11_1.360	3214	39	0	0.0364	650107	650226	649503	652717	11	11	0.025
1704	smorf144366	chr11_1.362	959	53	1	0.1658	657757	657918	657394	658353	11	11	0.175
1705	smorf144367	chr11_1.362	959	63	1	0.1971	657937	658128	657394	658353	11	11	0.175
1706	smorf144374	chr11_1.363	977	29	0	0.089	660556	660645	660102	661079	11	11	0.075
1707	smorf144413	chr11_1.2	781	47	0	0.1805	3317	3460	2722	3503	11	11	0.175
1708	smorf144430	chr11_1.4	1562	35	0	0.0672	7916	8023	7529	9091	11	11	0.075
1709	smorf144432	chr11_1.4	1562	32	0	0.0615	8318	8416	7529	9091	11	11	0.075
1710	smorf144433	chr11_1.4	1562	34	0	0.0653	8525	8629	7529	9091	11	11	0.075
1711	smorf144446	chr11_1.5	3257	31	0	0.0286	11669	11764	11227	14484	11	11	0.025
1712	smorf144448	chr11_1.5	3257	27	0	0.0249	13205	13288	11227	14484	11	11	0.025
1713	smorf144451	chr11_1.5	3257	29	0	0.0267	13547	13636	11227	14484	11	11	0.025
1714	smorf144468	chr11_1.6	1650	40	0	0.0727	16970	17092	15708	17358	11	11	0.075
1715	smorf144474	chr11_1.7	3894	31	0	0.0239	18677	18772	18339	22233	11	11	0.025
1716	smorf144475	chr11_1.7	3894	47	0	0.0362	18848	18991	18339	22233	11	11	0.025
1718	smorf144480	chr11_1.7	3894	59	0	0.0455	19844	20023	18339	22233	11	11	0.025
1719	smorf144481	chr11_1.7	3894	27	0	0.0208	20279	20362	18339	22233	11	11	0.025
1720	smorf144485	chr11_1.7	3894	30	0	0.0231	20924	21016	18339	22233	11	11	0.025
1721	smorf144486	chr11_1.7	3894	26	0	0.02	21089	21169	18339	22233	11	11	0.025
1722	smorf144489	chr11_1.7	3894	42	0	0.0324	21503	21631	18339	22233	11	11	0.025
1723	smorf144509	chr11_1.8	1131	41	0	0.1088	24548	24673	24084	25215	11	11	0.125
1724	smorf144510	chr11_1.8	1131	26	0	0.069	24701	24781	24084	25215	11	11	0.075
1725	smorf144542	chr11_1.10	394	35	0	0.2665	30818	30925	30688	31082	11	11	0.275
1726	smorf144557	chr11_1.13	284	34	1	0.3592	36524	36628	36415	36699	11	11	0.375
1727	smorf14457	chr02_1.326	400	28	0	0.21	604205	604291	604102	604502	2	2	0.225
1729	smorf144716	chr11_1.35	497	35	0	0.2113	80744	80851	80542	81039	11	11	0.225
1731	smorf144762	chr11_1.42	1207	27	0	0.0671	91601	91684	91541	92748	11	11	0.075
1732	smorf144763	chr11_1.42	1207	42	0	0.1044	91700	91828	91541	92748	11	11	0.125
1733	smorf144769	chr11_1.43	1033	37	0	0.1075	93620	93733	93470	94503	11	11	0.125
1734	smorf144770	chr11_1.43	1033	51	1	0.1481	94076	94231	93470	94503	11	11	0.125
1735	smorf144784	chr11_1.47	1029	42	1	0.1224	99659	99787	99646	100675	11	11	0.125
1736	smorf144799	chr11_1.51	711	30	0	0.1266	112664	112756	112508	113219	11	11	0.125
1737	smorf144811	chr11_1.52	805	27	0	0.1006	115331	115414	114699	115504	11	11	0.125
1738	smorf144822	chr11_1.53	806	47	0	0.1749	118586	118729	117991	118797	11	11	0.175
1739	smorf144850	chr11_1.57	432	39	0	0.2708	127211	127330	127047	127479	11	11	0.275
1740	smorf144869	chr11_1.58	372	35	0	0.2823	130277	130384	130266	130638	11	11	0.275
1741	smorf144926	chr11_1.66	1581	39	1	0.074	142901	143020	142824	144405	11	11	0.075
1742	smorf144928	chr11_1.66	1581	32	0	0.0607	143708	143806	142824	144405	11	11	0.075
1743	smorf14494	chr02_1.320	559	26	0	0.1395	595571	595651	595550	596109	2	2	0.125
1744	smorf144940	chr11_1.68	1555	55	0	0.1061	146591	146758	146079	147634	11	11	0.125
1745	smorf144978	chr11_1.73	539	33	0	0.1837	154859	154960	154456	154995	11	11	0.175
1746	smorf14498	chr02_1.318	731	38	0	0.156	592892	593008	592769	593500	2	2	0.175
1747	smorf145020	chr11_1.81	469	35	0	0.2239	166250	166357	165935	166404	11	11	0.225
1748	smorf145047	chr11_1.85	351	64	0	0.547	173984	174178	173866	174217	11	11	0.525
1749	smorf145057	chr11_1.88	342	47	0	0.4123	178289	178432	178177	178519	11	11	0.425
1750	smorf14509	chr02_1.316	626	28	0	0.1342	589190	589276	589109	589735	2	2	0.125
1751	smorf145137	chr11_1.102	364	33	0	0.272	200369	200470	200163	200527	11	11	0.275
1752	smorf145200	chr11_1.112	643	27	0	0.126	216524	216607	216344	216987	11	11	0.125
1753	smorf145201	chr11_1.112	643	58	1	0.2706	216635	216811	216344	216987	11	11	0.275
1754	smorf145262	chr11_1.122	534	30	0	0.1685	233615	233707	233535	234069	11	11	0.175
1755	smorf145317	chr11_1.128	764	36	0	0.1414	245342	245452	245017	245781	11	11	0.125
1756	smorf145326	chr11_1.129	379	29	0	0.2296	247436	247525	247326	247705	11	11	0.225
1757	smorf145345	chr11_1.133	297	30	0	0.303	256319	256411	256116	256413	11	11	0.325
1758	smorf145375	chr11_1.138	425	37	1	0.2612	261578	261691	261495	261920	11	11	0.275
1759	smorf145378	chr11_1.139	235	43	0	0.5489	262790	262921	262757	262992	11	11	0.525
1760	smorf145411	chr11_1.143	1227	31	0	0.0758	270497	270592	270294	271521	11	11	0.075
1761	smorf145415	chr11_1.143	1227	43	0	0.1051	271187	271318	270294	271521	11	11	0.125
1762	smorf145444	chr11_1.146	190	27	0	0.4263	276677	276760	276642	276832	11	11	0.425
1763	smorf145479	chr11_1.154	271	28	0	0.31	288308	288394	288217	288488	11	11	0.325
1764	smorf145567	chr11_1.167	756	33	0	0.131	309398	309499	309086	309842	11	11	0.125
1765	smorf145586	chr11_1.174	261	39	0	0.4483	315857	315976	315819	316080	11	11	0.425
1766	smorf145591	chr11_1.175	706	29	0	0.1232	317075	317164	316701	317407	11	11	0.125
1767	smorf145592	chr11_1.176	341	62	1	0.5455	320465	320653	320317	320658	11	11	0.525
1768	smorf145594	chr11_1.177	1709	33	1	0.0579	321176	321277	321162	322871	11	11	0.075
1769	smorf145599	chr11_1.178	650	38	0	0.1754	324809	324925	324764	325414	11	11	0.175
1770	smorf145608	chr11_1.180	630	31	0	0.1476	327575	327670	327131	327761	11	11	0.125
1771	smorf145646	chr11_1.186	379	27	0	0.2137	336038	336121	335801	336180	11	11	0.225
1772	smorf145652	chr11_1.189	765	44	0	0.1725	340283	340417	340190	340955	11	11	0.175
1773	smorf145653	chr11_1.189	765	37	0	0.1451	340529	340642	340190	340955	11	11	0.125
1774	smorf145660	chr11_1.190	478	36	0	0.2259	342182	342292	342017	342495	11	11	0.225
1775	smorf145675	chr11_1.192	449	29	0	0.1938	346502	346591	346408	346857	11	11	0.175
1776	smorf145711	chr11_1.196	1242	71	0	0.1715	355103	355318	354723	355965	11	11	0.175
1777	smorf145714	chr11_1.196	1242	45	1	0.1087	355706	355843	354723	355965	11	11	0.125
1778	smorf145728	chr11_1.199	575	27	0	0.1409	359552	359635	359210	359785	11	11	0.125
1779	smorf145729	chr11_1.200	240	28	0	0.35	360602	360688	360460	360700	11	11	0.325
1780	smorf145807	chr11_1.212	1032	29	0	0.0843	384683	384772	384368	385400	11	11	0.075
1781	smorf145810	chr11_1.212	1032	27	0	0.0785	384953	385036	384368	385400	11	11	0.075
1782	smorf14593	chr02_1.306	480	33	0	0.2062	572213	572314	571885	572365	2	2	0.225
1783	smorf145946	chr11_1.234	207	41	0	0.5942	420914	421039	420859	421066	11	11	0.575
1784	smorf14602	chr02_1.303	425	35	0	0.2471	568646	568753	568421	568846	2	2	0.225
1785	smorf146033	chr11_1.248	509	28	0	0.165	442457	442543	442365	442874	11	11	0.175
1786	smorf146034	chr11_1.248	509	42	0	0.2475	442559	442687	442365	442874	11	11	0.225
1787	smorf146076	chr11_1.255	273	36	0	0.3956	453755	453865	453721	453994	11	11	0.375
1788	smorf146122	chr11_1.261	418	36	0	0.2584	464726	464836	464591	465009	11	11	0.275
1789	smorf146123	chr11_1.261	418	32	1	0.2297	464855	464953	464591	465009	11	11	0.225
1791	smorf14624	chr02_1.299	438	44	0	0.3014	563018	563152	562759	563197	2	2	0.325
1792	smorf146296	chr11_1.286	276	47	0	0.5109	510317	510460	510275	510551	11	11	0.525
1793	smorf1463	chr01_1.92	724	36	0	0.1492	186122	186232	185590	186314	1	1	0.125
1794	smorf14632	chr02_1.298	660	31	0	0.1409	560990	561085	560968	561628	2	2	0.125
1795	smorf146342	chr11_1.297	302	40	0	0.3974	521399	521521	521354	521656	11	11	0.375
1796	smorf146348	chr11_1.300	182	33	0	0.544	524753	524854	524716	524898	11	11	0.525
1797	smorf14653	chr02_1.295	2238	30	0	0.0402	556046	556138	554304	556542	2	2	0.025
1798	smorf146541	chr11_1.329	150	34	1	0.68	579320	579424	579318	579468	11	11	0.675
1799	smorf14655	chr02_1.295	2238	38	0	0.0509	555635	555751	554304	556542	2	2	0.075
1800	smorf14657	chr02_1.295	2238	55	0	0.0737	554957	555124	554304	556542	2	2	0.075
1801	smorf146572	chr11_1.335	1089	32	0	0.0882	589118	589216	588947	590036	11	11	0.075
1802	smorf146573	chr11_1.335	1089	34	0	0.0937	589262	589366	588947	590036	11	11	0.075
1803	smorf146575	chr11_1.335	1089	34	0	0.0937	589730	589834	588947	590036	11	11	0.075
1804	smorf14660	chr02_1.295	2238	40	0	0.0536	554465	554587	554304	556542	2	2	0.075
1805	smorf146646	chr11_1.348	1844	37	0	0.0602	613649	613762	613527	615371	11	11	0.075
1806	smorf146648	chr11_1.348	1844	38	0	0.0618	614126	614242	613527	615371	11	11	0.075
1807	smorf146656	chr11_1.349	460	26	0	0.1696	617390	617470	617177	617637	11	11	0.175
1808	smorf146662	chr11_1.350	1054	43	0	0.1224	618614	618745	618392	619446	11	11	0.125
1809	smorf14671	chr02_1.292	761	29	0	0.1143	549302	549391	549003	549764	2	2	0.125
1810	smorf146725	chr11_1.353	767	39	0	0.1525	630380	630499	630022	630789	11	11	0.175
1811	smorf146726	chr11_1.353	767	33	0	0.1291	630605	630706	630022	630789	11	11	0.125
1812	smorf146750	chr11_1.355	671	37	0	0.1654	635183	635296	634817	635488	11	11	0.175
1813	smorf14677	chr02_1.290	208	34	0	0.4904	547253	547357	547245	547453	2	2	0.475
1814	smorf146797	chr11_1.360	3214	34	0	0.0317	649916	650020	649503	652717	11	11	0.025
1815	smorf146799	chr11_1.360	3214	63	0	0.0588	650597	650788	649503	652717	11	11	0.075
1816	smorf146800	chr11_1.360	3214	26	0	0.0243	650822	650902	649503	652717	11	11	0.025
1817	smorf146802	chr11_1.360	3214	66	0	0.0616	651113	651313	649503	652717	11	11	0.075
1818	smorf146826	chr11_1.363	977	29	0	0.089	660251	660340	660102	661079	11	11	0.075
1819	smorf146827	chr11_1.363	977	26	0	0.0798	660362	660442	660102	661079	11	11	0.075
1820	smorf146873	chr11_1.2	781	44	0	0.169	3060	3194	2722	3503	11	11	0.175
1821	smorf146890	chr11_1.4	1562	39	1	0.0749	8619	8738	7529	9091	11	11	0.075
1822	smorf146904	chr11_1.5	3257	33	0	0.0304	11472	11573	11227	14484	11	11	0.025
1823	smorf146905	chr11_1.5	3257	60	1	0.0553	11793	11975	11227	14484	11	11	0.075
1824	smorf146907	chr11_1.5	3257	28	0	0.0258	12324	12410	11227	14484	11	11	0.025
1825	smorf146916	chr11_1.5	3257	28	0	0.0258	13644	13730	11227	14484	11	11	0.025
1826	smorf146918	chr11_1.5	3257	41	1	0.0378	14232	14357	11227	14484	11	11	0.025
1827	smorf146941	chr11_1.7	3894	35	0	0.027	19812	19919	18339	22233	11	11	0.025
1829	smorf146949	chr11_1.7	3894	64	0	0.0493	21522	21716	18339	22233	11	11	0.025
1830	smorf146960	chr11_1.8	1131	37	0	0.0981	24681	24794	24084	25215	11	11	0.075
1831	smorf147076	chr11_1.22	350	26	0	0.2229	53550	53630	53354	53704	11	11	0.225
1832	smorf147129	chr11_1.25	461	30	0	0.1952	63591	63683	63360	63821	11	11	0.175
1833	smorf147146	chr11_1.26	806	55	0	0.2047	67848	68015	67467	68273	11	11	0.225
1834	smorf147148	chr11_1.26	806	33	0	0.1228	68136	68237	67467	68273	11	11	0.125
1835	smorf14715	chr02_1.285	410	37	0	0.2707	537575	537688	537459	537869	2	2	0.275
1836	smorf147157	chr11_1.27	515	44	0	0.2563	70317	70451	70223	70738	11	11	0.275
1837	smorf147182	chr11_1.35	497	29	0	0.1751	80883	80972	80542	81039	11	11	0.175
1838	smorf147189	chr11_1.36	307	30	0	0.2932	82734	82826	82644	82951	11	11	0.275
1839	smorf14723	chr02_1.284	478	29	0	0.182	536111	536200	536090	536568	2	2	0.175
1840	smorf147243	chr11_1.47	1029	68	0	0.1983	99789	99995	99646	100675	11	11	0.175
1841	smorf147284	chr11_1.48	489	30	0	0.184	106986	107078	106831	107320	11	11	0.175
1842	smorf14730	chr02_1.283	442	27	0	0.1833	534887	534970	534811	535253	2	2	0.175
1843	smorf147300	chr11_1.49	669	64	0	0.287	108978	109172	108604	109273	11	11	0.275
1844	smorf147304	chr11_1.50	334	32	0	0.2874	110364	110462	110134	110468	11	11	0.275
1845	smorf147320	chr11_1.52	805	41	0	0.1528	114726	114851	114699	115504	11	11	0.175
1846	smorf147321	chr11_1.52	805	27	0	0.1006	114876	114959	114699	115504	11	11	0.125
1847	smorf147397	chr11_1.61	374	43	1	0.3449	134376	134507	134139	134513	11	11	0.325
1848	smorf14741	chr02_1.281	1052	30	0	0.0856	532256	532348	532176	533228	2	2	0.075
1849	smorf147410	chr11_1.63	1908	56	0	0.0881	136911	137081	136028	137936	11	11	0.075
1850	smorf147411	chr11_1.63	1908	33	0	0.0519	137130	137231	136028	137936	11	11	0.075
1851	smorf147440	chr11_1.66	1581	26	0	0.0493	143100	143180	142824	144405	11	11	0.025
1852	smorf147441	chr11_1.66	1581	40	0	0.0759	143271	143393	142824	144405	11	11	0.075
1853	smorf147446	chr11_1.67	543	57	1	0.3149	145710	145883	145383	145926	11	11	0.325
1854	smorf147447	chr11_1.68	1555	27	0	0.0521	146115	146198	146079	147634	11	11	0.075
1855	smorf147481	chr11_1.73	539	43	1	0.2393	154710	154841	154456	154995	11	11	0.225
1856	smorf147487	chr11_1.75	243	27	0	0.3333	159234	159317	159217	159460	11	11	0.325
1857	smorf14751	chr02_1.279	278	28	0	0.3022	528128	528214	528032	528310	2	2	0.325
1858	smorf147527	chr11_1.83	377	39	0	0.3103	168894	169013	168834	169211	11	11	0.325
1859	smorf147540	chr11_1.84	421	42	0	0.2993	171348	171476	171134	171555	11	11	0.275
1860	smorf147555	chr11_1.85	351	28	0	0.2393	173892	173978	173866	174217	11	11	0.225
1861	smorf147586	chr11_1.90	515	38	1	0.2214	180390	180506	180268	180783	11	11	0.225
1862	smorf147592	chr11_1.91	532	35	1	0.1974	182757	182864	182430	182962	11	11	0.175
1863	smorf147607	chr11_1.93	273	27	0	0.2967	185073	185156	185017	185290	11	11	0.275
1864	smorf147612	chr11_1.94	275	29	0	0.3164	185808	185897	185686	185961	11	11	0.325
1865	smorf147685	chr11_1.106	453	27	0	0.1788	205098	205181	204897	205350	11	11	0.175
1866	smorf147691	chr11_1.107	497	40	1	0.2414	207483	207605	207393	207890	11	11	0.225
1867	smorf147732	chr11_1.119	694	38	0	0.1643	225561	225677	225519	226213	11	11	0.175
1869	smorf147760	chr11_1.121	2346	36	0	0.046	230487	230597	229524	231870	11	11	0.025
1870	smorf147761	chr11_1.121	2346	28	0	0.0358	230736	230822	229524	231870	11	11	0.025
1871	smorf147762	chr11_1.121	2346	50	0	0.0639	230841	230993	229524	231870	11	11	0.075
1872	smorf147764	chr11_1.121	2346	47	0	0.0601	231303	231446	229524	231870	11	11	0.075
1874	smorf147767	chr11_1.122	534	30	0	0.1685	233967	234059	233535	234069	11	11	0.175
1875	smorf147804	chr11_1.130	552	32	1	0.1739	248043	248141	248011	248563	11	11	0.175
1876	smorf147866	chr11_1.141	336	63	1	0.5625	265479	265670	265452	265788	11	11	0.575
1877	smorf147885	chr11_1.143	1227	36	0	0.088	270324	270434	270294	271521	11	11	0.075
1878	smorf147913	chr11_1.147	417	29	1	0.2086	277575	277664	277507	277924	11	11	0.225
1879	smorf147915	chr11_1.148	458	28	0	0.1834	278583	278669	278308	278766	11	11	0.175
1880	smorf147917	chr11_1.149	381	26	0	0.2047	280029	280109	279771	280152	11	11	0.225
1881	smorf147953	chr11_1.156	206	28	0	0.4078	292290	292376	292275	292481	11	11	0.425
1882	smorf147958	chr11_1.157	301	53	0	0.5282	294036	294197	293952	294253	11	11	0.525
1883	smorf147965	chr11_1.159	506	68	0	0.4032	298848	299054	298719	299225	11	11	0.425
1885	smorf148001	chr11_1.167	756	32	0	0.127	309717	309815	309086	309842	11	11	0.125
1886	smorf148056	chr11_1.180	630	45	0	0.2143	327456	327593	327131	327761	11	11	0.225
1887	smorf148057	chr11_1.180	630	35	0	0.1667	327624	327731	327131	327761	11	11	0.175
1888	smorf148080	chr11_1.184	442	27	1	0.1833	333657	333740	333613	334055	11	11	0.175
1889	smorf148095	chr11_1.187	428	47	0	0.3294	338577	338720	338397	338825	11	11	0.325
1890	smorf148135	chr11_1.195	868	45	0	0.1555	352578	352715	352268	353136	11	11	0.175
1891	smorf148165	chr11_1.201	793	39	0	0.1475	361854	361973	361471	362264	11	11	0.125
1892	smorf148175	chr11_1.205	438	43	0	0.2945	371148	371279	371033	371471	11	11	0.275
1893	smorf148178	chr11_1.207	240	28	0	0.35	374988	375074	374858	375098	11	11	0.325
1894	smorf148190	chr11_1.210	213	33	0	0.4648	381543	381644	381501	381714	11	11	0.475
1895	smorf148199	chr11_1.212	1032	40	1	0.1163	384693	384815	384368	385400	11	11	0.125
1896	smorf148200	chr11_1.212	1032	47	0	0.1366	384960	385103	384368	385400	11	11	0.125
1897	smorf148214	chr11_1.216	356	35	0	0.2949	389736	389843	389526	389882	11	11	0.275
1898	smorf148257	chr11_1.223	487	35	0	0.2156	401814	401921	401723	402210	11	11	0.225
1899	smorf148286	chr11_1.228	554	69	0	0.3736	407772	407981	407632	408186	11	11	0.375
1900	smorf14842	chr02_1.276	327	26	0	0.2385	515450	515530	515330	515657	2	2	0.225
1901	smorf148511	chr11_1.260	1042	57	0	0.1641	463083	463256	462339	463381	11	11	0.175
1902	smorf148533	chr11_1.263	1049	28	0	0.0801	468597	468683	468310	469359	11	11	0.075
1903	smorf148565	chr11_1.267	274	49	1	0.5365	477765	477914	477706	477980	11	11	0.525
1904	smorf148566	chr11_1.268	401	28	1	0.2095	478635	478721	478475	478876	11	11	0.225
1905	smorf148593	chr11_1.270	279	42	0	0.4516	482865	482993	482782	483061	11	11	0.475
1906	smorf148634	chr11_1.278	595	39	0	0.1966	493452	493571	493304	493899	11	11	0.175
1907	smorf148827	chr11_1.308	356	39	0	0.3287	548739	548858	548733	549089	11	11	0.325
1908	smorf148828	chr11_1.309	289	30	0	0.3114	551100	551192	551009	551298	11	11	0.325
1909	smorf148861	chr11_1.317	249	40	1	0.4819	562035	562157	561939	562188	11	11	0.475
1910	smorf148878	chr11_1.320	719	55	1	0.2295	567222	567389	566840	567559	11	11	0.225
1911	smorf148895	chr11_1.322	702	45	1	0.1923	570807	570944	570551	571253	11	11	0.175
1912	smorf148971	chr11_1.335	1089	34	0	0.0937	589629	589733	588947	590036	11	11	0.075
1913	smorf148982	chr11_1.339	232	28	0	0.3621	596481	596567	596464	596696	11	11	0.375
1914	smorf149046	chr11_1.348	1844	47	0	0.0765	614172	614315	613527	615371	11	11	0.075
1915	smorf149047	chr11_1.348	1844	26	0	0.0423	614316	614396	613527	615371	11	11	0.025
1916	smorf149048	chr11_1.348	1844	40	0	0.0651	614427	614549	613527	615371	11	11	0.075
1917	smorf149054	chr11_1.350	1054	26	0	0.074	619038	619118	618392	619446	11	11	0.075
1918	smorf149103	chr11_1.354	224	32	0	0.4286	632511	632609	632439	632663	11	11	0.425
1919	smorf149113	chr11_1.355	671	59	1	0.2638	635001	635180	634817	635488	11	11	0.275
1920	smorf149176	chr11_1.360	3214	29	0	0.0271	649623	649712	649503	652717	11	11	0.025
1921	smorf149310	chr11_1.360	3214	44	0	0.0411	652376	652510	649503	652717	11	11	0.025
1922	smorf149311	chr11_1.360	3214	40	0	0.0373	652241	652363	649503	652717	11	11	0.025
1923	smorf149314	chr11_1.360	3214	32	0	0.0299	651173	651271	649503	652717	11	11	0.025
1924	smorf149318	chr11_1.360	3214	32	0	0.0299	650567	650665	649503	652717	11	11	0.025
1925	smorf149320	chr11_1.360	3214	30	0	0.028	650177	650269	649503	652717	11	11	0.025
1926	smorf149418	chr11_1.353	767	44	0	0.1721	630392	630526	630022	630789	11	11	0.175
1927	smorf149435	chr11_1.351	431	59	0	0.4107	625118	625297	625074	625505	11	11	0.425
1928	smorf149462	chr11_1.349	460	59	0	0.3848	617192	617371	617177	617637	11	11	0.375
1929	smorf149473	chr11_1.348	1844	28	1	0.0456	614423	614509	613527	615371	11	11	0.025
1930	smorf149500	chr11_1.344	214	27	0	0.3785	605144	605227	605060	605274	11	11	0.375
1931	smorf14952	chr02_1.256	1233	63	1	0.1533	476729	476920	476431	477664	2	2	0.175
1932	smorf149567	chr11_1.335	1089	38	0	0.1047	589499	589615	588947	590036	11	11	0.125
1933	smorf14960	chr02_1.253	1199	35	0	0.0876	466760	466867	466042	467241	2	2	0.075
1934	smorf149617	chr11_1.329	150	27	0	0.54	579344	579427	579318	579468	11	11	0.525
1935	smorf14962	chr02_1.253	1199	55	0	0.1376	466172	466339	466042	467241	2	2	0.125
1936	smorf149645	chr11_1.321	178	31	1	0.5225	569792	569887	569791	569969	11	11	0.525
1937	smorf149664	chr11_1.319	220	26	0	0.3545	565595	565675	565534	565754	11	11	0.375
1938	smorf149705	chr11_1.311	366	30	0	0.2459	554366	554458	554262	554628	11	11	0.225
1939	smorf149727	chr11_1.308	356	28	0	0.236	548867	548953	548733	549089	11	11	0.225
1940	smorf149744	chr11_1.305	602	31	0	0.1545	533330	533425	533106	533708	11	11	0.175
1941	smorf149745	chr11_1.305	602	42	0	0.2093	533201	533329	533106	533708	11	11	0.225
1942	smorf149769	chr11_1.302	583	51	0	0.2624	527009	527164	526873	527456	11	11	0.275
1943	smorf149790	chr11_1.295	576	35	0	0.1823	518636	518743	518592	519168	11	11	0.175
1944	smorf149908	chr11_1.278	595	29	0	0.1462	493667	493756	493304	493899	11	11	0.125
1945	smorf14991	chr02_1.250	956	35	1	0.1098	460367	460474	460215	461171	2	2	0.125
1946	smorf149961	chr11_1.267	274	30	0	0.3285	477836	477928	477706	477980	11	11	0.325
1947	smorf149962	chr11_1.266	315	46	0	0.4381	475574	475714	475543	475858	11	11	0.425
1948	smorf14997	chr02_1.248	245	72	1	0.8816	458375	458593	458356	458601	2	2	0.875
1949	smorf149974	chr11_1.264	354	64	2	0.5424	471098	471292	470982	471336	11	11	0.525
1950	smorf149982	chr11_1.263	1049	46	0	0.1316	468764	468904	468310	469359	11	11	0.125
1951	smorf149984	chr11_1.262	889	74	0	0.2497	466214	466438	465714	466603	11	11	0.225
1952	smorf149986	chr11_1.262	889	41	0	0.1384	465878	466003	465714	466603	11	11	0.125
1954	smorf149999	chr11_1.259	395	42	0	0.319	460922	461050	460882	461277	11	11	0.325
1955	smorf150076	chr11_1.244	285	32	0	0.3368	437195	437293	437135	437420	11	11	0.325
1956	smorf150111	chr11_1.236	342	39	1	0.3421	426605	426724	426595	426937	11	11	0.325
1957	smorf150119	chr11_1.232	286	56	0	0.5874	417692	417862	417666	417952	11	11	0.575
1958	smorf15014	chr02_1.245	568	30	0	0.1585	453569	453661	453218	453786	2	2	0.175
1959	smorf150241	chr11_1.212	1032	30	0	0.0872	385082	385174	384368	385400	11	11	0.075
1960	smorf150336	chr11_1.201	793	42	0	0.1589	361799	361927	361471	362264	11	11	0.175
1961	smorf150338	chr11_1.199	575	49	0	0.2557	359579	359728	359210	359785	11	11	0.275
1962	smorf150355	chr11_1.196	1242	53	0	0.128	355724	355885	354723	355965	11	11	0.125
1963	smorf150356	chr11_1.196	1242	67	0	0.1618	355418	355621	354723	355965	11	11	0.175
1964	smorf150368	chr11_1.195	868	61	1	0.2108	352373	352558	352268	353136	11	11	0.225
1965	smorf150384	chr11_1.194	261	27	0	0.3103	350795	350878	350657	350918	11	11	0.325
1966	smorf150385	chr11_1.194	261	39	0	0.4483	350672	350791	350657	350918	11	11	0.425
1967	smorf150403	chr11_1.190	478	36	0	0.2259	342167	342277	342017	342495	11	11	0.225
1968	smorf150421	chr11_1.187	428	39	0	0.2734	338522	338641	338397	338825	11	11	0.275
1969	smorf150423	chr11_1.186	379	26	0	0.2058	336047	336127	335801	336180	11	11	0.225
1970	smorf150424	chr11_1.186	379	28	0	0.2216	335840	335926	335801	336180	11	11	0.225
1971	smorf150447	chr11_1.180	630	34	0	0.1619	327509	327613	327131	327761	11	11	0.175
1972	smorf150448	chr11_1.180	630	65	1	0.3095	327260	327457	327131	327761	11	11	0.325
1973	smorf150456	chr11_1.178	650	64	0	0.2954	324890	325084	324764	325414	11	11	0.275
1974	smorf150469	chr11_1.177	1709	37	0	0.065	321557	321670	321162	322871	11	11	0.075
1975	smorf150490	chr11_1.174	261	44	0	0.5057	315926	316060	315819	316080	11	11	0.525
1976	smorf1505	chr01_1.98	5280	45	0	0.0256	196811	196948	196179	201459	1	1	0.025
1977	smorf150507	chr11_1.167	756	37	0	0.1468	309419	309532	309086	309842	11	11	0.125
1978	smorf150552	chr11_1.159	506	34	1	0.2016	298946	299050	298719	299225	11	11	0.225
1979	smorf150596	chr11_1.152	574	27	0	0.1411	284363	284446	284099	284673	11	11	0.125
1980	smorf1506	chr01_1.98	5280	65	0	0.0369	196970	197167	196179	201459	1	1	0.025
1981	smorf150607	chr11_1.151	561	33	0	0.1765	282308	282409	281973	282534	11	11	0.175
1982	smorf150614	chr11_1.149	381	31	0	0.2441	279854	279949	279771	280152	11	11	0.225
1983	smorf150620	chr11_1.148	458	29	0	0.19	278417	278506	278308	278766	11	11	0.175
1984	smorf150639	chr11_1.143	1227	44	1	0.1076	270389	270523	270294	271521	11	11	0.125
1985	smorf150666	chr11_1.138	425	61	0	0.4306	261614	261799	261495	261920	11	11	0.425
1986	smorf150674	chr11_1.137	1600	27	0	0.0506	259406	259489	259175	260775	11	11	0.075
1987	smorf150677	chr11_1.134	659	36	0	0.1639	257912	258022	257487	258146	11	11	0.175
1988	smorf1507	chr01_1.98	5280	52	0	0.0295	197207	197365	196179	201459	1	1	0.025
1989	smorf150720	chr11_1.130	552	31	0	0.1685	248369	248464	248011	248563	11	11	0.175
1990	smorf150722	chr11_1.130	552	32	0	0.1739	248060	248158	248011	248563	11	11	0.175
1991	smorf150726	chr11_1.127	636	33	0	0.1557	242591	242692	242227	242863	11	11	0.175
1992	smorf150755	chr11_1.121	2346	33	0	0.0422	230741	230842	229524	231870	11	11	0.025
1993	smorf150757	chr11_1.121	2346	39	0	0.0499	229676	229795	229524	231870	11	11	0.025
1994	smorf1508	chr01_1.98	5280	42	0	0.0239	197786	197914	196179	201459	1	1	0.025
1995	smorf150817	chr11_1.112	643	38	0	0.1773	216845	216961	216344	216987	11	11	0.175
1996	smorf150879	chr11_1.102	364	47	0	0.3874	200258	200401	200163	200527	11	11	0.375
1997	smorf150889	chr11_1.99	288	47	1	0.4896	195029	195172	194998	195286	11	11	0.475
1998	smorf150895	chr11_1.98	503	30	0	0.1789	193346	193438	193069	193572	11	11	0.175
1999	smorf150916	chr11_1.96	483	51	0	0.3168	188807	188962	188645	189128	11	11	0.325
2000	smorf150951	chr11_1.91	532	29	0	0.1635	182489	182578	182430	182962	11	11	0.175
2001	smorf150957	chr11_1.90	515	35	0	0.2039	180524	180631	180268	180783	11	11	0.225
2002	smorf150960	chr11_1.89	492	34	0	0.2073	179489	179593	179179	179671	11	11	0.225
2003	smorf151027	chr11_1.80	531	35	0	0.1977	164501	164608	164390	164921	11	11	0.175
2004	smorf15106	chr02_1.233	1084	27	1	0.0747	431378	431461	430945	432029	2	2	0.075
2005	smorf151088	chr11_1.68	1555	38	0	0.0733	146579	146695	146079	147634	11	11	0.075
2006	smorf15109	chr02_1.233	1084	28	0	0.0775	431051	431137	430945	432029	2	2	0.075
2007	smorf1511	chr01_1.98	5280	32	0	0.0182	198653	198751	196179	201459	1	1	0.025
2008	smorf151102	chr11_1.66	1581	28	0	0.0531	143741	143827	142824	144405	11	11	0.075
2009	smorf151104	chr11_1.66	1581	60	0	0.1139	143321	143503	142824	144405	11	11	0.125
2010	smorf151137	chr11_1.63	1908	34	0	0.0535	136394	136498	136028	137936	11	11	0.075
2011	smorf151164	chr11_1.58	372	27	0	0.2177	130484	130567	130266	130638	11	11	0.225
2012	smorf151167	chr11_1.58	372	27	0	0.2177	130274	130357	130266	130638	11	11	0.225
2013	smorf151251	chr11_1.48	489	29	0	0.1779	107075	107164	106831	107320	11	11	0.175
2014	smorf151269	chr11_1.47	1029	27	0	0.0787	100199	100282	99646	100675	11	11	0.075
2015	smorf151283	chr11_1.44	491	32	0	0.1955	96293	96391	96270	96761	11	11	0.175
2016	smorf151297	chr11_1.43	1033	46	0	0.1336	93917	94057	93470	94503	11	11	0.125
2017	smorf1513	chr01_1.98	5280	28	0	0.0159	199121	199207	196179	201459	1	1	0.025
2018	smorf151326	chr11_1.40	321	28	1	0.2617	85928	86014	85908	86229	11	11	0.275
2019	smorf151344	chr11_1.35	497	29	0	0.1751	80705	80794	80542	81039	11	11	0.175
2021	smorf151478	chr11_1.11	266	33	0	0.3722	31778	31879	31694	31960	11	11	0.375
2022	smorf151499	chr11_1.8	1131	46	1	0.122	24647	24787	24084	25215	11	11	0.125
2023	smorf151511	chr11_1.7	3894	29	0	0.0223	21350	21439	18339	22233	11	11	0.025
2024	smorf151519	chr11_1.7	3894	36	0	0.0277	19421	19531	18339	22233	11	11	0.025
2025	smorf151527	chr11_1.6	1650	35	0	0.0636	17015	17122	15708	17358	11	11	0.075
2026	smorf151529	chr11_1.6	1650	40	0	0.0727	16466	16588	15708	17358	11	11	0.075
2027	smorf151544	chr11_1.5	3257	30	0	0.0276	13631	13723	11227	14484	11	11	0.025
2028	smorf15155	chr02_1.226	1036	38	1	0.11	419294	419410	419158	420194	2	2	0.125
2029	smorf151557	chr11_1.5	3257	27	0	0.0249	11600	11683	11227	14484	11	11	0.025
2030	smorf151562	chr11_1.4	1562	27	0	0.0519	8558	8641	7529	9091	11	11	0.075
2032	smorf151626	chr11_1.362	959	26	0	0.0813	657526	657606	657394	658353	11	11	0.075
2033	smorf151649	chr11_1.360	3214	29	0	0.0271	652390	652479	649503	652717	11	11	0.025
2034	smorf151660	chr11_1.360	3214	30	0	0.028	650545	650637	649503	652717	11	11	0.025
2035	smorf1517	chr01_1.98	5280	36	0	0.0205	199571	199681	196179	201459	1	1	0.025
2036	smorf151705	chr11_1.356	614	40	0	0.1954	637972	638094	637924	638538	11	11	0.175
2037	smorf151729	chr11_1.353	767	36	0	0.1408	630496	630606	630022	630789	11	11	0.125
2038	smorf151750	chr11_1.352	587	69	0	0.3526	625924	626133	625847	626434	11	11	0.375
2039	smorf151770	chr11_1.350	1054	26	0	0.074	618787	618867	618392	619446	11	11	0.075
2040	smorf151771	chr11_1.350	1054	34	0	0.0968	618637	618741	618392	619446	11	11	0.075
2041	smorf151783	chr11_1.348	1844	52	0	0.0846	614920	615078	613527	615371	11	11	0.075
2042	smorf151784	chr11_1.348	1844	40	0	0.0651	614746	614868	613527	615371	11	11	0.075
2043	smorf151864	chr11_1.335	1089	30	0	0.0826	589444	589536	588947	590036	11	11	0.075
2044	smorf151884	chr11_1.332	257	53	0	0.6187	583048	583209	583037	583294	11	11	0.625
2045	smorf15193	chr02_1.221	424	33	0	0.2335	410876	410977	410623	411047	2	2	0.225
2046	smorf151942	chr11_1.320	719	42	0	0.1752	567034	567162	566840	567559	11	11	0.175
2047	smorf151943	chr11_1.320	719	26	0	0.1085	566926	567006	566840	567559	11	11	0.125
2048	smorf151977	chr11_1.313	334	28	1	0.2515	557110	557196	556984	557318	11	11	0.275
2049	smorf151985	chr11_1.312	343	28	1	0.2449	556048	556134	555816	556159	11	11	0.225
2050	smorf152118	chr11_1.304	347	29	0	0.2507	531955	532044	531844	532191	11	11	0.275
2051	smorf152141	chr11_1.302	583	33	0	0.1698	527119	527220	526873	527456	11	11	0.175
2052	smorf152176	chr11_1.295	576	59	0	0.3073	518731	518910	518592	519168	11	11	0.325
2053	smorf152194	chr11_1.287	201	30	1	0.4478	511525	511617	511439	511640	11	11	0.425
2054	smorf152311	chr11_1.268	401	38	1	0.2843	478732	478848	478475	478876	11	11	0.275
2055	smorf152313	chr11_1.267	274	36	0	0.3942	477757	477867	477706	477980	11	11	0.375
2056	smorf152351	chr11_1.263	1049	31	0	0.0887	468913	469008	468310	469359	11	11	0.075
2057	smorf152352	chr11_1.263	1049	48	0	0.1373	468529	468675	468310	469359	11	11	0.125
2058	smorf152353	chr11_1.263	1049	29	0	0.0829	468373	468462	468310	469359	11	11	0.075
2059	smorf152371	chr11_1.262	889	34	0	0.1147	465913	466017	465714	466603	11	11	0.125
2060	smorf152373	chr11_1.261	418	44	1	0.3158	464722	464856	464591	465009	11	11	0.325
2061	smorf152382	chr11_1.260	1042	26	0	0.0749	463126	463206	462339	463381	11	11	0.075
2062	smorf152437	chr11_1.255	273	30	0	0.3297	453751	453843	453721	453994	11	11	0.325
2063	smorf152468	chr11_1.249	442	39	0	0.2647	444625	444744	444581	445023	11	11	0.275
2064	smorf15247	chr02_1.215	362	56	0	0.4641	400925	401095	400884	401246	2	2	0.475
[truncated: 7,117 more rows]
