# Supplementary material for: De novo emergence of adaptive membrane proteins from thymine-rich genomic sequences
Source: Nat Commun. 2020 Feb 7;11:781. doi: 10.1038/s41467-020-14500-z (PMC7005711; doi:10.1038/s41467-020-14500-z)
Supplement: Supplementary file 10 — Source Data [file 41467_2020_14500_MOESM10_ESM.xlsx]

## Sheet: Fig. 6c
	GFP detection
	Pdi1 detection
	Sec61 detection

## Sheet: Fig. 6d
	GFP detection
	Pdi1 detection
	Sec61 detection
